# Supplementary material for: Bis(μ-thio­semicarbazide-κ3N1,S:S;κ3S:N1,S)bis­[(di­methyl­formamide-κO)(thio­semicarbazide-κ2N1,S)cadmium(II)] tetra­kis­(2,4,6-tri­nitro­phen­olate): synthesis, crystal structure and Hirshfeld surface analysis
Source: Acta Crystallogr E Crystallogr Commun. 2025 May 13;81(Pt 6):505–9. doi: 10.1107/S2056989025003974 (PMC12142421; doi:10.1107/S2056989025003974)
Supplement: Supplementary file 1 [file e-81-00505-sup1.cif]

##############################################################################
#                                                                            #
# This CIF contains the data in a paper accepted for publication in          #
# Acta Crystallographica Section E. It conforms to the requirements of       #
# Notes for Authors for Acta Crystallographica Section E, and has been       #
# peer reviewed under the auspices of the IUCr Commission on Journals.       #
#                                                                            #
# Full details of the Crystallographic Information File format               #
# are given in the paper "The Crystallographic Information File (CIF):       #
# a New Standard Archive File for Crystallography" by S. R. Hall, F. H.      #
# Allen and I. D. Brown [Acta Cryst. (1991), A47, 655-685].                  #
#                                                                            #
# The current version of the core CIF dictionary is obtainable from          #
# ftp://ftp.iucr.org/pub/cif_core.dic.                                       #
#                                                                            #
# Software is freely available for graphical display of the structure(s)     #
# in this CIF. For information consult the CIF software page                 #
# http://www.iucr.org/resources/cif/software.                                #
#                                                                            #
# This file may be used for bona fide research purposes within the           #
# scientific community so long as proper attribution is given to the journal # 
# article from which it was obtained.                                        #
#                                                                            #
##############################################################################
data_I
_audit_creation_method     'SHELXL-2019/3'
_chemical_name_systematic
;\
Bis(\m-thiosemicarbazide-\k^3^<i>N</i>^1^,<i>S</i>:<i>S</i>;\k^3^<i>S</i>:\
<i>N</i>^1^,<i>S</i>)bis[(dimethylformamide-\k<i>O</i>)(thiosemicarbazide-\
\k^2^<i>N</i>^1^,<i>S</i>)cadmium(II)] tetrakis(2,4,6-trinitrophenolate)
;
_chemical_name_common     ?
_chemical_formula_moiety     'C10 H34 Cd2 N14 O2 S4 4+, 4(C6 H2 N3 O7 -)'
_chemical_formula_sum     'C34 H42 Cd2 N26 O30 S4'
_chemical_formula_iupac     '[Cd2 (C3 H7 N1 O1)2 (C1 H5 N3 S)4] (C6 H2 N3 O7)4'
_chemical_formula_weight     1647.97
_chemical_melting_point     ?
_space_group_crystal_system     triclinic
_space_group_name_H-M_alt     'P -1'
_space_group_name_Hall     '-P 1'
loop_
    _space_group_symop_operation_xyz
    'x, y, z'
    '-x, -y, -z'
_cell_length_a     10.5367(4)
_cell_length_b     10.9088(5)
_cell_length_c     14.1593(7)
_cell_angle_alpha     92.782(4)
_cell_angle_beta     109.796(4)
_cell_angle_gamma     104.077(4)
_cell_volume     1469.98(12)
_cell_formula_units_Z     1
_cell_measurement_reflns_used     4951
_cell_measurement_theta_min     4.20
_cell_measurement_theta_max     71.40
_cell_measurement_temperature     173(2)
_exptl_crystal_description     block
_exptl_crystal_colour     yellow
_exptl_crystal_size_max     0.500
_exptl_crystal_size_mid     0.350
_exptl_crystal_size_min     0.250
_exptl_crystal_density_diffrn     1.862
_exptl_crystal_density_meas     ?
_exptl_crystal_density_method     ?
_exptl_crystal_F_000     828
_exptl_absorpt_coefficient_mu     8.135
_exptl_absorpt_correction_type     multi-scan
_exptl_absorpt_process_details
;
(CrysAlisPro; Rigaku OD, 2015)
;
_exptl_absorpt_correction_T_min     0.3262
_exptl_absorpt_correction_T_max     1.0000
_diffrn_ambient_temperature     173(2)
_diffrn_source     'fine-focus sealed X-ray tube'
_diffrn_radiation_type     CuK\a
_diffrn_radiation_wavelength     1.54184
_diffrn_radiation_monochromator     graphite
_diffrn_measurement_device_type     'Xcalibur, Eos, Gemini'
_diffrn_measurement_device     'four-circle diffractometer'
_diffrn_measurement_method     '\w scans'
_diffrn_detector     'CCD plate'
_diffrn_detector_area_resol_mean     16.0416
_diffrn_reflns_number     10301
_diffrn_reflns_av_R_equivalents     0.0400
_diffrn_reflns_av_unetI/netI     0.0526
_diffrn_reflns_theta_min     3.352
_diffrn_reflns_theta_max     71.381
_diffrn_reflns_theta_full     67.684
_diffrn_measured_fraction_theta_max     0.980
_diffrn_measured_fraction_theta_full     0.999
_diffrn_reflns_limit_h_min     -8
_diffrn_reflns_limit_h_max     12
_diffrn_reflns_limit_k_min     -12
_diffrn_reflns_limit_k_max     13
_diffrn_reflns_limit_l_min     -17
_diffrn_reflns_limit_l_max     17
_diffrn_radiation_probe     x-ray
_refine_special_details     ?
_reflns_number_total     5601
_reflns_number_gt     5028
_reflns_threshold_expression     'I > 2\s(I)'
_refine_ls_structure_factor_coef     Fsqd
_refine_ls_matrix_type     full
_refine_ls_R_factor_all     0.0421
_refine_ls_R_factor_gt     0.0371
_refine_ls_wR_factor_gt     0.0913
_refine_ls_wR_factor_ref     0.0952
_refine_ls_goodness_of_fit_ref     1.019
_refine_ls_restrained_S_all     1.021
_refine_ls_number_reflns     5601
_refine_ls_number_parameters     478
_refine_ls_number_restraints     1
_refine_ls_hydrogen_treatment     mixed
_refine_ls_weighting_scheme     calc
_refine_ls_weighting_details
                      'w=1/[\s^2^(Fo^2^)+(0.0524P)^2^] where P=(Fo^2^+2Fc^2^)/3'
_atom_sites_solution_hydrogens     mixed
_atom_sites_solution_primary     dual
_atom_sites_solution_secondary     difmap
_refine_ls_shift/su_max     0.001
_refine_ls_shift/su_mean     0.000
_refine_diff_density_max     0.906
_refine_diff_density_min     -0.621
_refine_ls_extinction_method     none
_refine_ls_extinction_coef     .
loop_
    _atom_type_symbol
    _atom_type_description
    _atom_type_scat_dispersion_real
    _atom_type_scat_dispersion_imag
    _atom_type_scat_source
    'C' 'C' 0.0181 0.0091
                         'International Tables Vol C Tables 4.2.6.8 and 6.1.1.4'
    'H' 'H' 0.0000 0.0000
                         'International Tables Vol C Tables 4.2.6.8 and 6.1.1.4'
    'Cd' 'Cd' 0.1185 4.6533
                         'International Tables Vol C Tables 4.2.6.8 and 6.1.1.4'
    'N' 'N' 0.0311 0.0180
                         'International Tables Vol C Tables 4.2.6.8 and 6.1.1.4'
    'O' 'O' 0.0492 0.0322
                         'International Tables Vol C Tables 4.2.6.8 and 6.1.1.4'
    'S' 'S' 0.3331 0.5567
                         'International Tables Vol C Tables 4.2.6.8 and 6.1.1.4'
_computing_data_collection
;
CrysAlisPro (Rigaku OD, 2015)
;
_computing_cell_refinement
;
CrysAlisPro (Rigaku OD, 2015)
;
_computing_data_reduction
;
CrysAlisPro (Rigaku OD, 2015)
;
_computing_structure_solution
;
<i>SHELXT2019/3</i> (Sheldrick, 2015a)
;
_computing_structure_refinement
;
<i>SHELXL2019/3</i> (Sheldrick, 2015b)
;
_computing_molecular_graphics
;
PLATON (Spek, 2020) and Mercury (Macrae <i>et al.</i>,  2020)
;
_computing_publication_material
;
<i>SHELXL2019/3</i> (Sheldrick, 2015b), PLATON (Spek, 2020) and
publCIF (Westrip, 2010)
;
loop_
    _atom_site_type_symbol
    _atom_site_label
    _atom_site_fract_x
    _atom_site_fract_y
    _atom_site_fract_z
    _atom_site_U_iso_or_equiv
    _atom_site_adp_type
    _atom_site_calc_flag
    _atom_site_occupancy
    _atom_site_disorder_assembly
    _atom_site_disorder_group
    Cd Cd1 0.49782(2) 0.92980(2) 0.37745(2) 0.02499(9) Uani d 1 . .
    S S2 0.45606(8) 0.81886(7) 0.52909(6) 0.02237(16) Uani d 1 . .
    S S1 0.57145(10) 1.00687(8) 0.23246(7) 0.03156(19) Uani d 1 . .
    O O1 0.2648(3) 0.9168(2) 0.31788(19) 0.0308(5) Uani d 1 . .
    O O2 -0.0937(3) 0.7022(2) 0.6663(2) 0.0303(5) Uani d 1 . .
    O O3 -0.2412(3) 0.4763(3) 0.6984(3) 0.0508(8) Uani d 1 . .
    O O4 -0.0935(4) 0.3885(3) 0.7959(3) 0.0495(8) Uani d 1 . .
    O O5 0.2133(3) 0.2920(3) 0.6310(2) 0.0401(6) Uani d 1 . .
    O O6 0.3335(3) 0.4463(3) 0.5799(3) 0.0427(7) Uani d 1 . .
    O O7 0.1430(3) 0.7964(2) 0.4898(2) 0.0334(6) Uani d 1 . .
    O O8 0.0435(4) 0.8716(3) 0.5807(3) 0.0474(8) Uani d 1 . .
    O O9 0.6470(5) 0.6190(3) 0.1049(4) 0.0795(15) Uani d 1 . .
    O O10 0.4996(3) 0.4696(3) 0.1922(3) 0.0463(7) Uani d 1 . .
    O O11A 0.5513(4) 0.2969(3) 0.2271(3) 0.0455(9) Uani d 0.85 A 1
    O O11B 0.4768(19) 0.262(2) 0.1674(14) 0.0455(9) Uani d 0.15 A 2
    O O12 0.7272(4) 0.0845(3) 0.0154(3) 0.0470(7) Uani d 1 . .
    O O13 0.8366(5) 0.1917(3) -0.0681(3) 0.0688(12) Uani d 1 . .
    O O14 0.8799(5) 0.6291(3) -0.0750(4) 0.0791(15) Uani d 1 . .
    O O15 0.7789(5) 0.7313(3) -0.0066(4) 0.0820(16) Uani d 1 . .
    N N1 0.6282(3) 0.8649(3) 0.1059(2) 0.0290(6) Uani d 1 . .
    H H1AN 0.658(4) 0.937(4) 0.087(3) 0.026(10) Uiso d 1 . .
    H H1BN 0.639(5) 0.801(4) 0.083(4) 0.034(12) Uiso d 1 . .
    N N2 0.5270(3) 0.7499(3) 0.2023(2) 0.0271(6) Uani d 1 . .
    H H2N 0.539(4) 0.673(4) 0.178(3) 0.032(11) Uiso d 1 . .
    N N3 0.4735(4) 0.7328(3) 0.2812(2) 0.0315(6) Uani d 1 . .
    H H3AN 0.520(6) 0.695(5) 0.330(4) 0.053(15) Uiso d 1 . .
    H H3BN 0.375(6) 0.693(5) 0.253(5) 0.067(17) Uiso d 1 . .
    N N4 0.6257(4) 0.6970(3) 0.6412(3) 0.0371(8) Uani d 1 . .
    H H4AN 0.567(5) 0.671(4) 0.663(3) 0.028(11) Uiso d 1 . .
    H H4BN 0.694(5) 0.673(4) 0.661(4) 0.041(13) Uiso d 1 . .
    N N5 0.7261(3) 0.8318(3) 0.5551(2) 0.0222(5) Uani d 1 . .
    H H5N 0.809(5) 0.805(4) 0.585(4) 0.037(12) Uiso d 1 . .
    N N6 0.7277(3) 0.9252(3) 0.4900(2) 0.0266(6) Uani d 1 . .
    H H6AN 0.762(4) 0.998(4) 0.526(3) 0.023(10) Uiso d 1 . .
    H H6BN 0.787(6) 0.912(5) 0.456(4) 0.057(15) Uiso d 1 . .
    N N7 0.0868(3) 0.9859(3) 0.2160(2) 0.0331(7) Uani d 1 . .
    N N10 -0.1256(4) 0.4557(3) 0.7304(3) 0.0328(7) Uani d 1 . .
    N N11 0.2397(3) 0.4025(3) 0.6116(2) 0.0288(6) Uani d 1 . .
    N N12 0.0900(3) 0.7869(3) 0.5553(2) 0.0261(6) Uani d 1 . .
    N N13 0.5526(3) 0.3869(3) 0.1780(2) 0.0335(7) Uani d 1 . .
    N N14 0.7719(4) 0.1851(3) -0.0113(2) 0.0335(7) Uani d 1 . .
    N N15 0.8085(4) 0.6347(3) -0.0242(3) 0.0396(8) Uani d 1 . .
    C C2 0.6139(3) 0.7811(3) 0.5782(2) 0.0230(6) Uani d 1 . .
    C C1 0.5757(3) 0.8647(3) 0.1789(2) 0.0231(6) Uani d 1 . .
    C C3 0.2170(4) 0.9789(3) 0.2489(3) 0.0299(7) Uani d 1 . .
    H H3 0.278573 1.023812 0.218513 0.036 Uiso calc 1 . .
    C C4 0.0378(6) 1.0605(5) 0.1359(3) 0.0553(13) Uani d 1 . .
    H H4C -0.002629 1.122138 0.159607 0.083 Uiso calc 1 . .
    H H4B -0.033805 1.003453 0.076192 0.083 Uiso calc 1 . .
    H H4A 0.116864 1.106238 0.118002 0.083 Uiso calc 1 . .
    C C5 -0.0162(4) 0.9147(4) 0.2543(3) 0.0438(10) Uani d 1 . .
    H H5C -0.072361 0.969362 0.265949 0.066 Uiso calc 1 . .
    H H5B 0.031938 0.886843 0.318241 0.066 Uiso calc 1 . .
    H H5A -0.077833 0.839869 0.204584 0.066 Uiso calc 1 . .
    C C6 -0.0197(3) 0.6351(3) 0.6521(2) 0.0213(6) Uani d 1 . .
    C C7 -0.0230(3) 0.5117(3) 0.6852(2) 0.0231(6) Uani d 1 . .
    C C8 0.0616(4) 0.4384(3) 0.6752(2) 0.0237(6) Uani d 1 . .
    H H8 0.056381 0.359107 0.700753 0.028 Uiso calc 1 . .
    C C9 0.1550(3) 0.4822(3) 0.6270(2) 0.0237(6) Uani d 1 . .
    C C10 0.1650(3) 0.5977(3) 0.5895(2) 0.0229(6) Uani d 1 . .
    H H10 0.229084 0.625979 0.556155 0.027 Uiso calc 1 . .
    C C11 0.0801(3) 0.6710(3) 0.6016(2) 0.0221(6) Uani d 1 . .
    C C12 0.6766(4) 0.5218(3) 0.0800(3) 0.0334(8) Uani d 1 . .
    C C13 0.6341(4) 0.3998(3) 0.1128(2) 0.0265(7) Uani d 1 . .
    C C14 0.6667(4) 0.2920(3) 0.0858(2) 0.0266(7) Uani d 1 . .
    H H14 0.636851 0.214241 0.109585 0.032 Uiso calc 1 . .
    C C15 0.7442(4) 0.2991(3) 0.0231(2) 0.0267(7) Uani d 1 . .
    C C16 0.7908(4) 0.4120(3) -0.0109(3) 0.0296(7) Uani d 1 . .
    H H16 0.844751 0.415206 -0.052997 0.035 Uiso calc 1 . .
    C C17 0.7584(4) 0.5193(3) 0.0167(3) 0.0291(7) Uani d 1 . .
loop_
    _atom_site_aniso_label
    _atom_site_aniso_U_11
    _atom_site_aniso_U_22
    _atom_site_aniso_U_33
    _atom_site_aniso_U_12
    _atom_site_aniso_U_13
    _atom_site_aniso_U_23
    Cd1 0.02764(13) 0.03138(14) 0.02463(12) 0.01650(10) 0.01366(9) 0.00976(9)
    S2 0.0217(4) 0.0235(4) 0.0299(4) 0.0115(3) 0.0147(3) 0.0105(3)
    S1 0.0489(5) 0.0241(4) 0.0362(4) 0.0169(4) 0.0277(4) 0.0120(3)
    O1 0.0303(12) 0.0381(14) 0.0305(12) 0.0176(11) 0.0127(10) 0.0105(10)
    O2 0.0305(12) 0.0322(13) 0.0422(14) 0.0192(10) 0.0216(11) 0.0180(11)
    O3 0.0398(16) 0.0476(18) 0.085(2) 0.0166(13) 0.0415(17) 0.0299(16)
    O4 0.081(2) 0.0456(17) 0.0540(18) 0.0340(16) 0.0493(18) 0.0331(15)
    O5 0.0513(17) 0.0289(14) 0.0545(17) 0.0249(12) 0.0266(14) 0.0136(12)
    O6 0.0418(16) 0.0397(16) 0.0624(19) 0.0181(13) 0.0335(15) 0.0086(13)
    O7 0.0349(13) 0.0360(14) 0.0421(14) 0.0135(11) 0.0252(12) 0.0227(11)
    O8 0.071(2) 0.0298(14) 0.071(2) 0.0283(14) 0.0490(18) 0.0252(14)
    O9 0.144(4) 0.0351(17) 0.130(4) 0.042(2) 0.121(4) 0.033(2)
    O10 0.0597(19) 0.0401(16) 0.0604(19) 0.0188(14) 0.0445(16) 0.0091(14)
    O11A 0.072(3) 0.0412(19) 0.047(2) 0.0263(18) 0.0412(19) 0.0214(16)
    O11B 0.072(3) 0.0412(19) 0.047(2) 0.0263(18) 0.0412(19) 0.0214(16)
    O12 0.073(2) 0.0297(15) 0.0609(19) 0.0245(14) 0.0424(17) 0.0223(13)
    O13 0.131(4) 0.0371(17) 0.087(3) 0.032(2) 0.093(3) 0.0160(17)
    O14 0.135(4) 0.0392(18) 0.121(4) 0.029(2) 0.112(3) 0.030(2)
    O15 0.152(4) 0.0304(17) 0.125(4) 0.036(2) 0.117(4) 0.029(2)
    N1 0.0399(17) 0.0256(16) 0.0333(15) 0.0129(13) 0.0244(13) 0.0086(13)
    N2 0.0352(15) 0.0225(14) 0.0309(14) 0.0085(12) 0.0205(12) 0.0057(11)
    N3 0.0389(17) 0.0323(16) 0.0347(16) 0.0104(14) 0.0262(14) 0.0106(13)
    N4 0.0345(17) 0.048(2) 0.055(2) 0.0279(16) 0.0330(16) 0.0379(17)
    N5 0.0242(13) 0.0223(14) 0.0288(13) 0.0121(11) 0.0152(11) 0.0109(11)
    N6 0.0279(14) 0.0244(15) 0.0345(15) 0.0108(12) 0.0164(12) 0.0135(13)
    N7 0.0381(16) 0.0392(17) 0.0243(14) 0.0219(14) 0.0063(12) 0.0053(12)
    N10 0.0448(18) 0.0251(15) 0.0411(17) 0.0130(13) 0.0280(15) 0.0112(13)
    N11 0.0319(15) 0.0295(16) 0.0304(14) 0.0159(12) 0.0132(12) 0.0041(12)
    N12 0.0247(13) 0.0223(14) 0.0340(14) 0.0074(11) 0.0122(12) 0.0106(11)
    N13 0.0428(18) 0.0334(17) 0.0384(16) 0.0170(14) 0.0265(14) 0.0142(13)
    N14 0.0502(19) 0.0289(16) 0.0320(15) 0.0174(14) 0.0226(14) 0.0097(12)
    N15 0.059(2) 0.0261(16) 0.0455(18) 0.0097(15) 0.0352(17) 0.0063(14)
    C2 0.0263(16) 0.0221(16) 0.0288(15) 0.0137(13) 0.0147(13) 0.0077(12)
    C1 0.0221(15) 0.0248(16) 0.0250(15) 0.0096(12) 0.0093(12) 0.0073(12)
    C3 0.0370(19) 0.0331(19) 0.0243(15) 0.0142(15) 0.0136(14) 0.0044(13)
    C4 0.073(3) 0.062(3) 0.034(2) 0.040(3) 0.007(2) 0.015(2)
    C5 0.0297(19) 0.057(3) 0.045(2) 0.0168(18) 0.0101(17) 0.0080(19)
    C6 0.0199(14) 0.0252(16) 0.0202(13) 0.0108(12) 0.0053(11) 0.0079(12)
    C7 0.0261(16) 0.0249(16) 0.0214(14) 0.0090(13) 0.0106(12) 0.0079(12)
    C8 0.0312(16) 0.0209(16) 0.0220(14) 0.0105(13) 0.0104(13) 0.0061(12)
    C9 0.0246(15) 0.0248(16) 0.0252(15) 0.0125(13) 0.0090(13) 0.0068(12)
    C10 0.0219(14) 0.0250(16) 0.0233(14) 0.0052(12) 0.0109(12) 0.0047(12)
    C11 0.0207(14) 0.0199(15) 0.0259(15) 0.0072(12) 0.0069(12) 0.0080(12)
    C12 0.046(2) 0.0261(18) 0.0379(19) 0.0117(15) 0.0259(17) 0.0063(14)
    C13 0.0328(17) 0.0308(18) 0.0222(15) 0.0130(14) 0.0143(13) 0.0066(13)
    C14 0.0320(17) 0.0287(17) 0.0213(14) 0.0095(14) 0.0109(13) 0.0081(12)
    C15 0.0370(18) 0.0276(17) 0.0214(14) 0.0138(14) 0.0141(13) 0.0064(12)
    C16 0.0396(19) 0.0324(19) 0.0231(15) 0.0118(15) 0.0180(14) 0.0047(13)
    C17 0.0424(19) 0.0217(16) 0.0277(16) 0.0060(14) 0.0201(15) 0.0030(13)
_geom_special_details
;
 All esds (except the esd in the dihedral angle between two l.s. planes)
 are estimated using the full covariance matrix.  The cell esds are taken
 into account individually in the estimation of esds in distances, angles
 and torsion angles; correlations between esds in cell parameters are only
 used when they are defined by crystal symmetry.  An approximate (isotropic)
 treatment of cell esds is used for estimating esds involving l.s. planes.
;
loop_
    _geom_bond_atom_site_label_1
    _geom_bond_atom_site_label_2
    _geom_bond_site_symmetry_2
    _geom_bond_distance
    _geom_bond_publ_flag
    Cd1 O1 . 2.275(2) ?
    Cd1 N3 . 2.398(3) ?
    Cd1 N6 . 2.421(3) ?
    Cd1 S1 . 2.5402(9) ?
    Cd1 S2 . 2.6271(8) ?
    Cd1 S2 2_676 2.8406(8) ?
    S2 C2 . 1.731(3) ?
    S1 C1 . 1.711(3) ?
    O1 C3 . 1.250(4) ?
    O2 C6 . 1.247(4) ?
    O3 N10 . 1.228(5) ?
    O4 N10 . 1.219(4) ?
    O5 N11 . 1.236(4) ?
    O6 N11 . 1.223(4) ?
    O7 N12 . 1.230(4) ?
    O8 N12 . 1.237(4) ?
    O9 C12 . 1.242(5) ?
    O10 N13 . 1.213(4) ?
    O11A N13 . 1.230(5) ?
    O11B N13 . 1.37(2) ?
    O12 N14 . 1.216(4) ?
    O13 N14 . 1.212(4) ?
    O14 N15 . 1.212(5) ?
    O15 N15 . 1.207(5) ?
    N1 C1 . 1.326(4) ?
    N1 H1AN . 0.86(4) ?
    N1 H1BN . 0.81(5) ?
    N2 C1 . 1.336(4) ?
    N2 N3 . 1.414(4) ?
    N2 H2N . 0.94(4) ?
    N3 H3AN . 0.89(6) ?
    N3 H3BN . 0.96(6) ?
    N4 C2 . 1.310(4) ?
    N4 H4AN . 0.78(5) ?
    N4 H4BN . 0.80(5) ?
    N5 C2 . 1.331(4) ?
    N5 N6 . 1.407(4) ?
    N5 H5N . 0.95(5) ?
    N6 H6AN . 0.85(4) ?
    N6 H6BN . 0.94(5) ?
    N7 C3 . 1.314(5) ?
    N7 C5 . 1.451(5) ?
    N7 C4 . 1.453(5) ?
    N10 C7 . 1.462(4) ?
    N11 C9 . 1.446(4) ?
    N12 C11 . 1.449(4) ?
    N13 C13 . 1.449(4) ?
    N14 C15 . 1.444(4) ?
    N15 C17 . 1.467(5) ?
    C3 H3 . 0.9500 ?
    C4 H4C . 0.9800 ?
    C4 H4B . 0.9800 ?
    C4 H4A . 0.9800 ?
    C5 H5C . 0.9800 ?
    C5 H5B . 0.9800 ?
    C5 H5A . 0.9800 ?
    C6 C7 . 1.442(4) ?
    C6 C11 . 1.452(5) ?
    C7 C8 . 1.370(5) ?
    C8 C9 . 1.386(5) ?
    C8 H8 . 0.9500 ?
    C9 C10 . 1.385(5) ?
    C10 C11 . 1.382(4) ?
    C10 H10 . 0.9500 ?
    C12 C17 . 1.444(5) ?
    C12 C13 . 1.448(5) ?
    C13 C14 . 1.374(5) ?
    C14 C15 . 1.389(5) ?
    C14 H14 . 0.9500 ?
    C15 C16 . 1.383(5) ?
    C16 C17 . 1.370(5) ?
    C16 H16 . 0.9500 ?
loop_
    _geom_angle_atom_site_label_1
    _geom_angle_atom_site_label_2
    _geom_angle_atom_site_label_3
    _geom_angle_site_symmetry_1
    _geom_angle_site_symmetry_3
    _geom_angle
    _geom_angle_publ_flag
    O1 Cd1 N3 . . 95.40(11) ?
    O1 Cd1 N6 . . 160.89(9) ?
    N3 Cd1 N6 . . 90.03(12) ?
    O1 Cd1 S1 . . 102.28(7) ?
    N3 Cd1 S1 . . 77.96(7) ?
    N6 Cd1 S1 . . 96.77(7) ?
    O1 Cd1 S2 . . 86.86(6) ?
    N3 Cd1 S2 . . 93.55(7) ?
    N6 Cd1 S2 . . 74.50(7) ?
    S1 Cd1 S2 . . 167.97(3) ?
    O1 Cd1 S2 . 2_676 87.19(7) ?
    N3 Cd1 S2 . 2_676 171.43(7) ?
    N6 Cd1 S2 . 2_676 90.14(8) ?
    S1 Cd1 S2 . 2_676 93.51(3) ?
    S2 Cd1 S2 . 2_676 94.75(2) ?
    C2 S2 Cd1 . . 98.61(11) ?
    C2 S2 Cd1 . 2_676 106.39(11) ?
    Cd1 S2 Cd1 . 2_676 85.25(2) ?
    C1 S1 Cd1 . . 98.99(11) ?
    C3 O1 Cd1 . . 119.9(2) ?
    C1 N1 H1AN . . 118(3) ?
    C1 N1 H1BN . . 121(3) ?
    H1AN N1 H1BN . . 120(4) ?
    C1 N2 N3 . . 123.0(3) ?
    C1 N2 H2N . . 125(3) ?
    N3 N2 H2N . . 111(3) ?
    N2 N3 Cd1 . . 113.3(2) ?
    N2 N3 H3AN . . 114(3) ?
    Cd1 N3 H3AN . . 101(3) ?
    N2 N3 H3BN . . 110(4) ?
    Cd1 N3 H3BN . . 105(3) ?
    H3AN N3 H3BN . . 113(5) ?
    C2 N4 H4AN . . 121(3) ?
    C2 N4 H4BN . . 122(4) ?
    H4AN N4 H4BN . . 117(5) ?
    C2 N5 N6 . . 122.3(3) ?
    C2 N5 H5N . . 119(3) ?
    N6 N5 H5N . . 119(3) ?
    N5 N6 Cd1 . . 114.5(2) ?
    N5 N6 H6AN . . 108(3) ?
    Cd1 N6 H6AN . . 104(3) ?
    N5 N6 H6BN . . 106(3) ?
    Cd1 N6 H6BN . . 114(3) ?
    H6AN N6 H6BN . . 110(4) ?
    C3 N7 C5 . . 121.6(3) ?
    C3 N7 C4 . . 121.4(4) ?
    C5 N7 C4 . . 117.0(4) ?
    O4 N10 O3 . . 123.5(3) ?
    O4 N10 C7 . . 118.5(3) ?
    O3 N10 C7 . . 118.0(3) ?
    O6 N11 O5 . . 122.8(3) ?
    O6 N11 C9 . . 119.2(3) ?
    O5 N11 C9 . . 117.9(3) ?
    O7 N12 O8 . . 121.9(3) ?
    O7 N12 C11 . . 118.1(3) ?
    O8 N12 C11 . . 119.9(3) ?
    O10 N13 O11A . . 120.5(3) ?
    O10 N13 O11B . . 117.9(8) ?
    O10 N13 C13 . . 120.9(3) ?
    O11A N13 C13 . . 118.2(3) ?
    O11B N13 C13 . . 110.4(9) ?
    O13 N14 O12 . . 121.7(3) ?
    O13 N14 C15 . . 119.0(3) ?
    O12 N14 C15 . . 119.3(3) ?
    O15 N15 O14 . . 122.1(3) ?
    O15 N15 C17 . . 120.0(3) ?
    O14 N15 C17 . . 117.9(3) ?
    N4 C2 N5 . . 116.9(3) ?
    N4 C2 S2 . . 119.1(3) ?
    N5 C2 S2 . . 124.0(2) ?
    N1 C1 N2 . . 115.6(3) ?
    N1 C1 S1 . . 118.8(3) ?
    N2 C1 S1 . . 125.6(3) ?
    O1 C3 N7 . . 124.1(3) ?
    O1 C3 H3 . . 118.0 ?
    N7 C3 H3 . . 118.0 ?
    N7 C4 H4C . . 109.5 ?
    N7 C4 H4B . . 109.5 ?
    H4C C4 H4B . . 109.5 ?
    N7 C4 H4A . . 109.5 ?
    H4C C4 H4A . . 109.5 ?
    H4B C4 H4A . . 109.5 ?
    N7 C5 H5C . . 109.5 ?
    N7 C5 H5B . . 109.5 ?
    H5C C5 H5B . . 109.5 ?
    N7 C5 H5A . . 109.5 ?
    H5C C5 H5A . . 109.5 ?
    H5B C5 H5A . . 109.5 ?
    O2 C6 C7 . . 123.4(3) ?
    O2 C6 C11 . . 124.6(3) ?
    C7 C6 C11 . . 111.9(3) ?
    C8 C7 C6 . . 124.9(3) ?
    C8 C7 N10 . . 115.6(3) ?
    C6 C7 N10 . . 119.4(3) ?
    C7 C8 C9 . . 118.6(3) ?
    C7 C8 H8 . . 120.7 ?
    C9 C8 H8 . . 120.7 ?
    C10 C9 C8 . . 121.7(3) ?
    C10 C9 N11 . . 119.2(3) ?
    C8 C9 N11 . . 119.0(3) ?
    C11 C10 C9 . . 118.8(3) ?
    C11 C10 H10 . . 120.6 ?
    C9 C10 H10 . . 120.6 ?
    C10 C11 N12 . . 115.8(3) ?
    C10 C11 C6 . . 124.0(3) ?
    N12 C11 C6 . . 120.2(3) ?
    O9 C12 C17 . . 123.5(3) ?
    O9 C12 C13 . . 123.5(3) ?
    C17 C12 C13 . . 113.0(3) ?
    C14 C13 C12 . . 123.8(3) ?
    C14 C13 N13 . . 116.4(3) ?
    C12 C13 N13 . . 119.9(3) ?
    C13 C14 C15 . . 118.7(3) ?
    C13 C14 H14 . . 120.7 ?
    C15 C14 H14 . . 120.7 ?
    C16 C15 C14 . . 121.5(3) ?
    C16 C15 N14 . . 118.9(3) ?
    C14 C15 N14 . . 119.5(3) ?
    C17 C16 C15 . . 119.5(3) ?
    C17 C16 H16 . . 120.3 ?
    C15 C16 H16 . . 120.3 ?
    C16 C17 C12 . . 123.5(3) ?
    C16 C17 N15 . . 116.4(3) ?
    C12 C17 N15 . . 120.1(3) ?
loop_
    _geom_torsion_atom_site_label_1
    _geom_torsion_atom_site_label_2
    _geom_torsion_atom_site_label_3
    _geom_torsion_atom_site_label_4
    _geom_torsion_site_symmetry_1
    _geom_torsion_site_symmetry_2
    _geom_torsion_site_symmetry_3
    _geom_torsion_site_symmetry_4
    _geom_torsion
    _geom_torsion_publ_flag
    C1 N2 N3 Cd1 . . . . -5.1(4) ?
    C2 N5 N6 Cd1 . . . . -21.7(4) ?
    N6 N5 C2 N4 . . . . -178.6(3) ?
    N6 N5 C2 S2 . . . . 2.1(5) ?
    Cd1 S2 C2 N4 . . . . -163.7(3) ?
    Cd1 S2 C2 N4 2_676 . . . 108.7(3) ?
    Cd1 S2 C2 N5 . . . . 15.6(3) ?
    Cd1 S2 C2 N5 2_676 . . . -72.0(3) ?
    N3 N2 C1 N1 . . . . 177.0(3) ?
    N3 N2 C1 S1 . . . . -4.6(5) ?
    Cd1 S1 C1 N1 . . . . -171.4(3) ?
    Cd1 S1 C1 N2 . . . . 10.4(3) ?
    Cd1 O1 C3 N7 . . . . -173.9(3) ?
    C5 N7 C3 O1 . . . . -3.4(6) ?
    C4 N7 C3 O1 . . . . 179.6(4) ?
    O2 C6 C7 C8 . . . . -176.7(3) ?
    C11 C6 C7 C8 . . . . 2.9(5) ?
    O2 C6 C7 N10 . . . . 5.3(5) ?
    C11 C6 C7 N10 . . . . -175.1(3) ?
    O4 N10 C7 C8 . . . . 34.2(5) ?
    O3 N10 C7 C8 . . . . -144.0(3) ?
    O4 N10 C7 C6 . . . . -147.5(3) ?
    O3 N10 C7 C6 . . . . 34.2(5) ?
    C6 C7 C8 C9 . . . . -2.2(5) ?
    N10 C7 C8 C9 . . . . 175.9(3) ?
    C7 C8 C9 C10 . . . . 0.3(5) ?
    C7 C8 C9 N11 . . . . -176.9(3) ?
    O6 N11 C9 C10 . . . . 11.0(5) ?
    O5 N11 C9 C10 . . . . -168.7(3) ?
    O6 N11 C9 C8 . . . . -171.6(3) ?
    O5 N11 C9 C8 . . . . 8.6(5) ?
    C8 C9 C10 C11 . . . . 0.5(5) ?
    N11 C9 C10 C11 . . . . 177.8(3) ?
    C9 C10 C11 N12 . . . . -176.5(3) ?
    C9 C10 C11 C6 . . . . 0.4(5) ?
    O7 N12 C11 C10 . . . . 17.6(4) ?
    O8 N12 C11 C10 . . . . -163.8(3) ?
    O7 N12 C11 C6 . . . . -159.4(3) ?
    O8 N12 C11 C6 . . . . 19.2(5) ?
    O2 C6 C11 C10 . . . . 177.6(3) ?
    C7 C6 C11 C10 . . . . -2.0(5) ?
    O2 C6 C11 N12 . . . . -5.7(5) ?
    C7 C6 C11 N12 . . . . 174.8(3) ?
    O9 C12 C13 C14 . . . . -179.8(5) ?
    C17 C12 C13 C14 . . . . -0.6(5) ?
    O9 C12 C13 N13 . . . . 0.0(7) ?
    C17 C12 C13 N13 . . . . 179.2(3) ?
    O10 N13 C13 C14 . . . . -167.9(4) ?
    O11A N13 C13 C14 . . . . 19.9(5) ?
    O11B N13 C13 C14 . . . . -24.5(8) ?
    O10 N13 C13 C12 . . . . 12.3(6) ?
    O11A N13 C13 C12 . . . . -159.9(4) ?
    O11B N13 C13 C12 . . . . 155.7(8) ?
    C12 C13 C14 C15 . . . . -0.4(5) ?
    N13 C13 C14 C15 . . . . 179.8(3) ?
    C13 C14 C15 C16 . . . . 1.2(5) ?
    C13 C14 C15 N14 . . . . -176.1(3) ?
    O13 N14 C15 C16 . . . . 0.8(6) ?
    O12 N14 C15 C16 . . . . -177.5(4) ?
    O13 N14 C15 C14 . . . . 178.2(4) ?
    O12 N14 C15 C14 . . . . -0.2(5) ?
    C14 C15 C16 C17 . . . . -0.9(5) ?
    N14 C15 C16 C17 . . . . 176.4(3) ?
    C15 C16 C17 C12 . . . . -0.2(6) ?
    C15 C16 C17 N15 . . . . -178.6(3) ?
    O9 C12 C17 C16 . . . . -179.9(5) ?
    C13 C12 C17 C16 . . . . 0.9(6) ?
    O9 C12 C17 N15 . . . . -1.6(7) ?
    C13 C12 C17 N15 . . . . 179.2(3) ?
    O15 N15 C17 C16 . . . . 176.9(5) ?
    O14 N15 C17 C16 . . . . -3.4(6) ?
    O15 N15 C17 C12 . . . . -1.5(6) ?
    O14 N15 C17 C12 . . . . 178.2(5) ?
loop_
    _geom_hbond_atom_site_label_D
    _geom_hbond_atom_site_label_H
    _geom_hbond_atom_site_label_A
    _geom_hbond_site_symmetry_A
    _geom_hbond_distance_DH
    _geom_hbond_distance_HA
    _geom_hbond_distance_DA
    _geom_hbond_angle_DHA
    _geom_hbond_publ_flag
    N1 H1AN O12 1_565 0.86(4) 2.06(4) 2.908(4) 168(4) yes
    N1 H1BN O9 . 0.81(5) 2.04(5) 2.737(4) 145(4) yes
    N1 H1BN O15 . 0.81(5) 2.46(5) 3.130(4) 141(4) yes
    N2 H2N O9 . 0.94(4) 1.94(4) 2.721(4) 139(4) yes
    N2 H2N O10 . 0.94(4) 2.19(4) 2.992(4) 142(4) yes
    N3 H3AN O6 2_666 0.89(6) 2.53(6) 3.379(5) 161(5) yes
    N3 H3BN O3 2_566 0.96(6) 2.32(6) 3.018(4) 130(5) yes
    N4 H4AN O11A 2_666 0.78(5) 2.36(5) 3.060(5) 149(4) yes
    N4 H4BN O2 1_655 0.80(5) 2.15(5) 2.842(4) 145(5) yes
    N4 H4BN O3 1_655 0.80(5) 2.43(5) 3.079(4) 139(4) yes
    N5 H5N O2 1_655 0.95(5) 1.88(5) 2.753(4) 151(4) yes
    N5 H5N O8 1_655 0.95(5) 2.42(4) 3.156(4) 134(3) yes
    N6 H6AN O1 2_676 0.85(4) 2.48(4) 3.116(4) 132(3) yes
    N6 H6AN O7 2_676 0.85(4) 2.27(4) 2.966(4) 139(4) yes
    N6 H6BN O5 2_666 0.94(5) 2.49(5) 3.160(4) 129(4) yes
    C5 H5C O8 2_576 0.98 2.60 3.351(5) 134 yes
    C16 H16 O4 1_654 0.95 2.46 3.374(4) 161 yes
_shelx_space_group_comment
;
The symmetry employed for this shelxl refinement is uniquely defined
by the following loop, which should always be used as a source of
symmetry information in preference to the above space-group names.
They are only intended as comments.
;
_shelx_estimated_absorpt_T_min     0.106
_shelx_estimated_absorpt_T_max     0.236
_shelx_hkl_file
;
  -8   4  -7  151.55   11.07
  -8   4  -6  158.32   12.60
  -8   4  -5  113.61   11.49
  -8   4  -4    4.09    2.74
  -8   4  -3  276.91   18.08
  -8   5  -7   83.72    8.51
  -8   5  -6   89.44    9.75
  -8   5  -5   -1.45    2.96
  -8   5  -4    5.81    3.45
  -8   5  -3  226.35   16.71
  -8  11   0   15.66    3.56
  -8  11   1   19.76    4.17
  -8  11   2   17.26    3.91
  -8  11   3   10.65    3.26
  -8  11   4    4.59    2.00
  -8  11   5  157.35   11.26
  -8  11   6  135.36    9.97
  -7   3  -9   88.41    7.88
  -7   3  -8   10.78    3.39
  -7   3  -7   43.69    7.12
  -7   3  -6  305.35   19.14
  -7   3  -5  438.85   23.20
  -7   3  -4  108.00   11.35
  -7   4 -10   95.43    6.83
  -7   4  -9   49.27    6.24
  -7   4  -8   31.89    5.71
  -7   4  -7  293.66   18.32
  -7   4  -6  347.24   20.88
  -7   4  -5   89.87   10.94
  -7   4  -4    4.15    2.17
  -7   4  -3   49.07    7.74
  -7   4  -2   36.23    6.40
  -7   5 -10   62.23    5.69
  -7   5  -9   -0.17    1.71
  -7   5  -8   79.10    8.86
  -7   5  -7  169.30   14.11
  -7   5  -6  108.49   11.93
  -7   5  -5    1.96    2.84
  -7   5  -4  300.58   20.01
  -7   5  -3   52.18    8.32
  -7   5  -2  214.12   15.60
  -7   5  -1   77.57    8.92
  -7   6  -9   77.53    7.60
  -7   6  -8   47.51    6.93
  -7   6  -7  181.43   14.59
  -7   6  -6   34.05    6.88
  -7   6  -5   43.73    7.97
  -7   6  -4  389.62   22.84
  -7   6  -3  232.99   17.37
  -7   6  -2  178.43   14.61
  -7   7  -7    3.62    3.25
  -7   7  -6  142.15   13.27
  -7   7  -5  506.40   25.69
  -7   8   2  220.58   14.90
  -7   8   3  305.18   17.70
  -7   8   4  124.66   11.43
  -7   8   5  184.16   14.13
  -7   8   6   35.84    6.61
  -7   8   7   79.64    9.92
  -7   8   8  179.81   14.63
  -7   8   9   -1.38    2.19
  -7   8  10   21.77    5.01
  -7   9  -1   99.47   10.57
  -7   9   0  381.99   20.41
  -7   9   1   22.06    4.91
  -7   9   2  209.98   15.11
  -7   9   3  342.81   19.21
  -7   9   4  230.72   15.86
  -7   9   5   -0.96    2.10
  -7   9   6  126.23   12.02
  -7   9   7  212.79   15.69
  -7   9   8  255.69   16.67
  -7   9   9    4.60    2.12
  -7   9  10  139.75   10.85
  -7  10  -6   89.82    7.59
  -7  10  -5   55.38    6.74
  -7  10  -4   84.78    8.93
  -7  10  -3  349.30   18.65
  -7  10  -2  287.68   17.33
  -7  10  -1  131.52   11.89
  -7  10   0   56.08    7.83
  -7  10   1    4.54    2.32
  -7  10   2  136.10   12.01
  -7  10   3   98.99   10.22
  -7  10   4   11.52    3.86
  -7  10   5   11.31    4.00
  -7  10   6   65.87    8.51
  -7  10   7  178.99   13.48
  -7  10   8   99.70    9.53
  -7  10   9    1.88    2.37
  -7  11  -5   62.53    6.03
  -7  11  -4   19.47    3.88
  -7  11  -3  160.14   11.64
  -7  11  -2  218.68   14.14
  -7  11  -1   34.72    5.83
  -7  11   0   11.44    3.65
  -7  11   1    3.78    2.75
  -7  11   2  181.59   13.46
  -7  11   3   78.31    8.92
  -7  11   4   49.20    7.10
  -7  11   5  238.31   15.00
  -7  11   6   78.76    8.57
  -7  11   7   59.24    6.94
  -7  11   8   80.97    7.38
  -7  12  -2   41.10    5.38
  -7  12  -1    5.56    2.49
  -7  12   0   -3.00    2.67
  -7  12   1   26.16    4.96
  -7  12   2  102.27    9.31
  -7  12   3   69.17    7.55
  -7  12   4   36.07    5.52
  -7  12   5   24.60    4.37
  -6   0   7    2.61    2.14
  -6   0   8  231.74   18.95
  -6   0   9  242.15   20.99
  -6   1   6  160.01   13.06
  -6   1   7  504.80   25.70
  -6   1   8  668.73   32.73
  -6   1   9  139.21   16.16
  -6   2 -11    4.25    1.75
  -6   2 -10   49.99    6.16
  -6   2  -9  139.56   11.55
  -6   2  -8   58.81    8.30
  -6   2  -7  181.57   14.82
  -6   2  -6  148.31   13.51
  -6   2  -5  151.60   13.23
  -6   2   7  428.73   24.52
  -6   2   8  208.88   18.72
  -6   2   9    4.93    3.64
  -6   3 -11   11.35    2.72
  -6   3 -10   66.23    7.42
  -6   3  -9  116.08   10.88
  -6   3  -8   26.29    5.77
  -6   3  -7  681.88   29.33
  -6   3  -6  174.54   15.00
  -6   3  -5   82.77   10.20
  -6   4 -11   34.37    4.58
  -6   4 -10   57.05    7.08
  -6   4  -9   48.89    7.25
  -6   4  -8   48.22    7.87
  -6   4  -7  393.33   22.79
  -6   4  -6  305.54   20.19
  -6   4  -5  249.14   17.82
  -6   4  -4   86.21   10.20
  -6   5 -11  156.66    9.55
  -6   5 -10  144.55   10.95
  -6   5  -9   57.71    8.00
  -6   5  -8   99.72   11.32
  -6   5  -7  550.58   27.16
  -6   5  -6   51.87    8.92
  -6   5  -5   43.79    7.94
  -6   5  -4  189.27   15.35
  -6   5  -3   36.59    6.56
  -6   5  10  202.74   16.06
  -6   6 -11   84.60    6.88
  -6   6 -10   86.07    8.27
  -6   6  -9    2.84    2.58
  -6   6  -8  146.99   13.38
  -6   6  -7   89.04   11.13
  -6   6  -6   82.56   11.03
  -6   6  -5  170.08   15.31
  -6   6  -4   90.04   10.78
  -6   6  -3  325.14   19.77
  -6   6  -2  427.44   21.72
  -6   6   7   11.41    3.98
  -6   6   8 1117.38   36.63
  -6   6   9  112.58   12.20
  -6   6  10  259.53   18.24
  -6   7 -10   10.18    2.82
  -6   7  -9   45.22    6.70
  -6   7  -8  170.26   14.08
  -6   7  -7  281.35   19.29
  -6   7  -6   32.60    6.96
  -6   7  -5  373.65   22.87
  -6   7  -4  389.13   22.81
  -6   7  -3  343.31   20.57
  -6   7   3  363.79   18.08
  -6   7   4  257.76   15.51
  -6   7   5  337.28   18.35
  -6   7   6  148.58   12.75
  -6   7   7   58.76    8.39
  -6   7   8  536.71   25.86
  -6   7   9   83.91   10.59
  -6   7  10    5.80    4.02
  -6   8  -7   19.56    5.46
  -6   8  -6   69.89    9.92
  -6   8   1   57.55    7.74
  -6   8   2   38.70    6.35
  -6   8   3  786.69   28.09
  -6   8   4  269.59   16.82
  -6   8   5  405.94   21.00
  -6   8   6   83.02    9.92
  -6   8   7  311.84   19.53
  -6   8   8  102.23   11.42
  -6   8   9   28.64    6.88
  -6   8  10  113.84   11.35
  -6   8  12   56.13    6.38
  -6   9   0  506.61   23.65
  -6   9   1   43.44    7.00
  -6   9   2  181.10   14.08
  -6   9   3   92.25   10.10
  -6   9   4  140.32   12.50
  -6   9   5    4.63    3.03
  -6   9   6    2.33    3.31
  -6   9   7   46.33    7.72
  -6   9   8  104.75   11.20
  -6   9   9    2.93    2.09
  -6   9  10  120.36   10.71
  -6  10  -2   32.45    6.44
  -6  10  -1   86.03    9.99
  -6  10   0  395.45   21.09
  -6  10   1   -1.79    3.11
  -6  10   2  138.24   12.31
  -6  10   3  309.77   18.36
  -6  10   4   36.01    6.52
  -6  10   5    1.05    2.57
  -6  10   6  244.58   16.52
  -6  10   7  126.95   11.73
  -6  10   8   66.45    8.46
  -6  10   9   35.48    5.85
  -6  11  -6  186.27   11.67
  -6  11  -5   39.36    6.09
  -6  11  -4   10.94    3.81
  -6  11  -3   11.02    3.37
  -6  11  -2   99.04   10.49
  -6  11  -1   25.93    5.57
  -6  11   0   12.73    4.31
  -6  11   1  142.77   12.31
  -6  11   2  210.46   14.83
  -6  11   3   51.58    7.41
  -6  11   4   15.69    4.31
  -6  11   5  200.72   14.29
  -6  11   6  148.85   12.16
  -6  11   7   58.52    7.44
  -6  11   8  106.96    8.99
  -6  11   9   10.11    2.64
  -6  12  -4    5.18    2.50
  -6  12  -3  125.97   10.20
  -6  12  -2   63.11    7.66
  -6  12  -1   27.41    5.21
  -6  12   0   14.32    4.12
  -6  12   1   93.10    9.50
  -6  12   2  162.45   12.30
  -6  12   3   15.97    4.13
  -6  12   4   13.77    3.70
  -6  12   5  116.55    9.84
  -6  12   6   10.81    2.91
  -6  13   0   -1.75    2.57
  -6  13   1  107.16    8.83
  -5  -2   7   32.85    6.82
  -5  -2   8  144.72   15.68
  -5  -2   9  498.64   30.86
  -5  -1   5 1187.04   30.34
  -5  -1   6    2.15    1.67
  -5  -1   7   90.59   11.05
  -5  -1   8  108.31   13.30
  -5  -1   9  539.31   31.71
  -5  -1  10  118.80   15.75
  -5   0   4 2117.55   35.85
  -5   0   5 1314.57   32.66
  -5   0   6  291.77   17.55
  -5   0   7  108.49   11.82
  -5   0   8   18.58    5.57
  -5   0   9   39.59    8.87
  -5   0  10    1.75    2.85
  -5   1 -12   85.90    6.41
  -5   1 -11   12.66    3.49
  -5   1 -10   53.46    7.10
  -5   1  -9   69.76    8.78
  -5   1  -8  234.47   16.50
  -5   1  -7    4.36    2.20
  -5   1  -6    9.00    3.62
  -5   1   5  526.28   21.33
  -5   1   6  375.44   20.08
  -5   1   7  158.87   14.65
  -5   1   8  591.73   30.65
  -5   1   9   24.95    7.03
  -5   1  10   10.05    5.20
  -5   2 -12   17.53    3.29
  -5   2 -11   -0.56    1.73
  -5   2 -10  117.99   10.90
  -5   2  -9   83.77    9.95
  -5   2  -8   22.72    4.97
  -5   2  -7   44.05    7.55
  -5   2  -6  264.62   17.45
  -5   2   5   29.57    5.48
  -5   2   6  764.19   29.49
  -5   2   7  869.56   34.46
  -5   2   8  692.07   33.89
  -5   2   9    1.90    2.44
  -5   3 -12   -0.77    1.59
  -5   3 -11   30.88    5.37
  -5   3 -10  173.95   13.38
  -5   3  -9   63.90    8.73
  -5   3  -8   13.88    4.38
  -5   3  -7  165.92   14.62
  -5   3  -6  402.06   22.24
  -5   3   7  861.15   35.63
  -5   3   8   69.32   11.34
  -5   3   9   39.74    8.84
  -5   4 -12    6.19    2.33
  -5   4 -11  129.83   10.66
  -5   4 -10   79.08    9.24
  -5   4  -9  126.31   12.47
  -5   4  -8    2.54    3.00
  -5   4  -7  141.41   13.89
  -5   4  -6  238.29   17.41
  -5   4   4   48.87    5.84
  -5   4  10   29.10    6.39
  -5   5 -12  114.06    8.38
  -5   5 -11  114.38    9.98
  -5   5 -10  120.40   11.59
  -5   5  -9    2.26    2.59
  -5   5  -8   92.37   11.41
  -5   5  -7  126.28   13.41
  -5   5  -6   30.39    6.42
  -5   5  -5    4.33    2.84
  -5   5   3   76.75    8.05
  -5   5   4  114.91   10.12
  -5   5   5  142.92   11.67
  -5   5   8  610.32   26.48
  -5   5   9   57.30    8.67
  -5   5  10  989.74   35.89
  -5   6 -12  156.17    9.25
  -5   6 -11   88.66    8.52
  -5   6 -10    1.89    2.44
  -5   6  -9    6.28    3.58
  -5   6  -9    5.14    2.68
  -5   6  -8  178.31   15.83
  -5   6  -8  195.43   14.63
  -5   6  -7  247.96   18.73
  -5   6  -7  247.52   17.08
  -5   6  -6  102.63   11.06
  -5   6  -6   94.94   11.74
  -5   6  -5    6.20    3.30
  -5   6  -5    4.33    2.29
  -5   6  -4  516.56   24.92
  -5   6  -4  523.62   23.36
  -5   6   3   82.13    9.40
  -5   6   4  107.37   10.88
  -5   6   5  422.19   22.18
  -5   6   6  349.77   21.40
  -5   6   7   58.76    8.15
  -5   6   8  472.82   24.14
  -5   6   9  472.69   25.11
  -5   6  10   25.12    6.16
  -5   6  11  166.99   14.87
  -5   7 -11   23.43    4.25
  -5   7 -10    9.58    3.41
  -5   7 -10   12.89    3.19
  -5   7  -9   66.16    7.89
  -5   7  -9   72.31    9.50
  -5   7  -8  140.64   14.20
  -5   7  -8  163.45   13.48
  -5   7  -7  164.24   14.23
  -5   7  -7  135.68   14.22
  -5   7  -6   23.39    5.85
  -5   7  -6   26.37    6.48
  -5   7  -5   23.58    6.06
  -5   7  -5   24.19    5.73
  -5   7  -4  130.21   13.16
  -5   7  -4  126.44   12.11
  -5   7  -3   20.97    5.05
  -5   7  -3   31.42    6.35
  -5   7  -2   13.89    3.82
  -5   7   4  687.33   30.24
  -5   7   5  385.46   19.59
  -5   7   6   61.83    8.36
  -5   7   7    5.05    3.15
  -5   7   8  270.34   18.86
  -5   7   9  248.65   18.44
  -5   7  10   -0.78    2.56
  -5   7  11  142.58   13.22
  -5   7  14   51.13    5.24
  -5   8 -10  158.31   11.21
  -5   8  -9  235.81   15.63
  -5   8  -8  186.09   15.41
  -5   8  -8  184.50   14.04
  -5   8  -7   38.97    7.67
  -5   8  -7   40.02    7.11
  -5   8  -6    4.33    3.28
  -5   8  -6    4.10    3.25
  -5   8  -5  220.35   17.55
  -5   8  -5  210.46   16.34
  -5   8   1  230.07   18.60
  -5   8   1  208.86   14.32
  -5   8   2   67.74   10.49
  -5   8   2   68.22    8.21
  -5   8   3 1147.10   33.64
  -5   8   4  170.35   13.43
  -5   8   5   71.33    8.98
  -5   8   6   40.62    7.03
  -5   8   7    4.27    2.88
  -5   8   8   35.01    7.02
  -5   8   9   11.84    4.60
  -5   8  10   61.93    8.81
  -5   8  12   74.18    7.71
  -5   8  13  116.90    8.00
  -5   9   0   91.23   10.07
  -5   9   0  111.53   13.58
  -5   9   1   92.49    9.95
  -5   9   1  125.78   14.63
  -5   9   2   95.30   10.15
  -5   9   2   87.76   12.34
  -5   9   3  165.03   13.40
  -5   9   4   42.42    7.12
  -5   9   5    4.18    3.23
  -5   9   6  187.84   15.20
  -5   9   7   72.13    9.80
  -5   9   8   55.97    8.65
  -5   9   9    1.80    2.79
  -5   9  10  279.10   15.89
  -5   9  10  270.24   16.54
  -5   9  11  172.22   11.06
  -5  10  -1  147.75   13.11
  -5  10  -1  151.84   16.15
  -5  10   0  143.13   15.77
  -5  10   0  136.29   12.47
  -5  10   1    3.97    3.15
  -5  10   2  181.37   14.22
  -5  10   3  112.36   11.22
  -5  10   4    6.25    3.30
  -5  10   5  193.28   15.12
  -5  10   6   46.03    7.54
  -5  10   7  146.84   13.12
  -5  10   8   59.62    8.20
  -5  10   9   27.32    5.51
  -5  11  -8   27.35    4.14
  -5  11  -4    1.52    2.71
  -5  11  -3   63.74    8.92
  -5  11  -2  343.21   19.78
  -5  11  -1   34.13    6.38
  -5  11   0   80.39    9.53
  -5  11   1   66.75    8.64
  -5  11   2  174.37   13.88
  -5  11   3  231.73   15.98
  -5  11   4    6.59    3.37
  -5  11   5  200.01   14.63
  -5  11   6  167.35   13.10
  -5  11   7   42.64    6.52
  -5  11   7   31.84    4.93
  -5  11   8   77.30    8.00
  -5  12  -6   60.83    6.42
  -5  12  -5    1.68    1.93
  -5  12  -4    9.68    3.45
  -5  12  -3   92.40    9.64
  -5  12  -2   42.10    6.79
  -5  12  -1   12.51    4.09
  -5  12   0   65.32    8.40
  -5  12   1  162.55   12.86
  -5  12   2  252.66   15.89
  -5  12   3   97.05    9.78
  -5  12   4   14.62    4.10
  -5  12   5  122.37   10.47
  -5  12   6   15.03    3.78
  -5  12   6   11.27    2.74
  -5  12   7    6.78    2.35
  -5  13  -2   75.12    7.71
  -5  13  -1   36.19    5.55
  -5  13   0  181.27   12.13
  -5  13   1   29.86    5.15
  -5  13   2  107.86    9.26
  -5  13   3   18.65    3.92
  -4  -4   9   12.92    5.86
  -4  -3   6   49.54    8.38
  -4  -3   7   13.44    5.15
  -4  -3   8    5.24    3.72
  -4  -3   9 1369.13   52.44
  -4  -2   4  876.89   24.54
  -4  -2   5  730.87   26.66
  -4  -2   6   98.81   11.17
  -4  -2   7   -2.83    2.82
  -4  -2   8   12.36    5.03
  -4  -2   9  341.25   25.81
  -4  -2  10  502.73   32.11
  -4  -1 -11   54.30    6.50
  -4  -1 -10   12.82    3.62
  -4  -1  -9  143.14   12.01
  -4  -1   3  127.95    7.34
  -4  -1   4 2023.90   36.09
  -4  -1   5 3466.65   55.30
  -4  -1   6 1387.83   40.21
  -4  -1   7   76.77   10.37
  -4  -1   8  174.37   16.99
  -4  -1   9  229.56   20.71
  -4  -1  10  409.95   28.72
  -4   0 -12   42.74    5.43
  -4   0 -11   28.67    5.16
  -4   0 -10    9.26    3.46
  -4   0  -9  219.60   15.31
  -4   0  -8  694.78   27.49
  -4   0  -7  106.74   10.69
  -4   0   3  177.04    8.95
  -4   0   4  648.31   20.23
  -4   0   5  786.54   25.96
  -4   0   6 2032.26   46.90
  -4   0   7  156.53   14.61
  -4   0   8   15.10    5.04
  -4   0   9   77.35   11.83
  -4   0  10   20.67    6.43
  -4   0  17  163.14    9.05
  -4   1 -13   94.73    7.11
  -4   1 -12   16.85    3.97
  -4   1 -11    2.80    2.31
  -4   1 -10    8.21    3.20
  -4   1  -9  123.15   11.86
  -4   1  -8  459.08   22.82
  -4   1  -7    0.33    1.66
  -4   1   3  216.75   10.79
  -4   1   4  114.08    8.79
  -4   1   5  396.26   18.56
  -4   1   6   23.21    6.74
  -4   1   7 1117.41   38.94
  -4   1   8  542.42   29.24
  -4   1   9  227.11   20.36
  -4   1  10   41.98    9.32
  -4   1  17   16.97    3.11
  -4   2 -13  183.66   10.42
  -4   2 -12   21.70    4.38
  -4   2 -11   -1.75    3.04
  -4   2 -10   34.03    6.52
  -4   2  -9  214.85   16.02
  -4   2  -8  104.41   11.40
  -4   2  -7    4.66    3.02
  -4   2   3   16.16    2.20
  -4   2   4  404.72   17.41
  -4   2   4  393.84   11.87
  -4   2   5  203.62    9.68
  -4   2   5  216.03   14.11
  -4   2   6 1192.70   36.99
  -4   2   6 1211.43   26.93
  -4   2   7 1728.20   49.08
  -4   2   7 1852.73   38.28
  -4   2   8  688.51   33.63
  -4   2   9   79.62   12.35
  -4   2  10    7.19    4.03
  -4   2  17   11.31    2.39
  -4   3 -13   10.81    2.98
  -4   3 -12   43.91    6.38
  -4   3 -11   21.80    5.17
  -4   3 -10    7.82    3.16
  -4   3  -9  281.86   18.71
  -4   3  -8   78.10   10.31
  -4   3  -7  288.63   18.56
  -4   3   2  461.67   14.49
  -4   3   3  219.84   10.05
  -4   3   4  221.94   10.93
  -4   3   5   10.32    2.64
  -4   3   6  800.45   31.40
  -4   3   6  835.49   25.33
  -4   3   7  640.32   30.55
  -4   3   7  728.35   26.56
  -4   3   8  182.84   14.74
  -4   3   8  139.82   15.62
  -4   3   9    1.59    2.68
  -4   4 -13   -0.57    1.64
  -4   4 -12   48.23    6.73
  -4   4 -11  177.27   13.69
  -4   4 -10  193.04   15.46
  -4   4  -9  148.36   13.87
  -4   4  -8   42.61    7.82
  -4   4  -7  404.06   21.11
  -4   4  -7  386.19   22.04
  -4   4   2 4716.31   53.64
  -4   4   3    6.46    1.96
  -4   4   4    1.29    1.26
  -4   4   5  444.45   18.97
  -4   4   6  673.66   25.80
  -4   4   7  480.28   23.65
  -4   4   8  234.39   18.19
  -4   4   9  458.85   27.38
  -4   4  10  143.99   13.67
  -4   4  16    0.76    1.18
  -4   5 -13    2.64    1.45
  -4   5 -12  175.99   12.11
  -4   5 -11  168.16   11.82
  -4   5 -11  164.97   13.14
  -4   5 -10  107.28   10.43
  -4   5 -10  104.81   10.36
  -4   5 -10  102.44   11.44
  -4   5  -9   19.02    5.40
  -4   5  -9   13.71    4.32
  -4   5  -9   23.07    5.38
  -4   5  -8    5.74    3.39
  -4   5  -8   -0.29    3.03
  -4   5  -7  316.72   19.39
  -4   5  -7  279.19   19.26
  -4   5  -6  188.99   14.84
  -4   5  -6  189.60   15.63
  -4   5   2  826.75   25.50
  -4   5   3   97.94    8.99
  -4   5   4  321.88   17.04
  -4   5   5   26.83    5.45
  -4   5   6   70.88    9.19
  -4   5   7   19.91    5.62
  -4   5   8  229.95   19.37
  -4   5   9  105.94   11.95
  -4   5  10  399.30   23.51
  -4   5  15   -0.71    1.21
  -4   6 -13   36.86    4.34
  -4   6 -12  106.01    7.84
  -4   6 -12  108.38    9.28
  -4   6 -11   65.12    7.36
  -4   6 -11   69.04    8.56
  -4   6 -10    1.08    2.13
  -4   6 -10   -0.37    1.99
  -4   6 -10    6.70    3.66
  -4   6  -9   -2.24    3.40
  -4   6  -9   -0.70    3.12
  -4   6  -9    2.47    2.68
  -4   6  -8  148.04   13.62
  -4   6  -8  149.95   13.79
  -4   6  -8  142.14   14.20
  -4   6  -7  354.31   22.30
  -4   6  -7  405.95   22.55
  -4   6  -7  376.80   21.90
  -4   6  -6   11.81    4.10
  -4   6  -6   10.55    3.84
  -4   6  -6   12.42    4.76
  -4   6  -5  522.99   25.02
  -4   6  -5  481.62   24.03
  -4   6   2    3.49    2.52
  -4   6   3  269.73   16.36
  -4   6   4   15.51    4.45
  -4   6   5   58.27    8.63
  -4   6   6   83.76   11.18
  -4   6   7   18.84    5.60
  -4   6   7   14.82    4.34
  -4   6   8  208.73   16.53
  -4   6   9  337.32   21.66
  -4   6  10   31.03    6.70
  -4   6  15    1.73    1.08
  -4   7 -12   51.86    5.22
  -4   7 -12   52.54    5.91
  -4   7 -11   13.76    3.72
  -4   7 -11    9.84    3.05
  -4   7 -10   54.06    7.59
  -4   7 -10   54.52    8.03
  -4   7  -9   67.11    9.63
  -4   7  -9   68.06    9.12
  -4   7  -9   79.35    9.89
  -4   7  -8  193.78   15.81
  -4   7  -8  196.97   16.75
  -4   7  -8  208.21   16.33
  -4   7  -7  173.51   15.39
  -4   7  -7  182.18   15.50
  -4   7  -7  163.17   15.53
  -4   7  -6  198.46   16.45
  -4   7  -6  241.45   17.51
  -4   7  -6  202.85   17.19
  -4   7  -5  119.37   11.98
  -4   7  -5  123.58   12.69
  -4   7  -5  114.86   12.35
  -4   7  -4  687.69   28.63
  -4   7  -4  776.26   28.77
  -4   7  -4  731.79   29.07
  -4   7   2  231.33   16.95
  -4   7   3  572.38   27.00
  -4   7   4  829.97   33.39
  -4   7   5  167.02   13.13
  -4   7   5  140.62   14.69
  -4   7   6   72.39    9.17
  -4   7   7   10.95    3.91
  -4   7   8  421.95   24.13
  -4   7   9  303.28   20.72
  -4   7  10    1.09    3.09
  -4   7  14   75.69    6.25
  -4   8 -11    5.92    2.22
  -4   8 -11   -0.54    1.76
  -4   8 -10   90.89    9.50
  -4   8 -10   88.73    9.18
  -4   8  -9  234.80   16.07
  -4   8  -9  235.67   16.96
  -4   8  -8  191.21   16.16
  -4   8  -8  220.68   16.58
  -4   8  -7  290.85   20.41
  -4   8  -7  265.44   18.80
  -4   8  -6   52.51    8.77
  -4   8  -6   61.63    9.30
  -4   8  -5   43.51    7.68
  -4   8  -5   37.05    7.37
  -4   8  -4  252.56   17.33
  -4   8  -4  258.47   17.67
  -4   8  -1    9.61    4.22
  -4   8   0  254.03   18.31
  -4   8   1   94.49    9.45
  -4   8   1   81.47   10.41
  -4   8   2    4.39    2.60
  -4   8   2    5.30    3.63
  -4   8   3  320.46   17.81
  -4   8   3  289.40   19.83
  -4   8   4  433.32   21.15
  -4   8   5   57.27    8.15
  -4   8   6  132.95   12.71
  -4   8   7  125.02   13.03
  -4   8   8  231.28   17.96
  -4   8   9    6.49    4.07
  -4   8  10   -1.55    2.62
  -4   8  11  160.96   12.92
  -4   8  12  120.01    9.80
  -4   8  13   39.03    4.60
  -4   9  -8  105.00   11.16
  -4   9  -7    2.81    3.31
  -4   9  -2 1375.11   44.97
  -4   9  -1 1296.91   44.27
  -4   9   0  827.26   29.59
  -4   9   0  854.65   35.67
  -4   9   1    1.21    3.18
  -4   9   1   -0.12    2.54
  -4   9   2  271.65   20.24
  -4   9   2  265.90   16.67
  -4   9   3  672.82   31.76
  -4   9   3  674.27   26.92
  -4   9   4   55.66    8.18
  -4   9   5    3.56    2.51
  -4   9   6  142.91   13.49
  -4   9   7   32.94    7.05
  -4   9   7   35.22    6.65
  -4   9   8   86.61   10.39
  -4   9   8  100.52   11.61
  -4   9   9   22.06    5.36
  -4   9   9   22.19    5.31
  -4   9  10   37.03    6.54
  -4   9  10   36.32    6.05
  -4   9  11   98.08    8.77
  -4  10  -3  461.30   26.27
  -4  10  -2   89.29   11.98
  -4  10  -1  142.50   15.49
  -4  10  -1  120.27   11.96
  -4  10   0  158.77   13.48
  -4  10   0  166.30   16.73
  -4  10   1  151.16   13.03
  -4  10   1  178.07   17.09
  -4  10   2    8.38    4.82
  -4  10   2    5.46    2.35
  -4  10   3    9.80    3.96
  -4  10   4   -0.84    2.34
  -4  10   5  139.91   13.03
  -4  10   6   27.97    6.33
  -4  10   7  191.10   15.23
  -4  10   8   -0.90    2.43
  -4  10   8    7.46    2.91
  -4  10   9    0.40    2.17
  -4  10   9    0.91    1.05
  -4  10  10  109.17    8.12
  -4  11  -4   30.74    6.94
  -4  11  -3   32.70    6.89
  -4  11  -3   41.89    7.95
  -4  11  -2   31.18    6.40
  -4  11  -2   49.74    8.62
  -4  11  -1   63.17   10.62
  -4  11  -1   48.36    7.84
  -4  11   0   77.35   11.73
  -4  11   0   58.13    8.46
  -4  11   1   34.21    6.41
  -4  11   1   37.35    8.34
  -4  11   2   37.43    6.67
  -4  11   3   53.06    7.84
  -4  11   4    3.63    2.99
  -4  11   5  149.69   13.00
  -4  11   6   99.84   10.39
  -4  11   7   13.25    3.25
  -4  11   7   19.10    4.54
  -4  11   8   17.76    4.18
  -4  12  -7   82.14    7.41
  -4  12  -6  108.10    9.51
  -4  12  -5  154.45   12.06
  -4  12  -4    3.62    2.95
  -4  12  -3  138.80   13.12
  -4  12  -3  125.32   11.40
  -4  12  -2  119.63   13.03
  -4  12  -2  100.92   10.41
  -4  12  -1   43.25    7.18
  -4  12   0  384.33   19.97
  -4  12   1  177.93   13.72
  -4  12   2  261.60   16.15
  -4  12   3   68.95    8.42
  -4  12   4    2.18    2.01
  -4  12   5   87.49    9.00
  -4  12   5   80.03    8.20
  -4  12   6   70.38    6.86
  -4  12   6   78.63    7.90
  -4  13  -3  123.16    9.87
  -4  13  -2   10.92    3.68
  -4  13  -1  110.01    9.81
  -4  13   0   85.56    8.77
  -4  13   1   11.39    3.39
  -4  13   2  161.20   11.58
  -4  13   3   44.47    6.11
  -4  13   3   47.75    6.12
  -3  -6   3  144.57   13.59
  -3  -6   4  199.01   16.47
  -3  -6   5   29.22    6.75
  -3  -5   3  396.15   19.95
  -3  -5   4  344.65   19.43
  -3  -5   5    7.01    3.26
  -3  -5   6  150.06   15.10
  -3  -4   3 2589.67   44.41
  -3  -4   4  267.52   15.23
  -3  -4   5  323.10   18.19
  -3  -4   6   90.94   10.80
  -3  -4   7  164.04   15.98
  -3  -4   9   -1.33    2.54
  -3  -3   3   58.33    5.80
  -3  -3   4    1.46    1.79
  -3  -3   5  840.64   26.87
  -3  -3   6  490.41   23.50
  -3  -3   7  167.02   15.28
  -3  -3   8    0.72    2.53
  -3  -3   8    2.17    2.59
  -3  -3   9  204.37   19.96
  -3  -3  10  436.33   29.80
  -3  -2 -12   30.24    4.52
  -3  -2 -11  218.02   13.27
  -3  -2 -10   27.29    5.30
  -3  -2  -9   74.31    8.72
  -3  -2   2  565.28   13.78
  -3  -2   3  652.47   20.23
  -3  -2   3  619.13   15.80
  -3  -2   4   21.96    3.67
  -3  -2   5 1472.91   34.65
  -3  -2   6 1179.05   39.17
  -3  -2   6 1031.41   33.13
  -3  -2   7    8.17    3.45
  -3  -2   7    7.90    3.74
  -3  -2   8   76.34   11.59
  -3  -2   8   76.83   10.48
  -3  -2   9  200.44   19.18
  -3  -2  10  449.39   29.79
  -3  -1 -13    1.77    1.22
  -3  -1 -12    3.85    1.80
  -3  -1 -11   80.97    8.78
  -3  -1 -10   29.78    5.75
  -3  -1  -9   15.41    4.26
  -3  -1  -8  241.22   15.76
  -3  -1   2   92.67    5.12
  -3  -1   3  506.32   12.19
  -3  -1   3  524.90   16.38
  -3  -1   4 2954.46   40.95
  -3  -1   4 3101.34   48.54
  -3  -1   5  521.16   22.80
  -3  -1   5  601.00   22.20
  -3  -1   6  157.79   13.86
  -3  -1   6  168.85   13.29
  -3  -1   7  266.99   19.67
  -3  -1   7  277.82   18.05
  -3  -1   8    8.97    4.29
  -3  -1   8   16.67    4.90
  -3  -1   9   24.22    6.73
  -3  -1  10  166.99   18.04
  -3   0 -14   20.16    3.13
  -3   0 -13   29.07    4.70
  -3   0 -12  129.21   10.56
  -3   0 -11  115.92   10.84
  -3   0 -10    3.74    2.70
  -3   0  -9  304.13   18.15
  -3   0  -8  713.78   27.17
  -3   0   2   21.84    2.74
  -3   0   3   80.13    6.08
  -3   0   4  200.27    8.68
  -3   0   4  226.35   12.32
  -3   0   5 4166.50   50.45
  -3   0   5 3830.91   59.98
  -3   0   6   35.75    6.84
  -3   0   7  576.08   28.13
  -3   0   8  422.65   25.91
  -3   0   9 1211.76   45.91
  -3   0  10  130.72   15.88
  -3   0  17   59.46    5.32
  -3   1 -14  101.37    7.33
  -3   1 -13  212.58   12.63
  -3   1 -12  263.72   15.64
  -3   1 -11   29.38    5.97
  -3   1 -10   22.12    5.33
  -3   1  -9  305.75   18.63
  -3   1  -8  319.50   18.50
  -3   1   2  121.97    4.25
  -3   1   2  149.77    7.55
  -3   1   3   24.35    2.20
  -3   1   3   11.92    2.76
  -3   1   4  523.16   18.72
  -3   1   5  186.68   12.86
  -3   1   6   45.55    7.43
  -3   1   7 1303.77   41.96
  -3   1   8  387.95   24.74
  -3   1   9   80.75   12.09
  -3   1  10  119.19   15.70
  -3   1  17    2.48    1.62
  -3   2 -14   45.93    5.24
  -3   2 -13   92.95    8.73
  -3   2 -12   19.18    4.59
  -3   2 -11   63.10    8.52
  -3   2 -10   11.65    4.19
  -3   2  -9   59.05    8.59
  -3   2  -8    2.56    1.98
  -3   2   2  436.23   11.25
  -3   2   3  977.70   18.23
  -3   2   3  973.81   23.53
  -3   2   4  244.41   13.33
  -3   2   4  256.82   10.34
  -3   2   5  110.90   10.27
  -3   2   6  389.75   21.40
  -3   2   7 1137.56   40.06
  -3   2   8  443.84   27.44
  -3   2   9   41.49    9.00
  -3   2  10  145.97   17.10
  -3   2  16    6.62    2.34
  -3   3 -14  124.33    8.64
  -3   3 -13   23.31    4.64
  -3   3 -12   24.57    5.26
  -3   3 -11  108.77   11.32
  -3   3 -10  168.38   14.27
  -3   3  -9  346.07   20.50
  -3   3  -8   34.14    6.60
  -3   3   1  143.04    8.04
  -3   3   2 1061.82   21.69
  -3   3   3   85.15    6.47
  -3   3   4  280.92   12.72
  -3   3   5  150.99   12.41
  -3   3   5  181.40   11.26
  -3   3   6  224.01   14.07
  -3   3   6  201.49   15.97
  -3   3   7 1152.65   35.73
  -3   3   7 1054.88   39.32
  -3   3   8  123.39   14.90
  -3   3   9  315.57   24.79
  -3   3  16    4.11    1.70
  -3   4 -14   37.76    4.78
  -3   4 -13    9.78    3.19
  -3   4 -13   14.72    3.20
  -3   4 -12   88.97    9.65
  -3   4 -11  174.83   14.30
  -3   4 -10  449.96   21.51
  -3   4 -10  411.33   22.62
  -3   4  -9  144.71   12.51
  -3   4  -9  144.04   13.79
  -3   4  -8  145.75   12.54
  -3   4  -8  138.21   13.33
  -3   4   1 1072.97   24.90
  -3   4   2 3051.54   42.82
  -3   4   3  163.72   10.38
  -3   4   4   63.03    7.05
  -3   4   5   63.24    7.56
  -3   4   6  738.08   28.05
  -3   4   7  645.74   28.90
  -3   4   8    2.93    2.40
  -3   4   9  315.81   23.64
  -3   4   9  311.34   19.60
  -3   4  10  147.92   14.09
  -3   4  15   91.13    7.74
  -3   5 -14   90.38    6.88
  -3   5 -13    4.15    2.37
  -3   5 -13    4.97    2.06
  -3   5 -12  149.17   12.14
  -3   5 -12  142.71   10.60
  -3   5 -12  149.36   11.25
  -3   5 -11  314.67   17.43
  -3   5 -11  292.06   18.43
  -3   5 -10  190.72   14.42
  -3   5 -10  181.24   15.25
  -3   5  -9  478.62   23.46
  -3   5  -9  426.69   24.13
  -3   5  -8    3.02    2.82
  -3   5  -8    5.71    3.49
  -3   5  -7   62.06    9.07
  -3   5  -7   52.24    7.82
  -3   5   1 2352.83   42.29
  -3   5   2    7.83    2.69
  -3   5   3   28.28    5.05
  -3   5   4 1590.12   39.01
  -3   5   5  321.67   18.86
  -3   5   6   90.32   10.94
  -3   5   7   61.52    9.70
  -3   5   8   82.73   12.06
  -3   5   9 1030.20   37.49
  -3   5  10  153.87   14.81
  -3   5  14  224.81   12.43
  -3   5  15    5.70    1.82
  -3   6 -13   15.20    3.45
  -3   6 -13   16.95    3.45
  -3   6 -12  178.72   12.90
  -3   6 -12  194.08   12.24
  -3   6 -12  180.49   12.21
  -3   6 -11  176.32   13.14
  -3   6 -11  184.07   13.80
  -3   6 -11  186.53   14.86
  -3   6 -10    9.71    3.73
  -3   6 -10    9.79    4.00
  -3   6 -10    5.73    2.44
  -3   6  -9   20.19    5.74
  -3   6  -9   19.57    5.39
  -3   6  -8  129.40   13.67
  -3   6  -8  133.01   13.03
  -3   6  -7  166.22   15.30
  -3   6  -7  173.64   14.70
  -3   6  -6   11.56    3.74
  -3   6  -6    8.00    3.43
  -3   6   1  467.47   21.24
  -3   6   2  108.30   10.34
  -3   6   3  373.66   19.75
  -3   6   4   50.49    7.77
  -3   6   5  260.41   18.79
  -3   6   6  532.79   28.78
  -3   6   7  130.44   15.41
  -3   6   7  134.50   12.77
  -3   6   8  310.65   20.49
  -3   6   9  439.35   25.14
  -3   6  10   85.47   11.30
  -3   6  14    4.33    2.10
  -3   7 -13   47.23    5.02
  -3   7 -13   41.65    4.74
  -3   7 -12  171.91   11.78
  -3   7 -12  161.36   11.08
  -3   7 -11   22.61    5.17
  -3   7 -11   28.30    5.41
  -3   7 -11   26.94    5.48
  -3   7 -10   91.47   10.28
  -3   7 -10   97.36   11.32
  -3   7 -10  101.72   11.10
  -3   7  -9  162.24   14.74
  -3   7  -9  165.06   15.30
  -3   7  -9  147.62   13.74
  -3   7  -8  227.28   17.65
  -3   7  -8  225.10   18.13
  -3   7  -8  243.38   17.98
  -3   7  -7  334.53   21.73
  -3   7  -7  337.95   21.24
  -3   7  -7  358.59   21.87
  -3   7  -6   27.66    6.25
  -3   7  -6   28.24    6.22
  -3   7  -6   30.32    6.73
  -3   7  -5  368.99   20.53
  -3   7  -5  343.38   20.40
  -3   7  -5  347.06   20.38
  -3   7   1  285.64   18.52
  -3   7   2    6.91    3.39
  -3   7   3  239.82   17.50
  -3   7   4 1020.52   38.21
  -3   7   5  123.50   14.13
  -3   7   5  153.75   12.62
  -3   7   6   11.21    3.63
  -3   7   7    2.46    2.56
  -3   7   8   86.67   11.21
  -3   7   9  234.54   18.67
  -3   7  10    4.28    3.89
  -3   7  13    4.12    2.24
  -3   8 -12   10.95    3.05
  -3   8 -11    5.65    2.64
  -3   8 -11   -1.58    2.80
  -3   8 -10   36.18    6.48
  -3   8 -10   43.07    7.16
  -3   8 -10   40.75    7.26
  -3   8  -9  186.23   15.44
  -3   8  -9  190.56   15.59
  -3   8  -9  208.01   16.50
  -3   8  -8  273.17   19.68
  -3   8  -8  277.03   19.33
  -3   8  -8  278.73   19.89
  -3   8  -7  161.34   14.99
  -3   8  -7  144.47   14.59
  -3   8  -7  153.10   14.71
  -3   8  -6    6.32    3.22
  -3   8  -6    4.67    3.21
  -3   8  -6    0.45    2.68
  -3   8  -5   22.98    5.45
  -3   8  -5   10.55    4.13
  -3   8  -5   19.50    5.11
  -3   8  -4  190.98   15.24
  -3   8  -4  210.25   15.41
  -3   8  -3    4.92    3.04
  -3   8  -3    0.38    1.63
  -3   8   2    3.81    1.84
  -3   8   2    4.88    2.23
  -3   8   3  284.53   16.70
  -3   8   3  268.55   18.19
  -3   8   4  356.76   21.56
  -3   8   4  359.81   19.61
  -3   8   5   11.94    3.83
  -3   8   5   15.24    4.38
  -3   8   6    2.94    2.86
  -3   8   7   34.95    7.27
  -3   8   8  146.27   14.62
  -3   8   8  164.29   14.01
  -3   8   9   59.68    9.43
  -3   8  10   24.12    5.59
  -3   8  10   22.93    6.01
  -3   8  11  203.24   14.19
  -3   8  12  124.50    9.64
  -3   9 -10  224.01   14.71
  -3   9  -9  372.75   21.02
  -3   9  -8   19.37    6.15
  -3   9  -7   16.87    5.02
  -3   9  -6   88.35   11.32
  -3   9  -4  345.81   22.10
  -3   9  -3  459.78   25.51
  -3   9  -2   29.94    6.74
  -3   9  -1  461.42   25.29
  -3   9   0  226.13   17.62
  -3   9   0  236.77   15.75
  -3   9   1  521.40   26.57
  -3   9   1  490.30   22.56
  -3   9   2   46.62    8.35
  -3   9   2   40.42    6.79
  -3   9   3  240.40   18.22
  -3   9   3  236.71   16.13
  -3   9   4  133.16   12.40
  -3   9   5    5.61    3.31
  -3   9   6   20.43    5.44
  -3   9   6   18.55    5.37
  -3   9   7  105.84   12.02
  -3   9   7  115.99   12.57
  -3   9   8   51.76    7.67
  -3   9   8   60.46    8.87
  -3   9   8   50.28    8.45
  -3   9   9   93.03   10.64
  -3   9   9   92.17   10.47
  -3   9  10   72.19    8.36
  -3   9  11  167.64   10.98
  -3  10 -10   80.71    7.86
  -3  10  -5  314.02   19.69
  -3  10  -5  378.18   22.66
  -3  10  -4   58.78    9.68
  -3  10  -3  206.72   17.87
  -3  10  -2  488.08   27.58
  -3  10  -1   46.34    8.64
  -3  10  -1   44.69    7.32
  -3  10   0    3.20    2.40
  -3  10   0    8.57    3.75
  -3  10   1   67.96   10.39
  -3  10   1   66.26    8.76
  -3  10   2  324.86   21.98
  -3  10   2  330.64   19.22
  -3  10   3  132.86   14.09
  -3  10   3  142.72   12.86
  -3  10   4   32.76    6.51
  -3  10   5  262.47   17.92
  -3  10   6  350.77   20.59
  -3  10   6  352.71   20.01
  -3  10   7   47.34    7.37
  -3  10   7   43.90    7.50
  -3  10   7   40.15    6.75
  -3  10   8   45.32    6.85
  -3  10   8   55.85    7.83
  -3  10   8   49.02    6.63
  -3  10   9    2.45    1.99
  -3  10   9    1.04    2.10
  -3  10  10   27.90    4.11
  -3  11  -9    2.08    1.52
  -3  11  -8   78.21    8.13
  -3  11  -7  157.90   12.27
  -3  11  -6  115.09   10.84
  -3  11  -5   79.66   10.07
  -3  11  -4    5.04    3.33
  -3  11  -4    8.80    4.20
  -3  11  -3   16.14    5.09
  -3  11  -3   15.31    4.42
  -3  11  -2   38.42    7.82
  -3  11  -2   40.04    7.15
  -3  11  -1   61.15   10.03
  -3  11  -1   56.84    8.22
  -3  11   0  127.36   14.45
  -3  11   0  116.28   11.63
  -3  11   1   15.10    4.22
  -3  11   1   15.99    5.94
  -3  11   2    4.65    3.85
  -3  11   2    5.26    3.61
  -3  11   3  126.55   12.06
  -3  11   4   33.56    6.55
  -3  11   5  118.39   11.43
  -3  11   6   87.38    9.24
  -3  11   6   93.53    9.94
  -3  11   7   21.28    4.25
  -3  11   7   26.21    5.04
  -3  11   8    7.65    2.78
  -3  12  -7   63.31    7.02
  -3  12  -6    7.43    2.92
  -3  12  -5   22.02    4.93
  -3  12  -5   26.01    5.12
  -3  12  -4   70.29    9.22
  -3  12  -4   57.88    7.98
  -3  12  -3  123.32   13.03
  -3  12  -3  105.83   10.93
  -3  12  -2   78.41   11.04
  -3  12  -2   66.82    8.61
  -3  12  -1   24.07    6.77
  -3  12  -1   16.68    4.31
  -3  12   0   99.30   10.37
  -3  12   0  108.54   12.59
  -3  12   1   51.64    7.42
  -3  12   2  108.71   10.58
  -3  12   3   79.56    9.01
  -3  12   4    3.42    2.42
  -3  12   4    1.92    1.96
  -3  12   5   99.60    9.21
  -3  12   5  104.81    9.61
  -3  12   6   38.75    5.12
  -3  12   6   49.86    6.03
  -3  13  -4  139.10   10.13
  -3  13  -3  149.61   11.05
  -3  13  -2  207.43   13.44
  -3  13  -1   21.26    4.70
  -3  13   0   85.36    8.67
  -3  13   1   77.41    8.14
  -3  13   2   13.77    4.18
  -3  13   2   10.40    3.14
  -3  13   3   35.40    5.52
  -2  -7   2    2.51    1.85
  -2  -7   3  318.21   21.80
  -2  -7   4  333.00   23.29
  -2  -7   5   36.47    8.49
  -2  -6   3  556.23   26.05
  -2  -6   4  844.76   33.63
  -2  -6   5   39.43    7.72
  -2  -6   6   40.74    8.81
  -2  -6   7  127.62   16.33
  -2  -5   3  773.74   27.64
  -2  -5   4  949.03   31.54
  -2  -5   5    0.90    1.58
  -2  -5   6    2.16    2.39
  -2  -5   7  156.43   16.94
  -2  -5   8  472.71   31.52
  -2  -5   9   47.84   10.35
  -2  -4   3 3282.49   37.99
  -2  -4   3 3337.02   49.43
  -2  -4   4    4.10    2.41
  -2  -4   5   49.56    7.36
  -2  -4   6  187.23   15.88
  -2  -4   7    1.19    2.26
  -2  -4   8   95.53   13.43
  -2  -4   9   45.75    9.78
  -2  -3 -13   -1.17    1.57
  -2  -3 -12    1.65    1.18
  -2  -3 -11  104.37    9.62
  -2  -3 -10  318.95   17.60
  -2  -3  -9  106.04   10.44
  -2  -3  -1    6.11    1.78
  -2  -3   0  241.43    8.82
  -2  -3   1   62.40    3.76
  -2  -3   2  379.38    9.69
  -2  -3   3  393.13   14.94
  -2  -3   4   43.29    5.66
  -2  -3   5  882.85   28.37
  -2  -3   6 1080.47   35.78
  -2  -3   7  229.50   18.34
  -2  -3   8    0.33    1.79
  -2  -3   9  360.34   25.53
  -2  -3   9  329.76   24.60
  -2  -3  10 1280.42   48.53
  -2  -3  10 1394.43   52.16
  -2  -2 -13    1.43    1.60
  -2  -2 -12    8.78    2.93
  -2  -2 -11  123.80   11.09
  -2  -2 -10  291.82   17.27
  -2  -2  -9   11.41    3.43
  -2  -2  -8  104.76   10.19
  -2  -2   0  592.16   11.97
  -2  -2   1   36.71    1.99
  -2  -2   2  885.32   11.68
  -2  -2   3   31.27    3.75
  -2  -2   4 1289.42   27.61
  -2  -2   5 2471.94   46.36
  -2  -2   6 1177.20   36.64
  -2  -2   7   72.01    9.87
  -2  -2   8  139.43   14.70
  -2  -2   8  142.39   15.14
  -2  -2   9  201.84   18.85
  -2  -2   9  201.19   18.04
  -2  -2  10  539.46   31.89
  -2  -2  10  551.09   30.73
  -2  -2  15   -0.96    1.96
  -2  -2  16   45.31    5.04
  -2  -1 -14   26.43    4.00
  -2  -1 -13    4.06    2.46
  -2  -1 -12    6.82    3.19
  -2  -1 -11   59.40    7.99
  -2  -1 -10   -0.89    2.33
  -2  -1  -9  394.62   20.28
  -2  -1   1 1047.17   13.29
  -2  -1   2  139.79    5.32
  -2  -1   3   21.87    3.13
  -2  -1   4 2361.14   39.74
  -2  -1   5 1364.46   35.80
  -2  -1   6 1538.02   43.43
  -2  -1   6 1485.30   41.29
  -2  -1   7    2.57    2.20
  -2  -1   7    6.38    4.23
  -2  -1   8  155.32   14.84
  -2  -1   8  147.52   14.99
  -2  -1   9   76.22   11.60
  -2  -1  10  140.74   16.51
  -2  -1  16    2.30    1.62
  -2   0 -14   12.03    2.99
  -2   0 -13   17.70    4.26
  -2   0 -12  172.12   13.11
  -2   0 -11    6.67    3.44
  -2   0 -10   15.80    4.59
  -2   0  -9  194.21   14.40
  -2   0   1  121.77    4.57
  -2   0   2    1.78    0.86
  -2   0   2    1.42    1.22
  -2   0   3 1148.08   22.89
  -2   0   3 1162.24   24.49
  -2   0   4  754.00   23.91
  -2   0   4  831.67   23.72
  -2   0   5 1903.80   43.67
  -2   0   5 2259.80   44.70
  -2   0   6   86.90    9.59
  -2   0   6   85.29   10.58
  -2   0   7  981.48   36.85
  -2   0   8  220.04   18.54
  -2   0   9  312.88   23.00
  -2   0  10   16.13    5.59
  -2   0  16   14.84    3.28
  -2   1 -15   -1.22    1.51
  -2   1 -14  101.90    8.58
  -2   1 -13  333.33   17.39
  -2   1 -12  211.36   14.73
  -2   1 -11    7.27    3.25
  -2   1 -10    0.30    2.23
  -2   1  -9  306.10   18.12
  -2   1   1   10.46    1.30
  -2   1   2   25.23    3.10
  -2   1   2   27.20    2.24
  -2   1   3  362.60   13.47
  -2   1   4  944.40   25.48
  -2   1   5  300.59   16.84
  -2   1   6  134.28   12.90
  -2   1   7  512.93   26.27
  -2   1   8 1650.54   50.42
  -2   1   9   24.97    6.90
  -2   1  10   18.48    6.21
  -2   1  16   11.87    2.82
  -2   2 -15   34.05    4.33
  -2   2 -14  130.97    9.93
  -2   2 -13  376.89   18.93
  -2   2 -12  179.44   13.81
  -2   2 -11    2.07    2.65
  -2   2 -10   60.91    8.51
  -2   2  -9  223.71   15.81
  -2   2   1 1520.22   20.86
  -2   2   2 2047.24   25.06
  -2   2   3  491.43   16.37
  -2   2   3  449.76   13.11
  -2   2   4 1703.31   34.88
  -2   2   5  411.82   19.85
  -2   2   6  986.36   33.93
  -2   2   7 1660.79   48.06
  -2   2   8  849.70   37.22
  -2   2   9   -1.01    2.34
  -2   2  10   98.14   14.14
  -2   2  15  128.04   10.29
  -2   2  16   30.20    4.32
  -2   3 -15   18.39    3.28
  -2   3 -14   93.68    8.41
  -2   3 -13  147.51   11.96
  -2   3 -12   -0.89    2.17
  -2   3 -11   44.85    7.54
  -2   3 -10   13.00    4.40
  -2   3 -10   14.95    4.08
  -2   3  -9  172.56   14.42
  -2   3  -9  183.52   13.42
  -2   3   0   50.01    4.71
  -2   3   1  531.51   15.01
  -2   3   2  935.59   11.67
  -2   3   2 1008.32   21.27
  -2   3   3  521.05   16.47
  -2   3   4  284.54   13.45
  -2   3   4  291.51   15.27
  -2   3   5   18.82    4.67
  -2   3   6 1221.63   38.86
  -2   3   7  717.12   32.52
  -2   3   8    3.72    3.05
  -2   3   9  252.11   22.02
  -2   3  15  203.31   11.97
  -2   3  16   29.23    3.79
  -2   4 -15    3.59    1.45
  -2   4 -14   66.34    7.01
  -2   4 -13   -0.20    2.46
  -2   4 -12  129.90   11.94
  -2   4 -12  127.93   10.86
  -2   4 -11  513.45   24.78
  -2   4 -11  536.46   23.26
  -2   4 -10  372.59   21.75
  -2   4 -10  378.57   20.12
  -2   4  -9   22.36    5.47
  -2   4  -9   26.89    5.82
  -2   4   0  690.27   20.11
  -2   4   1 1038.74   24.33
  -2   4   2 1602.56   31.22
  -2   4   3   27.19    4.62
  -2   4   4  133.38   10.62
  -2   4   5   76.88    8.73
  -2   4   6  340.52   20.12
  -2   4   7   79.52   11.20
  -2   4   8    7.11    3.80
  -2   4   9  508.80   25.60
  -2   4  14  281.53   14.82
  -2   4  15    5.10    2.12
  -2   5 -14   37.10    4.84
  -2   5 -14   36.02    4.97
  -2   5 -13   11.90    3.30
  -2   5 -13   12.03    3.69
  -2   5 -12   81.56    8.74
  -2   5 -12   89.26    9.99
  -2   5 -11  470.59   24.06
  -2   5 -11  456.74   22.07
  -2   5 -10  310.02   18.86
  -2   5 -10  277.07   19.21
  -2   5  -9   30.60    6.37
  -2   5  -9   32.20    6.70
  -2   5  -8    4.08    2.74
  -2   5  -8    8.62    3.77
  -2   5   0   41.96    5.90
  -2   5   1 1882.49   37.38
  -2   5   2  262.72   14.50
  -2   5   3   60.73    7.32
  -2   5   4   99.92   10.22
  -2   5   5  420.80   22.54
  -2   5   6 1506.88   46.33
  -2   5   7  294.67   22.62
  -2   5   8  182.93   15.46
  -2   5   9  817.07   33.80
  -2   5  10  307.61   21.03
  -2   5  13   39.47    5.82
  -2   5  14   19.52    3.53
  -2   6 -14   98.36    7.21
  -2   6 -14  106.94    7.56
  -2   6 -13    1.20    1.94
  -2   6 -13    2.46    2.08
  -2   6 -13    3.28    2.28
  -2   6 -12  290.05   16.40
  -2   6 -12  308.73   17.58
  -2   6 -12  327.72   18.38
  -2   6 -11  156.27   13.08
  -2   6 -11  156.07   14.00
  -2   6 -10    0.16    2.54
  -2   6 -10    2.49    2.47
  -2   6  -9  118.08   12.09
  -2   6  -9  112.19   12.61
  -2   6  -8   50.06    7.93
  -2   6  -8   40.55    7.59
  -2   6  -7  346.71   20.36
  -2   6  -7  375.48   21.74
  -2   6   0  188.99   13.53
  -2   6   1  838.60   27.87
  -2   6   2  148.95   12.40
  -2   6   3  189.88   14.59
  -2   6   4  288.18   19.05
  -2   6   5  168.84   15.66
  -2   6   6  346.56   24.36
  -2   6   7   -1.95    1.94
  -2   6   8  131.45   13.71
  -2   6   9   84.82   11.38
  -2   6  10    1.00    2.83
  -2   6  13   49.90    6.32
  -2   6  14    4.86    1.75
  -2   7 -14   20.44    3.11
  -2   7 -13   10.49    2.84
  -2   7 -13   13.92    2.84
  -2   7 -13   16.52    3.77
  -2   7 -12  112.40   10.21
  -2   7 -12  110.35   10.43
  -2   7 -12  111.19   10.02
  -2   7 -11   33.91    6.53
  -2   7 -11   45.38    7.27
  -2   7 -10   27.11    6.81
  -2   7 -10   28.78    6.85
  -2   7 -10   22.48    5.94
  -2   7  -9  483.16   25.73
  -2   7  -9  476.05   25.97
  -2   7  -9  509.10   25.72
  -2   7  -8  317.72   21.34
  -2   7  -8  319.08   21.03
  -2   7  -8  313.03   20.52
  -2   7  -7  219.64   17.06
  -2   7  -7  204.98   16.48
  -2   7  -7  221.73   17.38
  -2   7  -6    2.10    2.48
  -2   7  -6    6.48    2.91
  -2   7   0  225.81   16.44
  -2   7   1  136.67   12.60
  -2   7   2  115.40   11.89
  -2   7   3  435.81   24.10
  -2   7   4  377.92   23.93
  -2   7   5  367.77   19.92
  -2   7   6   48.33    7.72
  -2   7   7   17.68    5.05
  -2   7   8  169.22   15.82
  -2   7   8  177.32   14.92
  -2   7   9  129.54   13.86
  -2   7  10   30.82    6.81
  -2   7  11  280.21   17.82
  -2   7  12  121.75   10.24
  -2   7  13   34.35    4.59
  -2   8 -13  104.49    7.76
  -2   8 -12  136.68   10.44
  -2   8 -12  141.38   10.88
  -2   8 -11   20.08    5.14
  -2   8 -11   21.38    5.19
  -2   8 -10   94.85   11.30
  -2   8 -10  108.02   11.53
  -2   8  -9  542.18   27.34
  -2   8  -9  579.84   27.48
  -2   8  -8  150.25   14.49
  -2   8  -8  131.07   13.81
  -2   8  -7    5.45    3.85
  -2   8  -7    0.39    3.03
  -2   8  -6    0.70    2.61
  -2   8  -6    0.36    2.26
  -2   8  -5  103.91   11.39
  -2   8  -5  108.88   11.44
  -2   8  -5  126.92   12.63
  -2   8  -4  333.10   20.27
  -2   8  -4  313.46   18.30
  -2   8  -4  313.53   18.64
  -2   8  -3   15.04    3.86
  -2   8  -3   24.07    5.60
  -2   8   1  233.30   18.37
  -2   8   2   74.55    8.42
  -2   8   2   94.56   10.38
  -2   8   3  370.81   19.29
  -2   8   3  334.96   19.89
  -2   8   4  398.73   20.88
  -2   8   4  373.19   20.65
  -2   8   4  366.18   21.43
  -2   8   5   47.35    8.00
  -2   8   5   52.92    8.19
  -2   8   6   30.47    6.88
  -2   8   6   35.48    6.95
  -2   8   7  108.20   12.41
  -2   8   7   96.92   12.36
  -2   8   7   98.60   11.28
  -2   8   8  278.79   19.72
  -2   8   8  288.96   20.76
  -2   8   8  287.43   18.86
  -2   8   9    1.89    2.34
  -2   8   9    2.20    2.63
  -2   8   9    2.82    2.22
  -2   8  10   83.75   10.01
  -2   8  11   74.88    8.37
  -2   8  12  187.92   10.85
  -2   9 -12  163.01   10.26
  -2   9 -11   23.78    5.07
  -2   9 -10   52.93    8.05
  -2   9 -10   52.38    8.00
  -2   9  -9   47.32    8.17
  -2   9  -9   52.14    8.34
  -2   9  -8    1.04    2.90
  -2   9  -8    1.15    2.99
  -2   9  -7   -0.65    3.36
  -2   9  -7    1.92    2.48
  -2   9  -6   49.52    8.38
  -2   9  -6   34.38    6.99
  -2   9  -6   42.30    7.78
  -2   9  -5   49.47    8.04
  -2   9  -5   52.18    8.83
  -2   9  -4  274.00   19.63
  -2   9  -3  297.39   20.31
  -2   9  -3  332.23   18.97
  -2   9  -2   11.51    4.75
  -2   9  -1  347.55   19.02
  -2   9  -1  335.19   20.87
  -2   9   0   42.21    7.25
  -2   9   0   43.96    6.96
  -2   9   1   -0.63    1.94
  -2   9   1    2.03    2.87
  -2   9   2  181.60   15.31
  -2   9   2  178.55   13.78
  -2   9   3  139.06   13.61
  -2   9   3  148.20   12.86
  -2   9   4   56.80    8.36
  -2   9   4   63.85    9.51
  -2   9   4   72.81    9.48
  -2   9   5  122.06   12.40
  -2   9   5  133.07   13.40
  -2   9   6   58.99    9.36
  -2   9   6   71.40    9.79
  -2   9   7  101.11   11.16
  -2   9   7   86.93   11.28
  -2   9   7   92.89   11.11
  -2   9   8   23.01    5.72
  -2   9   8   29.42    5.73
  -2   9   8   27.44    6.23
  -2   9   9   25.88    5.79
  -2   9   9   28.37    5.72
  -2   9   9   26.58    4.97
  -2   9  10    7.53    2.84
  -2   9  11   67.18    6.48
  -2  10 -11    8.02    2.50
  -2  10 -10  183.43   13.08
  -2  10  -7  331.00   21.12
  -2  10  -7  453.49   22.98
  -2  10  -6  104.63   12.08
  -2  10  -6  115.69   12.71
  -2  10  -5  208.50   16.37
  -2  10  -5  216.05   17.79
  -2  10  -4   50.78    7.95
  -2  10  -4   61.96    9.90
  -2  10  -3   12.29    4.22
  -2  10  -3   12.57    5.40
  -2  10  -2  735.73   29.01
  -2  10  -2  756.83   33.46
  -2  10  -1   36.32    7.55
  -2  10  -1   40.21    6.95
  -2  10   0  246.10   16.52
  -2  10   0  252.77   19.01
  -2  10   1    7.84    3.86
  -2  10   1   -5.10    2.98
  -2  10   2   78.78    9.56
  -2  10   2   85.25   11.18
  -2  10   3  382.08   21.03
  -2  10   3  367.36   22.47
  -2  10   4  157.68   13.85
  -2  10   4  182.32   14.52
  -2  10   5    6.67    3.57
  -2  10   5   10.60    3.83
  -2  10   6  171.25   14.39
  -2  10   6  162.43   13.68
  -2  10   6  175.07   14.65
  -2  10   7  174.65   13.82
  -2  10   7  169.46   14.04
  -2  10   7  167.61   13.08
  -2  10   8  191.86   12.54
  -2  10   8  219.44   14.76
  -2  10   8  230.97   14.56
  -2  10   9    2.78    1.70
  -2  10   9    3.24    1.83
  -2  11 -10  157.70    9.50
  -2  11  -9    0.30    1.78
  -2  11  -8   46.75    7.03
  -2  11  -7  161.68   13.40
  -2  11  -7  220.29   14.82
  -2  11  -6   86.95   10.46
  -2  11  -6   66.96    8.59
  -2  11  -5  204.26   16.73
  -2  11  -5  157.68   13.22
  -2  11  -5  195.87   15.66
  -2  11  -4    5.79    3.30
  -2  11  -4    4.39    2.54
  -2  11  -4   -0.37    3.63
  -2  11  -3   14.96    5.71
  -2  11  -3    4.04    2.65
  -2  11  -2  298.18   21.34
  -2  11  -2  272.79   17.74
  -2  11  -1   35.90    6.62
  -2  11  -1   38.91    8.14
  -2  11   0    3.69    2.36
  -2  11   0    5.32    3.48
  -2  11   1  231.02   16.02
  -2  11   1  220.88   17.84
  -2  11   2   10.75    4.05
  -2  11   2    9.06    3.87
  -2  11   3   40.59    6.97
  -2  11   4    4.35    3.45
  -2  11   5  153.58   12.97
  -2  11   5  158.89   12.85
  -2  11   6   90.73    9.27
  -2  11   6   98.20    9.52
  -2  11   7    2.14    2.38
  -2  11   7    1.63    1.68
  -2  12  -7  171.59   10.85
  -2  12  -7  203.00   12.65
  -2  12  -6   12.78    3.91
  -2  12  -6    7.82    2.78
  -2  12  -5    4.70    2.86
  -2  12  -5    3.88    3.13
  -2  12  -4    8.64    3.76
  -2  12  -4    3.99    3.74
  -2  12  -3  136.35   13.90
  -2  12  -3  128.38   11.67
  -2  12  -2   50.85    7.32
  -2  12  -2   60.84    9.63
  -2  12  -1    0.60    2.02
  -2  12  -1    6.93    5.23
  -2  12   0  102.73   12.24
  -2  12   0  113.29   10.90
  -2  12   1   90.90    9.76
  -2  12   2   22.26    4.91
  -2  12   3   60.29    7.61
  -2  12   3   55.61    7.99
  -2  12   4    1.59    1.80
  -2  12   4   -0.15    2.16
  -2  12   5   26.57    4.80
  -2  12   5   30.05    4.73
  -2  13  -4   11.39    3.68
  -2  13  -3   53.23    7.74
  -2  13  -2   78.72    8.90
  -2  13  -2   77.02    7.77
  -2  13  -1   11.79    3.51
  -2  13  -1    9.99    3.50
  -2  13   0   65.38    8.70
  -2  13   1   21.88    5.12
  -2  13   2   15.51    4.07
  -1  -7   2   58.83    9.19
  -1  -7   3  159.60   15.35
  -1  -7   4  259.46   20.72
  -1  -7   5    0.58    2.10
  -1  -6   2   87.34    9.90
  -1  -6   3 1174.42   37.47
  -1  -6   4  628.28   28.99
  -1  -6   5  181.90   16.90
  -1  -6   6  341.08   25.34
  -1  -6   7  534.00   34.20
  -1  -5  -3   55.54    7.57
  -1  -5  -2   20.87    4.33
  -1  -5  -1    7.45    2.38
  -1  -5   0  211.27   11.21
  -1  -5   2  305.01   13.62
  -1  -5   3 1517.33   37.78
  -1  -5   3 1426.92   31.30
  -1  -5   4  252.43   14.33
  -1  -5   4  279.75   17.60
  -1  -5   5   88.53   10.84
  -1  -5   6  515.64   28.66
  -1  -5   7  214.31   20.30
  -1  -5   8   59.09   11.81
  -1  -4 -13   21.95    3.48
  -1  -4 -12    4.91    2.22
  -1  -4 -11  128.93   11.00
  -1  -4 -10  339.92   18.57
  -1  -4  -9  107.18   10.65
  -1  -4  -8   16.22    4.30
  -1  -4  -3  294.21   15.94
  -1  -4  -2 1138.86   28.05
  -1  -4  -1 1009.88   22.91
  -1  -4   2  835.11   20.06
  -1  -4   3 1077.33   28.28
  -1  -4   4  748.15   25.83
  -1  -4   5  779.68   29.32
  -1  -4   6   18.77    5.66
  -1  -4   7    0.96    2.38
  -1  -4   8    3.04    3.02
  -1  -4   9  144.46   17.72
  -1  -3 -14   69.07    5.96
  -1  -3 -13    1.92    2.01
  -1  -3 -12   17.59    4.13
  -1  -3 -11   58.13    7.86
  -1  -3 -10  234.01   15.69
  -1  -3  -9   32.55    6.01
  -1  -3  -3 1804.36   36.44
  -1  -3  -2  644.86   18.83
  -1  -3  -1   13.60    2.40
  -1  -3   1  227.81    8.52
  -1  -3   3 3908.75   47.30
  -1  -3   4   15.32    3.69
  -1  -3   5  165.68   12.94
  -1  -3   6 2047.17   51.59
  -1  -3   7  111.55   13.15
  -1  -3   8  190.23   18.26
  -1  -3   9  634.02   34.48
  -1  -3  10  280.52   23.17
  -1  -3  10  266.76   23.02
  -1  -2 -14   64.06    6.57
  -1  -2 -13   20.00    4.41
  -1  -2 -12    1.77    2.24
  -1  -2 -11  166.15   13.26
  -1  -2 -10   85.89    9.65
  -1  -2  -9   33.02    6.00
  -1  -2  -2   47.67    4.94
  -1  -2  -1  291.54    9.57
  -1  -2   1 2253.30   21.17
  -1  -2   2  119.84    6.43
  -1  -2   3   34.99    4.24
  -1  -2   4   58.32    6.57
  -1  -2   5 2819.43   52.90
  -1  -2   6  943.48   34.28
  -1  -2   7   38.67    7.94
  -1  -2   8   56.02    9.78
  -1  -2   9   92.88   12.62
  -1  -2   9  105.67   13.33
  -1  -2  10  273.73   22.19
  -1  -2  10  281.68   22.60
  -1  -2  14  154.70   11.81
  -1  -2  15   16.60    3.64
  -1  -2  16   18.13    3.12
  -1  -1 -15  135.71    8.48
  -1  -1 -14   -1.70    2.15
  -1  -1 -13   23.84    5.17
  -1  -1 -12  104.24   10.37
  -1  -1 -11   43.29    7.12
  -1  -1 -10   10.72    4.10
  -1  -1  -1  552.68   12.82
  -1  -1   0 2052.73   14.11
  -1  -1   2  539.74   11.60
  -1  -1   3   37.23    4.56
  -1  -1   4 1798.53   37.97
  -1  -1   5 1797.10   43.71
  -1  -1   6  134.16   13.32
  -1  -1   7    4.07    3.54
  -1  -1   7    4.14    3.26
  -1  -1   8  199.77   17.12
  -1  -1   8  214.63   17.80
  -1  -1   9    3.95    3.04
  -1  -1  10   11.56    4.70
  -1  -1  15   -0.48    1.91
  -1  -1  16   11.23    2.68
  -1   0 -15   67.69    6.55
  -1   0 -14   37.34    5.73
  -1   0 -13   82.64    9.24
  -1   0 -12  204.64   14.74
  -1   0 -11   98.87   10.56
  -1   0 -10   65.19    8.60
  -1   0   1  189.85    5.65
  -1   0   2    5.48    1.98
  -1   0   2    6.58    2.13
  -1   0   3  250.87   12.22
  -1   0   3  274.56   13.75
  -1   0   4 2099.73   43.25
  -1   0   4 1884.99   39.42
  -1   0   5  560.82   24.18
  -1   0   5  616.17   25.73
  -1   0   6    4.96    3.21
  -1   0   6    1.82    2.60
  -1   0   7 1827.14   49.57
  -1   0   8  536.69   28.39
  -1   0   9  199.44   18.42
  -1   0  10   13.54    5.17
  -1   0  15   68.06    7.51
  -1   0  16   19.12    3.49
  -1   1 -15   -0.73    1.93
  -1   1 -14   82.37    8.44
  -1   1 -13  449.19   20.98
  -1   1 -12  197.17   14.73
  -1   1 -11    4.82    2.42
  -1   1 -10   93.76   10.15
  -1   1   0 1757.41   15.81
  -1   1   1  529.53    8.84
  -1   1   1  517.01   10.32
  -1   1   2   65.28    4.63
  -1   1   3 1073.78   23.10
  -1   1   4  252.85   14.01
  -1   1   5   -0.10    2.45
  -1   1   6  116.13   12.25
  -1   1   7  500.61   25.96
  -1   1   8  975.29   38.49
  -1   1   9  113.39   13.89
  -1   1  10    5.28    3.22
  -1   1  15   51.95    6.37
  -1   1  16   41.44    4.84
  -1   2 -15    6.84    2.66
  -1   2 -14  158.68   11.72
  -1   2 -13  304.41   17.57
  -1   2 -12   54.60    7.96
  -1   2 -11   34.42    6.56
  -1   2 -10   43.41    6.52
  -1   2 -10   32.98    6.51
  -1   2   0  679.61   13.57
  -1   2   1  327.96    5.50
  -1   2   1  349.49   10.02
  -1   2   2  193.52    8.55
  -1   2   2  178.62    7.76
  -1   2   3 5189.92   51.30
  -1   2   4 1674.07   34.60
  -1   2   5    2.70    2.65
  -1   2   6  935.37   33.05
  -1   2   7  995.29   37.10
  -1   2   8  514.82   28.86
  -1   2   9   24.80    6.98
  -1   2  14   69.16    8.19
  -1   2  15  189.47   11.70
  -1   2  15  179.19   10.36
  -1   2  16   50.64    4.94
  -1   3 -15    2.94    1.90
  -1   3 -14  110.11    9.74
  -1   3 -13  100.70   10.17
  -1   3 -13  102.96    9.19
  -1   3 -12   55.79    7.97
  -1   3 -12   48.82    6.93
  -1   3 -11  179.80   14.58
  -1   3 -11  200.95   14.19
  -1   3 -10  218.96   14.94
  -1   3 -10  202.00   15.41
  -1   3  -1  220.54    5.53
  -1   3  -1  217.19    9.65
  -1   3   0   75.48    5.62
  -1   3   1  133.17    4.20
  -1   3   1  129.05    7.62
  -1   3   2 4648.06   47.14
  -1   3   2 4512.30   35.96
  -1   3   3 7295.49   63.22
  -1   3   3 7210.40   64.93
  -1   3   4   19.65    4.41
  -1   3   4   46.90    6.61
  -1   3   5    7.42    3.03
  -1   3   6  222.87   16.52
  -1   3   6  283.87   21.36
  -1   3   7  383.75   26.50
  -1   3   7  289.86   20.89
  -1   3   8  142.28   15.56
  -1   3   8  200.38   20.19
  -1   3   9  179.85   19.89
  -1   3  14  157.87   11.46
  -1   3  15   91.24    7.18
  -1   3  15   86.61    7.26
  -1   4 -15   40.81    4.95
  -1   4 -14   65.88    6.76
  -1   4 -14   64.11    7.38
  -1   4 -13   28.65    5.21
  -1   4 -13   33.48    6.02
  -1   4 -12  103.62   11.01
  -1   4 -12  108.71   10.47
  -1   4 -11  664.45   26.61
  -1   4 -11  627.73   27.79
  -1   4 -10  390.28   21.89
  -1   4 -10  391.59   20.58
  -1   4  -9   72.28    8.78
  -1   4  -9   73.45    9.55
  -1   4  -2  150.90    6.40
  -1   4  -1  309.84   13.44
  -1   4   0    5.71    2.57
  -1   4   1  936.47   23.45
  -1   4   2 2110.70   37.67
  -1   4   2 2296.41   25.74
  -1   4   3  730.16   18.76
  -1   4   3  700.16   22.77
  -1   4   4  124.08    9.82
  -1   4   4  125.67   10.68
  -1   4   5   27.74    5.92
  -1   4   5   26.58    5.74
  -1   4   6   12.50    4.36
  -1   4   6    8.10    3.82
  -1   4   7   17.56    5.97
  -1   4   7   14.80    4.86
  -1   4   8  126.69   15.55
  -1   4   9  545.19   26.62
  -1   4  13   17.30    3.93
  -1   4  14  130.87    9.40
  -1   4  15   24.93    3.43
  -1   4  15   23.30    3.38
  -1   5 -15  170.83    9.35
  -1   5 -15  160.45    8.68
  -1   5 -14  123.23    9.26
  -1   5 -14  120.75    9.59
  -1   5 -13   59.10    7.15
  -1   5 -13   64.53    8.04
  -1   5 -12  315.81   19.24
  -1   5 -12  334.65   18.48
  -1   5 -11  318.78   18.84
  -1   5 -11  310.85   20.18
  -1   5 -10   54.81    8.67
  -1   5 -10   50.85    7.86
  -1   5  -9   51.15    8.29
  -1   5  -9   53.94    8.04
  -1   5  -1    5.11    2.68
  -1   5   0   80.85    7.74
  -1   5   1  285.24   14.73
  -1   5   2 1882.14   39.52
  -1   5   3   39.72    6.27
  -1   5   4   79.82    9.65
  -1   5   5 1543.26   45.46
  -1   5   6   14.13    5.16
  -1   5   7    9.70    4.30
  -1   5   8   56.90    8.84
  -1   5   9  244.89   18.55
  -1   5  12   12.68    3.59
  -1   5  13  105.08    8.66
  -1   5  13  106.44    9.06
  -1   5  14    7.00    2.08
  -1   5  14    1.71    1.21
  -1   6 -15   77.32    5.88
  -1   6 -14  103.86    8.65
  -1   6 -14   94.94    7.93
  -1   6 -13    5.57    1.85
  -1   6 -13   11.05    3.57
  -1   6 -13    7.71    3.67
  -1   6 -12  174.61   13.50
  -1   6 -12  190.19   14.70
  -1   6 -11   82.33    9.88
  -1   6 -11   90.70   10.91
  -1   6 -10    5.98    3.77
  -1   6 -10    3.20    2.28
  -1   6  -9  116.45   12.74
  -1   6  -9  123.22   12.52
  -1   6  -8   52.28    8.01
  -1   6  -1    8.31    3.30
  -1   6   0   21.82    4.74
  -1   6   1  105.39   10.07
  -1   6   2   18.48    4.61
  -1   6   3  379.36   21.43
  -1   6   4 1156.22   39.79
  -1   6   5  476.73   27.87
  -1   6   6  264.46   22.49
  -1   6   7   28.45    6.25
  -1   6   7   29.73    6.21
  -1   6   8   55.74    8.27
  -1   6   8   55.98    9.23
  -1   6   9  473.38   25.66
  -1   6  12   96.58    9.29
  -1   6  13   45.05    5.46
  -1   7 -14    1.75    1.78
  -1   7 -14    2.75    1.78
  -1   7 -13   43.68    6.30
  -1   7 -13   45.03    6.13
  -1   7 -12  149.62   12.30
  -1   7 -12  163.03   13.51
  -1   7 -11   36.28    6.71
  -1   7 -11   44.57    7.85
  -1   7 -10  110.35   12.70
  -1   7 -10  109.13   11.88
  -1   7  -9  380.42   23.21
  -1   7  -9  388.62   22.65
  -1   7  -8  202.79   17.05
  -1   7  -8  209.07   16.63
  -1   7  -7  122.00   12.48
  -1   7  -7  134.11   12.49
  -1   7  -7  120.85   12.55
  -1   7  -6   95.20   10.56
  -1   7  -6   90.80   10.33
  -1   7   0   32.00    6.11
  -1   7   1  423.75   22.23
  -1   7   2   37.65    6.94
  -1   7   3  146.27   14.45
  -1   7   4 1147.12   43.32
  -1   7   5  652.96   27.30
  -1   7   6   -2.17    2.42
  -1   7   7    1.33    2.17
  -1   7   7    5.23    3.14
  -1   7   8    4.81    3.76
  -1   7   8   -0.90    3.08
  -1   7   9   10.86    4.58
  -1   7   9    7.35    3.83
  -1   7   9   10.77    4.28
  -1   7  10    0.43    2.37
  -1   7  11   73.40    8.56
  -1   7  12   64.09    6.79
  -1   8 -13  149.67   10.24
  -1   8 -13  143.91    9.85
  -1   8 -12  144.84   11.57
  -1   8 -12  152.76   12.07
  -1   8 -11    7.47    3.93
  -1   8 -11    8.13    3.54
  -1   8 -10   25.79    6.67
  -1   8 -10   21.15    5.58
  -1   8  -9  284.07   19.63
  -1   8  -9  263.27   19.58
  -1   8  -8  186.22   16.13
  -1   8  -8  176.27   16.16
  -1   8  -7   50.40    8.64
  -1   8  -7   39.91    7.38
  -1   8  -7   64.93    9.45
  -1   8  -6   12.90    5.08
  -1   8  -6    7.47    3.33
  -1   8  -6   11.16    4.26
  -1   8  -5   57.84    8.13
  -1   8  -5   67.14    9.37
  -1   8  -5   65.27    8.63
  -1   8  -4  190.73   13.84
  -1   8  -4  189.34   15.10
  -1   8  -3  162.58   13.71
  -1   8   0  245.15   18.57
  -1   8   1  511.34   23.18
  -1   8   1  480.14   26.54
  -1   8   2    3.58    2.40
  -1   8   2    4.29    2.22
  -1   8   2    3.34    2.01
  -1   8   3  408.74   21.79
  -1   8   3  460.50   22.67
  -1   8   3  450.51   21.53
  -1   8   4  431.31   22.18
  -1   8   4  409.26   22.62
  -1   8   4  360.40   21.70
  -1   8   5   47.75    8.43
  -1   8   5   54.49    8.31
  -1   8   6   84.22   11.53
  -1   8   6  120.77   12.64
  -1   8   6   93.98   11.17
  -1   8   7   40.82    7.72
  -1   8   7   43.36    7.72
  -1   8   7   34.35    7.58
  -1   8   8   23.99    5.66
  -1   8   8   20.05    5.44
  -1   8   8   18.97    5.59
  -1   8   9   19.01    4.99
  -1   8   9   17.64    5.28
  -1   8  10   10.06    3.71
  -1   8  11  113.70    9.25
  -1   9 -13  132.70    8.16
  -1   9 -12   19.46    4.20
  -1   9 -11   32.93    5.97
  -1   9 -11   39.17    6.61
  -1   9 -10  316.16   19.13
  -1   9 -10  282.45   18.61
  -1   9  -9  170.05   14.84
  -1   9  -9  165.66   15.00
  -1   9  -8    8.14    3.76
  -1   9  -8   11.36    4.44
  -1   9  -8    9.84    4.64
  -1   9  -7  161.07   14.93
  -1   9  -7  189.57   16.06
  -1   9  -7  164.66   15.13
  -1   9  -6   65.13    9.29
  -1   9  -6   65.47    9.80
  -1   9  -6   57.47    9.00
  -1   9  -5  264.00   19.44
  -1   9  -4   35.05    6.79
  -1   9  -4   39.38    7.54
  -1   9  -3    6.86    2.54
  -1   9  -3   16.76    5.20
  -1   9  -2  912.72   34.19
  -1   9  -2 1039.73   32.13
  -1   9  -1   24.11    5.80
  -1   9  -1   14.16    3.73
  -1   9  -1   16.78    4.57
  -1   9   0  501.42   24.63
  -1   9   0  496.38   22.53
  -1   9   1   20.90    5.19
  -1   9   1   26.97    5.35
  -1   9   2   55.64    7.78
  -1   9   2   43.03    7.54
  -1   9   2   53.32    7.69
  -1   9   3  118.29   11.59
  -1   9   3  106.12   11.86
  -1   9   3  118.88   12.13
  -1   9   4   51.08    7.86
  -1   9   4   36.20    6.99
  -1   9   4   48.15    8.12
  -1   9   5   46.98    7.78
  -1   9   5   46.55    8.41
  -1   9   6  206.60   16.25
  -1   9   6  202.65   17.08
  -1   9   6  189.23   15.48
  -1   9   7  118.60   12.14
  -1   9   7  104.45   12.24
  -1   9   7  106.03   11.10
  -1   9   8   71.20    8.66
  -1   9   8   80.12    9.40
  -1   9   8   80.92   10.11
  -1   9   9   -0.27    1.42
  -1   9   9   -1.68    2.79
  -1   9  10    1.50    1.70
  -1  10 -11    1.98    2.05
  -1  10 -10  108.25   10.63
  -1  10  -9   62.23    8.97
  -1  10  -8   31.88    7.16
  -1  10  -8   36.10    6.69
  -1  10  -7  108.16   12.68
  -1  10  -7  127.98   13.03
  -1  10  -6   46.22    8.15
  -1  10  -6   53.63    8.92
  -1  10  -5  237.99   18.83
  -1  10  -5  227.93   17.13
  -1  10  -4  287.20   20.80
  -1  10  -4  292.82   18.76
  -1  10  -3    1.17    2.38
  -1  10  -3    0.97    2.21
  -1  10  -3    6.18    4.25
  -1  10  -2   83.91    9.81
  -1  10  -2   95.98   10.13
  -1  10  -2   89.27   11.52
  -1  10  -1  111.18   11.09
  -1  10  -1  111.01   12.58
  -1  10   0    7.47    3.23
  -1  10   0    5.97    3.50
  -1  10   1    0.56    2.46
  -1  10   1    4.97    3.03
  -1  10   2  173.23   13.99
  -1  10   2  140.59   13.53
  -1  10   3   32.81    6.32
  -1  10   3   25.17    6.17
  -1  10   4   -0.02    1.99
  -1  10   5   81.56    9.87
  -1  10   5   77.57   10.11
  -1  10   5   71.55    9.58
  -1  10   6  126.19   12.58
  -1  10   6  127.55   11.94
  -1  10   6  127.63   12.07
  -1  10   7   46.74    6.73
  -1  10   7   29.07    5.42
  -1  10   7   34.10    6.26
  -1  10   8   11.21    3.09
  -1  11 -10   97.46    8.21
  -1  11  -9   41.19    5.91
  -1  11  -9   39.58    6.09
  -1  11  -8    8.55    3.41
  -1  11  -8   16.14    4.27
  -1  11  -7  141.84   12.80
  -1  11  -7  143.19   12.60
  -1  11  -6  186.71   14.86
  -1  11  -6  188.82   14.86
  -1  11  -6  219.72   17.10
  -1  11  -5   30.23    6.58
  -1  11  -5   32.78    7.54
  -1  11  -5   29.69    6.00
  -1  11  -4   58.37    8.27
  -1  11  -4   45.98    7.33
  -1  11  -4   33.85    7.56
  -1  11  -3    3.15    1.94
  -1  11  -3    8.06    4.39
  -1  11  -2   46.66    7.34
  -1  11  -2   43.62    8.48
  -1  11  -1   38.60    6.58
  -1  11  -1   34.93    7.54
  -1  11   0   95.87   10.43
  -1  11   0   87.60   11.19
  -1  11   1  475.33   24.93
  -1  11   1  517.69   23.86
  -1  11   2   71.57    9.04
  -1  11   2   53.50    8.40
  -1  11   3  217.46   15.42
  -1  11   3  194.05   16.12
  -1  11   4  107.97   11.46
  -1  11   4  116.42   11.08
  -1  11   5   27.91    5.70
  -1  11   5   26.32    5.25
  -1  11   6  210.24   13.33
  -1  11   6  241.10   13.31
  -1  11   7   60.17    6.18
  -1  12  -7  225.27   13.88
  -1  12  -6    2.16    2.63
  -1  12  -5    2.82    2.82
  -1  12  -5   -0.83    1.77
  -1  12  -4    4.61    2.21
  -1  12  -4    3.98    3.86
  -1  12  -3  130.78   11.42
  -1  12  -3  120.74   13.05
  -1  12  -2   64.28    8.03
  -1  12  -2   60.46    9.43
  -1  12  -1   -0.93    3.16
  -1  12  -1   -1.87    3.03
  -1  12   0  213.47   16.28
  -1  12   0  212.30   14.52
  -1  12   1  181.79   15.92
  -1  12   2   56.65    8.63
  -1  12   3   48.71    7.42
  -1  12   4    1.33    2.10
  -1  12   5   15.08    3.37
  -1  13  -4  165.15   12.76
  -1  13  -3  134.35   12.02
  -1  13  -2  104.81   10.66
   0  -7   0  266.62   16.54
   0  -7   2  340.65   21.34
   0  -7   3  363.50   23.17
   0  -7   3  314.68   18.88
   0  -7   4   62.88    9.00
   0  -7   4   63.65   10.55
   0  -7   5    4.22    2.67
   0  -7   5    4.36    3.10
   0  -7   6  112.02   16.08
   0  -7   6  115.78   14.31
   0  -6  -5  345.59   23.62
   0  -6  -4  567.80   27.99
   0  -6  -3  265.02   17.64
   0  -6  -2   39.04    6.32
   0  -6  -1  108.65    9.71
   0  -6   2    3.80    2.20
   0  -6   2    1.66    1.93
   0  -6   3  364.96   21.05
   0  -6   3  364.81   18.65
   0  -6   4  706.40   31.40
   0  -6   4  696.99   27.95
   0  -6   5   71.60   10.97
   0  -6   6  697.44   37.19
   0  -6   7   48.22   10.98
   0  -5 -13   28.92    4.17
   0  -5 -12    5.82    2.65
   0  -5 -11    5.84    2.82
   0  -5 -10  263.54   16.62
   0  -5  -9  425.12   21.57
   0  -5  -8   39.51    6.62
   0  -5  -5   49.72    8.46
   0  -5  -4  678.94   28.39
   0  -5  -3  336.19   18.05
   0  -5  -2 1068.10   28.81
   0  -5   1  513.06   18.46
   0  -5   2 3711.78   56.44
   0  -5   2 3393.44   49.77
   0  -5   3 4378.19   65.58
   0  -5   3 4112.03   57.02
   0  -5   4  780.81   29.91
   0  -5   5   22.63    6.15
   0  -5   6  870.87   38.69
   0  -5   7  140.86   17.24
   0  -5   8  174.06   19.99
   0  -4 -14   76.35    6.48
   0  -4 -13   18.48    4.00
   0  -4 -12    8.67    3.14
   0  -4 -11   36.71    6.53
   0  -4 -10  481.37   22.96
   0  -4  -9  230.34   15.88
   0  -4  -5  121.75   12.17
   0  -4  -4    8.34    3.44
   0  -4  -3  237.97   13.68
   0  -4  -2 3581.57   47.06
   0  -4   1  106.79    7.56
   0  -4   2  189.68   11.27
   0  -4   2  180.50   10.08
   0  -4   3  101.00    9.19
   0  -4   4 3716.78   59.67
   0  -4   5   95.38   11.03
   0  -4   6   47.80    8.77
   0  -4   7   59.08   10.34
   0  -4   8   18.69    6.11
   0  -4   9   20.89    6.76
   0  -3 -15  118.91    7.38
   0  -3 -14  156.26   10.50
   0  -3 -13    0.79    1.84
   0  -3 -12   32.87    6.03
   0  -3 -11   15.94    4.47
   0  -3 -10  250.64   16.68
   0  -3  -9  117.60   11.24
   0  -3  -4   50.79    6.58
   0  -3  -3 1556.42   31.59
   0  -3  -2 6537.59   55.63
   0  -3  -2 4953.78   18.39
   0  -3   0   67.62    5.18
   0  -3   1  611.02   15.19
   0  -3   2  191.73    9.96
   0  -3   3   21.61    4.19
   0  -3   4  229.14   14.49
   0  -3   5 1088.92   35.40
   0  -3   6  667.08   30.73
   0  -3   7   36.64    8.08
   0  -3   8  639.85   34.67
   0  -3   9   79.01   12.33
   0  -2 -15  137.16    9.15
   0  -2 -14   18.23    4.00
   0  -2 -13   90.24    9.42
   0  -2 -12   18.33    4.77
   0  -2 -11   23.22    5.54
   0  -2 -10   55.11    7.73
   0  -2  -4   53.14    6.58
   0  -2  -3  842.25   21.62
   0  -2  -2 2271.68   29.44
   0  -2   0  786.29   13.98
   0  -2   2 1272.96   22.06
   0  -2   3    2.50    2.38
   0  -2   4 1065.08   30.47
   0  -2   5 1803.03   45.93
   0  -2   6 1808.34   49.71
   0  -2   7   36.69    8.00
   0  -2   8  342.10   23.82
   0  -2   9  222.10   19.77
   0  -2   9  215.94   18.95
   0  -2  10  295.28   23.02
   0  -2  13  127.46   11.29
   0  -2  14  120.97   10.26
   0  -2  15    6.70    2.35
   0  -1 -15  163.11   10.53
   0  -1 -14    3.40    2.73
   0  -1 -13   53.87    7.55
   0  -1 -12  169.37   13.69
   0  -1 -11  112.82   11.29
   0  -1 -10  357.86   19.58
   0  -1  -3 1365.49   27.61
   0  -1   1 1899.54   18.60
   0  -1   2   10.41    2.32
   0  -1   3   34.89    5.48
   0  -1   4  173.69    6.50
   0  -1   4  159.10   13.01
   0  -1   5  974.31   35.34
   0  -1   5 1136.29   17.54
   0  -1   6  708.12   31.15
   0  -1   7   18.95    6.08
   0  -1   8  587.08   30.90
   0  -1   8  622.12   29.97
   0  -1   9   38.80    8.08
   0  -1  10   62.56   10.50
   0  -1  13  430.27   20.73
   0  -1  14   44.39    6.40
   0  -1  15    2.79    1.74
   0  -1  16   38.96    4.28
   0   0 -16   69.61    6.08
   0   0 -15   20.87    4.29
   0   0 -14   25.57    5.21
   0   0 -13  199.89   14.39
   0   0 -12   96.53   10.44
   0   0 -11  100.05   10.56
   0   0 -10  151.32   12.65
   0   0   1  861.33    9.34
   0   0   1  781.19   15.79
   0   0   2  140.85    5.25
   0   0   2  147.31    9.67
   0   0   3 1438.66   34.46
   0   0   3 1468.15   20.17
   0   0   4  159.70    7.35
   0   0   4  168.52   13.76
   0   0   5 1587.72   43.58
   0   0   5 1546.15   38.76
   0   0   6    2.21    2.82
   0   0   7  574.27   27.38
   0   0   8  647.34   31.16
   0   0   9    3.01    2.56
   0   0  10  165.87   16.97
   0   0  13  201.76   13.92
   0   0  13  188.89   14.01
   0   0  14   19.65    4.49
   0   0  15   22.33    4.23
   0   0  16   67.34    5.63
   0   1 -16   38.95    4.76
   0   1 -15    1.15    1.76
   0   1 -14   42.20    6.57
   0   1 -13  399.00   20.32
   0   1 -12  127.30   11.87
   0   1 -11   76.65    9.23
   0   1 -10   59.43    7.97
   0   1  -4  147.75    5.21
   0   1   0  206.43    4.18
   0   1   0  216.20    5.37
   0   1   1  559.57   10.90
   0   1   1  571.41    9.40
   0   1   2   17.62    2.50
   0   1   3 1339.46   26.92
   0   1   4  281.77    6.63
   0   1   4  283.89   15.03
   0   1   5   15.59    4.38
   0   1   6   68.42    9.10
   0   1   7 1159.13   39.77
   0   1   8 1107.34   40.78
   0   1   9   70.52   10.84
   0   1  13   59.86    8.03
   0   1  14    3.47    2.38
   0   1  14    7.05    2.82
   0   1  15  160.91   10.42
   0   2 -16  140.54    8.63
   0   2 -15    3.37    2.34
   0   2 -14  128.24   10.95
   0   2 -13  117.88   11.23
   0   2 -13  128.69   10.75
   0   2 -12   47.92    6.88
   0   2 -12   42.54    6.96
   0   2 -11  122.15   11.84
   0   2 -11  113.81   10.54
   0   2 -10  329.02   18.91
   0   2  -1 1208.81   18.09
   0   2  -1 1371.30   15.62
   0   2   0  778.87   14.68
   0   2   1  756.91   15.26
   0   2   1  750.12   13.53
   0   2   2 2314.88   27.71
   0   2   2 2421.94   32.57
   0   2   3  862.89   20.38
   0   2   3  843.98   25.31
   0   2   4   61.31    6.61
   0   2   5   67.04    8.27
   0   2   6  364.41   20.61
   0   2   7  517.33   31.24
   0   2   7  454.88   24.99
   0   2   8  259.20   23.29
   0   2   9    6.93    4.16
   0   2  13   88.93    9.42
   0   2  14   21.04    4.41
   0   2  14   23.87    4.80
   0   2  15  135.64    8.99
   0   2  15  123.49    7.96
   0   3 -16   33.86    4.04
   0   3 -15   29.65    4.88
   0   3 -14  151.62   10.99
   0   3 -14  156.45   11.93
   0   3 -13   28.99    5.22
   0   3 -13   31.00    6.01
   0   3 -12    8.00    3.49
   0   3 -12    8.13    3.33
   0   3 -11  336.39   18.66
   0   3 -11  349.60   20.14
   0   3 -10  135.47   11.68
   0   3 -10  120.29   11.76
   0   3  -1  601.53   12.45
   0   3  -1  585.48   15.09
   0   3   0   75.86    5.73
   0   3   1 2846.21   29.42
   0   3   1 2934.14   35.95
   0   3   2 6471.31   53.73
   0   3   2 6469.42   58.41
   0   3   3 1497.91   32.21
   0   3   4   36.16    6.68
   0   3   5   59.45    9.28
   0   3   5   68.20    8.14
   0   3   6   84.75   10.04
   0   3   6   73.42   11.15
   0   3   7  956.24   42.85
   0   3   8  185.73   20.08
   0   3  12   33.95    6.11
   0   3  13   -1.16    1.96
   0   3  14  165.92   10.78
   0   3  14  155.16   10.68
   0   3  15  126.32    7.68
   0   4 -16    1.57    1.36
   0   4 -15  135.05    9.01
   0   4 -15  131.68    9.23
   0   4 -14    6.22    2.51
   0   4 -14    9.54    3.12
   0   4 -13  194.16   13.65
   0   4 -13  175.42   13.79
   0   4 -12   48.50    7.41
   0   4 -12   38.55    6.83
   0   4 -11  384.79   20.66
   0   4 -11  382.26   21.55
   0   4 -10  449.34   22.09
   0   4 -10  457.21   23.46
   0   4  -3  116.61    7.48
   0   4  -2  194.47    8.61
   0   4  -1   97.74    7.37
   0   4   0    2.83    1.85
   0   4   1   69.26    6.60
   0   4   1   80.73    5.71
   0   4   2 3535.54   49.78
   0   4   2 3584.86   42.43
   0   4   3  250.67   13.22
   0   4   3  249.75   14.57
   0   4   4   13.30    4.94
   0   4   4   10.62    3.91
   0   4   5  111.86   12.34
   0   4   5  119.62   12.48
   0   4   6    4.37    3.73
   0   4   7  175.91   18.63
   0   4   8   38.01    9.22
   0   4   8   33.63    6.58
   0   4  11   41.54    6.91
   0   4  12    5.78    2.29
   0   4  13   17.80    3.55
   0   4  13   21.92    4.34
   0   4  14   85.16    7.35
   0   4  14   75.36    6.42
   0   5 -15   97.20    7.61
   0   5 -14   39.91    5.85
   0   5 -14   40.63    5.79
   0   5 -13    0.31    2.21
   0   5 -13   -0.44    1.65
   0   5 -12  119.44   12.01
   0   5 -12  103.02   10.91
   0   5 -11  384.04   21.05
   0   5 -11  435.10   23.39
   0   5 -10  212.51   15.90
   0   5  -9    6.27    3.84
   0   5  -4  711.84   21.94
   0   5  -3 4410.73   48.45
   0   5  -1  466.30   18.24
   0   5   0   68.41    7.17
   0   5   1 1400.12   33.22
   0   5   2 1036.08   30.47
   0   5   3  311.29   17.96
   0   5   4  602.83   27.57
   0   5   5   40.39    8.14
   0   5   6   16.10    5.53
   0   5   7    6.53    3.07
   0   5   7   11.75    3.90
   0   5   8   32.85    6.82
   0   5   8   39.77    7.24
   0   5   9  403.55   22.07
   0   5  10  260.95   17.02
   0   5  11    4.51    2.02
   0   5  12    9.27    2.85
   0   5  12    5.42    2.56
   0   5  13   27.23    3.98
   0   5  13   29.67    4.26
   0   5  14   23.02    3.28
   0   6 -15   14.70    3.01
   0   6 -15   16.93    3.17
   0   6 -14   26.42    4.88
   0   6 -14   28.60    4.81
   0   6 -13    1.16    2.23
   0   6 -12  200.14   14.86
   0   6 -11  194.13   15.31
   0   6 -10   57.00    8.61
   0   6  -9  212.65   16.56
   0   6  -8  135.87   13.11
   0   6  -8  152.60   13.09
   0   6  -1   39.18    6.06
   0   6   0  123.02   10.59
   0   6   1  115.74   10.76
   0   6   2   33.45    6.31
   0   6   3  215.43   16.78
   0   6   4  591.81   30.18
   0   6   5  322.52   24.07
   0   6   6  140.94   12.86
   0   6   6  150.08   13.50
   0   6   7   39.84    7.45
   0   6   7   24.34    5.97
   0   6   8  122.90   12.86
   0   6   8  129.58   13.09
   0   6   9  182.96   15.06
   0   6  10   99.53   11.08
   0   6  11    2.01    1.86
   0   6  12    8.18    2.65
   0   6  13    7.11    2.18
   0   7 -14    3.65    2.05
   0   7 -14    2.63    2.04
   0   7 -13   74.14    8.63
   0   7 -13   64.89    7.76
   0   7 -12   86.56    9.92
   0   7 -12   91.89   10.64
   0   7 -11    8.90    3.37
   0   7 -11   10.63    4.46
   0   7 -10   51.68    8.54
   0   7 -10   49.90    8.97
   0   7  -9  440.54   25.11
   0   7  -9  477.83   25.29
   0   7  -8  562.46   27.96
   0   7  -8  572.40   27.68
   0   7  -7  190.71   15.54
   0   7  -7  200.08   15.71
   0   7  -7  194.98   15.63
   0   7  -1  331.25   19.57
   0   7   0  215.77   15.77
   0   7   1  113.68   11.87
   0   7   2  162.80   15.06
   0   7   3   49.51    8.87
   0   7   4  637.35   26.26
   0   7   4  635.92   26.61
   0   7   4  628.25   27.93
   0   7   5   22.95    5.30
   0   7   5   36.59    7.37
   0   7   6    7.03    3.53
   0   7   6    9.07    3.95
   0   7   6    4.82    2.96
   0   7   7    2.06    2.86
   0   7   7    5.59    3.68
   0   7   7    1.78    2.86
   0   7   8    6.65    3.56
   0   7   8    9.19    3.69
   0   7   8    9.26    4.50
   0   7   9  111.92   12.19
   0   7   9   83.43    9.80
   0   7  10   -0.53    1.53
   0   7  10   -0.50    1.90
   0   7  11   88.92    8.44
   0   7  12  142.07    8.49
   0   8 -14   52.66    5.22
   0   8 -14   47.29    5.11
   0   8 -14   43.17    4.62
   0   8 -13   93.46    8.54
   0   8 -13   87.58    8.31
   0   8 -12   38.40    6.42
   0   8 -12   33.90    6.23
   0   8 -11   32.23    6.32
   0   8 -11   32.05    6.65
   0   8 -10   14.37    4.61
   0   8 -10    8.41    3.09
   0   8 -10   10.48    4.40
   0   8  -9  323.92   21.71
   0   8  -9  344.75   21.65
   0   8  -8  337.50   21.82
   0   8  -8  362.15   22.75
   0   8  -7   18.76    4.59
   0   8  -7   16.66    5.51
   0   8  -7   17.15    5.22
   0   8  -6   70.07    9.27
   0   8  -6   83.31   10.86
   0   8  -5   12.83    4.35
   0   8  -5   18.46    4.28
   0   8  -4  341.85   19.39
   0   8  -4  308.85   19.29
   0   8  -3   85.31    9.96
   0   8  -3   92.28    9.48
   0   8  -2  554.48   24.53
   0   8  -1  994.37   32.22
   0   8   0  185.15   16.34
   0   8   0  198.47   14.34
   0   8   1  297.70   17.66
   0   8   1  304.58   16.69
   0   8   1  308.66   17.52
   0   8   2   79.69    9.47
   0   8   2   77.42    9.34
   0   8   2   95.13    9.69
   0   8   3  239.41   16.68
   0   8   3  250.33   16.47
   0   8   3  265.07   18.38
   0   8   4   84.87   10.54
   0   8   4   76.51    9.63
   0   8   4   67.22    9.80
   0   8   5    0.53    1.98
   0   8   5    3.67    2.68
   0   8   5    4.57    2.76
   0   8   6   22.16    6.06
   0   8   6   21.79    5.48
   0   8   6   14.92    5.26
   0   8   7   40.55    8.02
   0   8   7   37.68    6.97
   0   8   7   39.76    7.27
   0   8   8   48.67    8.35
   0   8   8   48.68    7.49
   0   8   9   26.69    5.72
   0   8   9   24.94    4.96
   0   8  10    6.76    2.24
   0   8  10    9.79    3.26
   0   8  11   50.17    5.31
   0   9 -13  112.51    7.97
   0   9 -12   57.61    6.94
   0   9 -12   52.79    6.68
   0   9 -12   49.85    6.69
   0   9 -11   94.36   10.01
   0   9 -11   97.85   10.13
   0   9 -10  140.55   13.09
   0   9 -10  144.73   11.89
   0   9 -10  136.42   13.00
   0   9  -9  135.61   13.24
   0   9  -9  135.34   13.49
   0   9  -8   18.84    5.72
   0   9  -8   28.08    6.50
   0   9  -8   25.56    6.04
   0   9  -7    2.25    2.81
   0   9  -7    0.08    2.21
   0   9  -6   45.75    8.38
   0   9  -6   51.20    8.74
   0   9  -5  147.40   14.13
   0   9  -5  134.70   13.93
   0   9  -4  187.75   16.05
   0   9  -4  192.18   15.35
   0   9  -3    6.18    3.39
   0   9  -3   10.69    4.05
   0   9  -2  480.56   22.44
   0   9  -2  489.13   22.25
   0   9  -1   46.67    7.04
   0   9  -1   37.47    5.95
   0   9   0  304.09   17.51
   0   9   0  280.00   18.30
   0   9   1    1.32    2.14
   0   9   1    2.54    2.85
   0   9   2   16.30    4.54
   0   9   2   10.10    3.80
   0   9   3  156.82   13.54
   0   9   3  149.13   13.82
   0   9   3  163.73   14.70
   0   9   4   62.70    9.14
   0   9   4   60.81    9.37
   0   9   4   74.78    9.43
   0   9   5   32.27    6.40
   0   9   5   30.27    6.98
   0   9   5   26.32    6.38
   0   9   6  230.45   18.32
   0   9   6  239.45   17.14
   0   9   6  267.22   17.46
   0   9   7   78.19   10.39
   0   9   7   80.79    9.06
   0   9   7   65.14    8.50
   0   9   8   90.73   10.07
   0   9   8   63.57    7.80
   0   9   9    5.33    2.18
   0   9   9    6.30    2.61
   0  10 -12    2.33    1.40
   0  10 -11    2.29    1.67
   0  10 -10   69.96    7.62
   0  10 -10   62.90    8.53
   0  10  -9   85.01   10.96
   0  10  -9  118.63   11.34
   0  10  -8   76.96   10.01
   0  10  -8   64.38    9.74
   0  10  -7  631.90   29.67
   0  10  -7  577.19   28.45
   0  10  -6  196.31   17.16
   0  10  -6  204.44   16.71
   0  10  -5   59.70    9.83
   0  10  -5   80.57    9.88
   0  10  -5   70.85    9.76
   0  10  -4   96.69   12.11
   0  10  -4  103.67   11.17
   0  10  -4  118.44   11.66
   0  10  -3   48.29    8.66
   0  10  -3   41.61    7.15
   0  10  -2  229.35   17.71
   0  10  -1  140.82   13.69
   0  10   0   97.88   11.29
   0  10   1   46.63    7.80
   0  10   2  250.43   17.71
   0  10   3   55.21    9.12
   0  10   4   22.76    6.19
   0  10   5   22.23    5.63
   0  10   6  101.72   10.27
   0  10   7   99.72    9.11
   0  10   8    8.77    2.41
   0  11 -10   80.26    7.74
   0  11  -9   35.91    5.38
   0  11  -9   25.42    5.19
   0  11  -8   24.06    5.49
   0  11  -8    4.41    2.79
   0  11  -7  124.71   12.60
   0  11  -7  104.74   11.26
   0  11  -6  163.77   15.24
   0  11  -6  137.40   12.91
   0  11  -5   82.09   11.22
   0  11  -5   70.10    9.13
   0  11  -4  109.40   12.83
   0  11  -3   34.80    7.39
   0  11  -2  108.28   12.25
   0  11  -1  113.94   12.40
   0  11   0  123.79   12.58
   0  11   1  133.33   14.35
   0  11   1  113.66   11.74
   0  11   2   93.88   11.82
   0  11   3   16.10    5.04
   0  11   4   99.28   10.68
   0  11   5    9.10    3.30
   0  11   6   31.73    4.87
   0  12  -7   58.83    7.62
   0  12  -6   86.67    9.91
   0  12  -5    9.01    4.17
   0  12  -4    1.69    3.15
   0  12  -3   97.87   11.38
   0  12  -2   60.30    8.87
   0  12  -1    6.98    4.09
   0  12  -1    4.34    3.94
   0  12   0   18.68    5.66
   0  12   0   18.27    5.07
   0  12   1   79.35   10.19
   0  12   2   21.05    5.16
   0  12   3   16.24    4.23
   0  12   4   10.00    3.11
   1  -9  12   20.27    3.82
   1  -8  -2    8.77    3.84
   1  -8  -1  491.27   25.71
   1  -8   0  242.16   19.31
   1  -8   1  866.07   37.14
   1  -8   2  360.47   24.63
   1  -8   3  154.38   14.93
   1  -7 -10    3.85    2.21
   1  -7  -9    9.40    3.51
   1  -7  -4 1095.34   41.31
   1  -7  -3  162.94   14.98
   1  -7  -2   44.68    7.35
   1  -7  -1  523.54   23.90
   1  -7   1  602.98   27.71
   1  -7   2   25.53    5.58
   1  -7   2   37.81    7.36
   1  -7   3  540.88   28.87
   1  -7   3  531.46   25.95
   1  -7   4  759.44   36.47
   1  -7   4  655.55   30.67
   1  -7   5  108.05   14.97
   1  -7   5   97.99   12.77
   1  -7   6  104.76   14.26
   1  -6 -13   43.39    4.85
   1  -6 -12   97.94    8.89
   1  -6 -11    3.16    1.85
   1  -6 -10  156.25   13.18
   1  -6  -9  514.45   24.27
   1  -6  -8   61.29    8.37
   1  -6  -7   28.45    5.32
   1  -6  -6  270.29   22.00
   1  -6  -5  466.67   26.91
   1  -6  -4 1258.12   40.59
   1  -6  -3  435.06   22.02
   1  -6  -2   18.73    4.54
   1  -6   1   13.27    3.79
   1  -6   1   12.09    3.45
   1  -6   2   90.99   10.13
   1  -6   2   92.03    9.54
   1  -6   3  621.03   28.18
   1  -6   3  631.17   25.96
   1  -6   4  297.67   21.09
   1  -6   4  294.30   19.44
   1  -6   5   22.60    6.41
   1  -6   6   94.51   14.34
   1  -6   7  196.45   22.14
   1  -5 -14    2.74    1.52
   1  -5 -13   96.43    8.65
   1  -5 -12    9.54    3.38
   1  -5 -11   11.68    3.77
   1  -5 -10  333.94   19.70
   1  -5  -9  270.46   17.74
   1  -5  -8   61.51    8.33
   1  -5  -6   20.40    5.97
   1  -5  -5 1653.10   46.93
   1  -5  -4   75.24    9.26
   1  -5  -3   33.65    5.76
   1  -5  -2 1996.87   39.59
   1  -5   0   81.33    7.84
   1  -5   1    1.89    1.59
   1  -5   2  501.51   20.23
   1  -5   2  542.39   21.93
   1  -5   3  208.31   14.80
   1  -5   4  465.86   24.28
   1  -5   5    0.95    2.55
   1  -5   6    4.77    3.66
   1  -5   7  656.87   37.76
   1  -5   8   32.72    8.77
   1  -4 -15   27.32    3.74
   1  -4 -14  136.02    9.86
   1  -4 -13   16.58    4.60
   1  -4 -12    0.43    2.10
   1  -4 -11   60.77    8.49
   1  -4 -10  307.47   18.98
   1  -4  -9  521.21   24.24
   1  -4  -6   14.89    4.90
   1  -4  -5   29.32    6.10
   1  -4  -4  127.14   10.91
   1  -4  -3  739.32   23.12
   1  -4  -2 2312.40   28.43
   1  -4   0    4.50    1.83
   1  -4   1  324.57   13.80
   1  -4   2  138.68   10.01
   1  -4   3  755.14   25.51
   1  -4   4   22.50    5.28
   1  -4   5 1286.15   42.36
   1  -4   6 2444.74   64.66
   1  -4   7   26.18    7.55
   1  -4   8   52.87   11.12
   1  -3 -15  106.43    8.15
   1  -3 -14  168.34   11.90
   1  -3 -13    2.56    2.31
   1  -3 -12   65.09    8.83
   1  -3 -11   44.88    7.43
   1  -3 -10  269.42   17.68
   1  -3  -6  237.78   17.10
   1  -3  -5    6.28    3.14
   1  -3  -4   16.00    4.07
   1  -3  -3 7804.77   38.77
   1  -3  -3 7118.11   65.97
   1  -3  -2 4531.10   34.60
   1  -3   0   78.39    6.00
   1  -3   1  215.11   10.00
   1  -3   2   14.43    3.36
   1  -3   3  310.92   15.61
   1  -3   4    7.22    4.00
   1  -3   5  796.69   32.69
   1  -3   6  272.94   20.72
   1  -3   7  850.79   38.96
   1  -3   8    8.71    4.55
   1  -3   9   78.93   12.31
   1  -3  11  202.66   14.54
   1  -3  12   49.42    7.10
   1  -3  13  107.14    9.68
   1  -2 -16   58.48    5.46
   1  -2 -15  188.35   11.73
   1  -2 -14   71.93    8.30
   1  -2 -13   17.37    4.61
   1  -2 -12    4.38    2.34
   1  -2 -11   97.59   10.82
   1  -2 -10  102.33   10.56
   1  -2  -5    1.86    2.25
   1  -2  -4 1832.58   35.14
   1  -2  -4 1703.17   20.01
   1  -2  -3 5195.81   31.65
   1  -2  -2  196.54    6.48
   1  -2   1 1112.95   19.32
   1  -2   2 1316.61   26.02
   1  -2   3  111.22    9.82
   1  -2   4   83.20   10.05
   1  -2   5 2025.64   51.99
   1  -2   6  665.04   32.29
   1  -2   7    7.88    4.24
   1  -2   8  128.35   15.16
   1  -2   9  133.22   15.04
   1  -2   9  125.12   15.53
   1  -2  11   41.40    6.74
   1  -2  12   66.89    8.38
   1  -2  13  308.68   17.01
   1  -2  14  162.87   11.25
   1  -2  15    6.77    2.24
   1  -1 -16   39.78    4.88
   1  -1 -15   38.13    5.76
   1  -1 -14    1.76    2.25
   1  -1 -13  110.06   11.00
   1  -1 -12   40.16    6.79
   1  -1 -11   68.27    8.88
   1  -1  -4  240.55    8.99
   1  -1  -3  984.19   15.58
   1  -1  -2   65.87    3.52
   1  -1  -1  540.76    9.81
   1  -1   0 1944.77   11.51
   1  -1   0 1745.74   15.21
   1  -1   1  935.13   18.18
   1  -1   2  166.74   10.98
   1  -1   3 1516.99   39.07
   1  -1   4  124.80   12.90
   1  -1   5  597.26   18.43
   1  -1   5  666.79   30.29
   1  -1   6   26.44    6.41
   1  -1   7  115.62   13.72
   1  -1   8  179.51   16.31
   1  -1   9  135.23   14.78
   1  -1  11    2.89    2.38
   1  -1  12  200.52   14.56
   1  -1  12  209.29   14.54
   1  -1  13  498.80   21.75
   1  -1  14   80.89    8.12
   1  -1  15    3.03    1.82
   1   0 -16   23.13    3.85
   1   0 -15   69.46    7.48
   1   0 -14   12.87    3.82
   1   0 -13  307.20   18.18
   1   0 -12  374.18   20.38
   1   0 -11  445.96   22.22
   1   0  -4 1802.37   28.37
   1   0  -3  254.73    9.27
   1   0   0 1832.93   16.42
   1   0   1  231.12    8.29
   1   0   1  231.09    9.94
   1   0   2  158.30   11.10
   1   0   2  167.84    9.23
   1   0   3 2285.68   48.00
   1   0   3 2292.82   36.02
   1   0   4   25.20    3.98
   1   0   4   22.92    6.01
   1   0   5  703.70   21.74
   1   0   6  174.20   10.95
   1   0   6  171.07   14.14
   1   0   7   48.67    7.87
   1   0   8  600.31   29.64
   1   0   9  212.49   21.20
   1   0  12  199.48   14.60
   1   0  12  233.65   15.66
   1   0  13   89.12    9.44
   1   0  13   90.55    9.19
   1   0  14   39.46    5.75
   1   0  14   40.27    5.42
   1   0  15   63.85    6.21
   1   1 -16    8.21    2.50
   1   1 -15    0.52    1.95
   1   1 -14  118.44   10.85
   1   1 -13  359.10   18.20
   1   1 -13  291.39   17.71
   1   1 -12  312.55   17.34
   1   1 -12  312.35   18.51
   1   1 -11   38.86    6.13
   1   1 -11   44.44    7.09
   1   1  -4 1854.79   27.80
   1   1  -3   43.27    4.67
   1   1  -2  549.20   15.72
   1   1  -1 4540.24   22.11
   1   1  -1 4139.68   33.37
   1   1   0 1896.25   19.26
   1   1   0 1884.81   27.38
   1   1   1  594.54   13.85
   1   1   1  590.40   16.21
   1   1   1  579.82    7.49
   1   1   1  554.09    8.72
   1   1   2 1333.64   23.75
   1   1   2 1272.26   18.58
   1   1   2 1251.57   27.76
   1   1   2 1207.16   13.19
   1   1   2 1386.73   26.95
   1   1   3 5308.39   66.61
   1   1   3 5760.74   62.46
   1   1   3 5310.85   52.35
   1   1   3 5310.81   33.73
   1   1   4 1269.95   38.37
   1   1   4 1269.54   30.95
   1   1   5    4.62    2.61
   1   1   5    4.54    2.17
   1   1   5    6.35    4.22
   1   1   6  265.38   21.22
   1   1   6  329.56   19.57
   1   1   7 1441.83   51.88
   1   1   8  933.46   43.61
   1   1   9  211.09   21.29
   1   1  11   49.01    7.50
   1   1  12   90.62    9.95
   1   1  13   29.13    5.67
   1   1  13   24.31    5.00
   1   1  14   -0.60    1.93
   1   1  14    0.38    1.56
   1   1  15  134.26    8.46
   1   2 -16   14.11    3.05
   1   2 -15   20.90    3.89
   1   2 -15   20.08    4.15
   1   2 -14  152.06   11.54
   1   2 -14  169.07   12.82
   1   2 -13  202.35   14.08
   1   2 -13  186.10   14.08
   1   2 -12   78.57    9.62
   1   2 -12   80.27    9.06
   1   2 -11   98.69    9.97
   1   2 -11  100.82   10.61
   1   2  -1 2290.35   26.58
   1   2  -1 1937.19   22.27
   1   2   0  117.53    6.28
   1   2   0  104.94    5.53
   1   2   0   96.19    7.11
   1   2   1  313.10   11.32
   1   2   1  247.23   12.56
   1   2   2   59.42    5.92
   1   2   2   42.54    6.00
   1   2   3  362.25   14.74
   1   2   3  390.19   18.13
   1   2   3  332.81   16.65
   1   2   3  376.00   12.55
   1   2   4  616.76   26.19
   1   2   4  643.54   18.49
   1   2   4  645.94   20.16
   1   2   5   73.31   10.36
   1   2   5   71.25    7.96
   1   2   6   30.59    7.42
   1   2   7  452.93   29.75
   1   2   8  227.27   22.35
   1   2  11  170.67   13.90
   1   2  12    1.52    1.86
   1   2  13   13.99    3.54
   1   2  13   23.88    4.89
   1   2  14   68.02    6.91
   1   2  14   60.92    6.41
   1   3 -16   32.72    3.95
   1   3 -16   36.50    4.30
   1   3 -15   20.45    4.05
   1   3 -15   21.18    4.09
   1   3 -14   77.82    8.40
   1   3 -14   64.99    7.92
   1   3 -13  143.65   12.48
   1   3 -13  134.36   11.67
   1   3 -12   16.61    4.69
   1   3 -12   15.58    4.36
   1   3 -11  238.62   15.96
   1   3 -11  227.13   16.05
   1   3 -10  278.14   16.84
   1   3  -6 2169.79   41.87
   1   3  -2 1054.72   21.37
   1   3  -1  204.58    8.90
   1   3   0   17.21    2.98
   1   3   0   16.70    2.80
   1   3   1   12.76    2.81
   1   3   1   16.60    3.11
   1   3   2  653.00   20.35
   1   3   2  652.39   20.12
   1   3   3 1729.30   38.46
   1   3   4   23.66    5.52
   1   3   4   24.34    4.51
   1   3   5  520.55   27.69
   1   3   6   58.50   10.65
   1   3   7  398.59   28.89
   1   3   8   48.21   10.47
   1   3  10  212.58   15.74
   1   3  11   55.67    7.81
   1   3  12   19.34    4.44
   1   3  13    1.33    1.60
   1   3  13    2.47    1.67
   1   3  14   62.75    6.11
   1   3  14   67.55    6.16
   1   4 -16   40.26    4.45
   1   4 -15  179.76   11.40
   1   4 -14  100.07    9.49
   1   4 -13   31.45    5.96
   1   4 -13   23.04    5.21
   1   4 -12   94.77   10.54
   1   4 -11  695.84   28.07
   1   4 -10  629.36   26.47
   1   4  -6   20.49    5.28
   1   4  -4  709.30   22.00
   1   4  -3 1117.99   25.30
   1   4  -2  751.13   20.20
   1   4  -1 1027.47   23.32
   1   4   0  232.06   11.62
   1   4   1  925.45   24.96
   1   4   1  963.65   24.10
   1   4   2 1157.57   29.92
   1   4   2 1246.00   29.68
   1   4   3  348.88   18.01
   1   4   3  287.95   16.62
   1   4   4  122.69   12.33
   1   4   4  119.78   12.15
   1   4   5  288.98   21.15
   1   4   5  282.19   20.61
   1   4   6   37.59    8.71
   1   4   7  124.78   16.50
   1   4   7  123.86   16.30
   1   4   8   27.15    5.79
   1   4   8   15.49    4.37
   1   4   9  106.43   11.12
   1   4   9  100.68   10.96
   1   4  10  321.85   19.18
   1   4  11  128.34   11.12
   1   4  11  111.60   10.73
   1   4  12    2.69    1.68
   1   4  12    5.32    2.65
   1   4  13   21.99    4.08
   1   4  13   23.15    3.96
   1   4  14   19.55    3.09
   1   5 -16  177.66    9.09
   1   5 -15   40.90    5.41
   1   5 -14  239.52   14.47
   1   5 -13   27.44    5.42
   1   5 -12  100.22   10.73
   1   5 -11  859.13   31.93
   1   5 -10  241.63   17.08
   1   5  -9   41.76    7.18
   1   5  -6  457.44   23.14
   1   5  -5   81.89    9.06
   1   5  -4  239.34   13.71
   1   5  -2  289.65   14.38
   1   5  -1   84.60    7.72
   1   5   0  195.50   12.34
   1   5   1    9.12    3.19
   1   5   2   15.76    3.77
   1   5   2   18.04    4.49
   1   5   3   66.16    8.28
   1   5   3   67.80    9.14
   1   5   4   58.90    9.40
   1   5   4   61.18    8.88
   1   5   5   23.58    6.47
   1   5   6  280.32   17.87
   1   5   6  256.90   22.84
   1   5   7    6.60    2.91
   1   5   7    2.42    2.61
   1   5   8    2.69    2.39
   1   5   9  227.08   16.55
   1   5   9  248.69   17.69
   1   5  10  203.53   14.60
   1   5  10  218.66   15.59
   1   5  11   12.74    3.45
   1   5  12   40.21    5.06
   1   5  13   30.14    4.21
   1   6 -15   97.14    7.71
   1   6 -15   99.88    7.95
   1   6 -14   48.10    6.45
   1   6 -14   47.70    6.76
   1   6 -13   16.63    4.65
   1   6 -12   51.23    7.94
   1   6 -11  187.59   14.36
   1   6 -11  168.12   14.53
   1   6 -10    0.35    2.55
   1   6 -10    0.78    2.37
   1   6  -9   36.31    6.96
   1   6  -9   32.96    6.41
   1   6  -8  284.15   18.81
   1   6  -8  313.49   19.60
   1   6  -6  344.39   25.44
   1   6  -1   94.34    9.39
   1   6   0  615.92   24.36
   1   6   1  413.08   21.07
   1   6   2  146.40   13.36
   1   6   3   41.52    7.88
   1   6   3   38.48    8.66
   1   6   4  740.71   35.59
   1   6   5  430.20   20.96
   1   6   5  400.52   23.12
   1   6   5  384.93   21.31
   1   6   6   27.50    6.01
   1   6   6   27.65    6.20
   1   6   6   28.14    6.80
   1   6   7    5.33    3.34
   1   6   7    4.58    2.77
   1   6   7    1.58    2.91
   1   6   8   35.98    7.02
   1   6   8   50.26    8.59
   1   6   9  147.99   13.13
   1   6   9  153.82   13.85
   1   6  10   68.16    8.31
   1   6  10   73.19    8.30
   1   6  11   19.89    3.85
   1   6  12   73.81    6.56
   1   6  12   73.78    5.83
   1   7 -15   16.34    2.93
   1   7 -15   12.64    2.70
   1   7 -14   13.28    3.12
   1   7 -14   13.48    3.33
   1   7 -13   54.35    7.39
   1   7 -13   49.37    7.33
   1   7 -12   41.14    7.39
   1   7 -12   42.08    7.10
   1   7 -11   24.53    5.40
   1   7 -11   28.88    6.25
   1   7 -11   26.70    6.55
   1   7 -10   68.69    9.71
   1   7 -10   64.23    9.00
   1   7 -10   60.80    9.68
   1   7  -9  280.45   20.01
   1   7  -9  304.88   20.36
   1   7  -9  351.52   21.78
   1   7  -8  553.42   27.17
   1   7  -8  555.43   26.91
   1   7  -8  569.79   27.75
   1   7  -7   44.06    7.54
   1   7  -7   55.45    7.98
   1   7  -7   52.05    8.47
   1   7  -6    2.92    2.40
   1   7  -6   -1.66    2.10
   1   7  -1  643.73   27.24
   1   7   0  123.59   12.31
   1   7   1    9.15    3.52
   1   7   2   11.05    4.09
   1   7   2   17.24    6.82
   1   7   3  177.90   12.80
   1   7   3  175.02   14.62
   1   7   4  175.85   15.61
   1   7   4  188.28   13.98
   1   7   4  182.40   15.03
   1   7   5  195.58   15.89
   1   7   5  172.23   16.23
   1   7   6   -1.84    2.71
   1   7   6    3.00    3.40
   1   7   7   21.30    5.46
   1   7   7   22.05    6.18
   1   7   8   35.52    6.73
   1   7   8   34.25    7.06
   1   7   9  110.83   11.10
   1   7   9   94.35    9.71
   1   7  10    5.58    2.31
   1   7  10    7.77    2.80
   1   7  11   31.98    4.47
   1   7  11   39.89    4.75
   1   8 -14   76.92    6.72
   1   8 -14   72.28    6.03
   1   8 -14   82.08    6.62
   1   8 -13  163.70   11.46
   1   8 -13  166.74   11.64
   1   8 -13  179.59   12.02
   1   8 -12   85.92    9.64
   1   8 -12   71.64    8.54
   1   8 -11   27.04    5.97
   1   8 -11   28.34    6.38
   1   8 -11   29.22    5.57
   1   8 -10   18.44    5.34
   1   8 -10   20.39    5.33
   1   8 -10   12.84    4.55
   1   8  -9  188.77   16.31
   1   8  -9  222.99   17.42
   1   8  -9  195.49   16.61
   1   8  -8  358.05   22.08
   1   8  -8  349.89   22.15
   1   8  -8  384.06   22.58
   1   8  -7   16.73    5.25
   1   8  -7   20.33    5.06
   1   8  -6  166.11   14.81
   1   8  -6  162.28   15.05
   1   8  -5  327.70   19.95
   1   8  -5  289.69   19.33
   1   8  -4   88.89   10.51
   1   8  -4   92.13   10.77
   1   8  -4   95.44   10.33
   1   8  -3    1.34    1.90
   1   8  -3    0.31    1.53
   1   8  -2  214.12   16.38
   1   8  -2  231.69   15.86
   1   8  -1  473.86   24.13
   1   8  -1  453.19   21.78
   1   8   0  141.16   12.18
   1   8   1   14.50    3.96
   1   8   2   72.59    9.59
   1   8   2   76.31    9.38
   1   8   3  141.28   13.88
   1   8   3  156.75   14.63
   1   8   3  132.28   11.51
   1   8   4   88.80    9.89
   1   8   4   75.86   10.73
   1   8   4   82.41   10.61
   1   8   5   35.77    6.97
   1   8   5   27.03    6.67
   1   8   6   16.40    5.04
   1   8   6    6.73    3.92
   1   8   7   78.92    9.70
   1   8   7   88.43   11.24
   1   8   8   31.87    5.81
   1   8   8   30.98    6.11
   1   8   9    5.82    2.10
   1   8   9    3.57    2.23
   1   8  10    0.67    0.81
   1   9 -13  137.10    8.87
   1   9 -13  123.93    8.41
   1   9 -12   72.89    7.74
   1   9 -12   80.74    7.93
   1   9 -12   76.70    8.29
   1   9 -11   30.53    6.37
   1   9 -11   26.51    5.60
   1   9 -11   39.20    5.93
   1   9 -11   39.26    6.64
   1   9 -10   17.80    5.06
   1   9 -10   12.17    3.96
   1   9 -10   19.88    5.73
   1   9 -10   11.36    4.06
   1   9  -9  324.21   20.43
   1   9  -9  277.92   18.56
   1   9  -9  268.69   20.07
   1   9  -9  291.31   19.07
   1   9  -8    7.26    4.35
   1   9  -8    1.12    2.74
   1   9  -7    2.43    3.36
   1   9  -7    2.57    2.97
   1   9  -6  222.98   17.70
   1   9  -6  223.42   18.19
   1   9  -5   39.50    7.54
   1   9  -5   41.71    7.62
   1   9  -4   76.70   10.75
   1   9  -4   87.27   10.39
   1   9  -4   60.13    9.25
   1   9  -3   -0.05    2.08
   1   9  -3   -0.34    1.65
   1   9  -3    0.96    1.31
   1   9  -2   33.81    6.77
   1   9  -2   42.13    7.02
   1   9  -1  618.49   27.10
   1   9   0    6.11    3.09
   1   9   1  265.14   17.73
   1   9   2  224.84   14.84
   1   9   2  233.22   16.64
   1   9   2  187.18   16.73
   1   9   3   -2.25    4.44
   1   9   3    2.35    3.46
   1   9   4  100.60   11.71
   1   9   5   22.17    6.28
   1   9   5   22.01    6.07
   1   9   6   45.73    7.37
   1   9   7   98.82    9.75
   1   9   8   46.70    5.84
   1  10 -12    0.37    1.32
   1  10 -11    3.69    2.00
   1  10 -11    3.47    2.38
   1  10 -10   52.93    7.76
   1  10 -10   69.00    8.07
   1  10  -9  171.70   14.75
   1  10  -9  229.72   16.23
   1  10  -8    0.86    2.61
   1  10  -8    2.76    3.35
   1  10  -7  161.19   14.93
   1  10  -7  181.21   16.18
   1  10  -6  180.40   16.68
   1  10  -6  211.35   16.95
   1  10  -5  146.60   13.73
   1  10  -5  123.83   13.77
   1  10  -4  136.74   12.93
   1  10  -4  140.65   14.29
   1  10  -3   14.13    5.21
   1  10  -2  218.89   16.92
   1  10  -2  229.93   14.73
   1  10  -1  158.99   14.15
   1  10   0   24.29    5.87
   1  10   1   52.78    9.55
   1  10   1   39.54    6.18
   1  10   1   48.80    7.96
   1  10   2   28.54    7.04
   1  10   2   17.50    3.77
   1  10   2   31.11    6.29
   1  10   3   41.50    7.82
   1  10   4    5.22    3.52
   1  10   5   -0.65    2.32
   1  10   6   87.75    8.79
   1  10   7  102.90    8.14
   1  11 -10  128.36    9.72
   1  11 -10  134.28    9.16
   1  11  -9   76.89    8.50
   1  11  -9   93.19    9.24
   1  11  -8   -0.37    2.65
   1  11  -8    0.68    2.34
   1  11  -7  127.94   12.87
   1  11  -7  108.31   11.37
   1  11  -6  264.30   19.08
   1  11  -5    1.88    3.00
   1  11  -4   95.57   11.60
   1  11  -3    9.94    4.53
   1  11  -2   25.75    6.25
   1  11  -1   12.10    4.82
   1  11  -1   15.91    3.92
   1  11  -1   13.08    4.77
   1  11   0   11.14    4.94
   1  11   0    3.71    2.88
   1  11   0   12.95    4.57
   1  11   1  205.40   17.41
   1  11   1  157.61   11.29
   1  11   1  184.04   13.76
   1  11   2   61.39    9.16
   1  11   3    3.68    2.50
   1  11   4   14.47    3.97
   1  11   5   27.44    4.66
   1  12  -7   38.50    6.11
   1  12  -6   32.80    6.33
   1  12  -5   18.20    4.86
   1  12  -4    4.27    3.09
   1  12  -3   57.93    8.40
   1  12  -2   56.75    6.54
   1  12  -2   70.36    8.87
   1  12  -1   -3.38    3.36
   1  12  -1    0.98    2.43
   1  12   0   35.55    6.62
   1  12   1  161.58   13.13
   1  12   1  121.67    9.05
   1  12   2   56.14    7.19
   2 -10   9  163.79   12.55
   2 -10  10  207.99   12.68
   2  -9   6   51.26    7.92
   2  -9   7    2.92    2.85
   2  -9  11   18.29    4.29
   2  -9  12  144.34    9.42
   2  -8 -11   71.11    6.80
   2  -8 -10   71.13    7.87
   2  -8  -9   -0.36    1.53
   2  -8  -8  326.54   19.01
   2  -8  -7  121.66   11.79
   2  -8  -2   77.55   10.61
   2  -8  -1  253.21   19.60
   2  -8  -1  244.85   18.15
   2  -8   0    5.25    2.72
   2  -8   1   13.26    4.64
   2  -8   2  289.70   20.53
   2  -8   2  315.66   23.28
   2  -8   3   19.57    5.90
   2  -8  13   89.73    7.28
   2  -7 -13   40.05    4.45
   2  -7 -12  113.52    9.02
   2  -7 -11  237.97   14.89
   2  -7 -10   31.14    5.93
   2  -7  -9  149.03   13.24
   2  -7  -8  209.92   15.80
   2  -7  -7   15.28    4.63
   2  -7  -6   50.91    7.27
   2  -7  -5  369.08   25.46
   2  -7  -4  419.76   25.11
   2  -7  -3  449.84   24.68
   2  -7  -2  135.70   12.80
   2  -7   0  267.80   18.11
   2  -7   1  176.39   15.33
   2  -7   1  202.22   15.37
   2  -7   2    6.74    3.51
   2  -7   2    5.76    2.74
   2  -7   3  329.75   23.23
   2  -7   3  325.38   21.45
   2  -7   4 1292.90   45.37
   2  -7   4 1336.40   50.49
   2  -7   5  130.46   17.08
   2  -7   5  102.85   13.75
   2  -6 -14    3.24    1.49
   2  -6 -13   54.36    6.47
   2  -6 -12   13.55    3.73
   2  -6 -11   22.15    5.23
   2  -6 -10    3.46    2.78
   2  -6  -9   82.18   10.04
   2  -6  -8  138.10   12.63
   2  -6  -7    2.34    2.15
   2  -6  -6  327.70   23.95
   2  -6  -5  165.37   15.77
   2  -6  -4  296.56   19.54
   2  -6  -3  208.29   15.07
   2  -6   0  197.99   13.62
   2  -6   1   43.95    6.72
   2  -6   1   40.54    6.56
   2  -6   2  510.46   24.36
   2  -6   2  487.38   22.69
   2  -6   3  226.99   16.48
   2  -6   3  213.03   17.08
   2  -6   4  555.00   30.11
   2  -6   5  175.31   18.64
   2  -6   6   92.73   14.81
   2  -5 -14   19.50    3.79
   2  -5 -13   38.19    6.12
   2  -5 -12    3.80    2.64
   2  -5 -11  131.47   12.78
   2  -5 -10  303.98   19.53
   2  -5  -9  805.16   31.01
   2  -5  -8  183.57   14.22
   2  -5  -7  294.68   22.92
   2  -5  -6 1657.02   49.83
   2  -5  -5  435.05   23.77
   2  -5  -4  102.90   10.61
   2  -5  -3   62.27    7.59
   2  -5  -2  267.37   12.58
   2  -5   0   50.56    6.39
   2  -5   1  127.38   10.27
   2  -5   1  128.41   10.22
   2  -5   2  331.82   17.09
   2  -5   2  305.83   17.24
   2  -5   3  427.34   22.25
   2  -5   4  301.07   20.74
   2  -5   5   31.60    7.74
   2  -5   6  239.47   22.36
   2  -5   7  222.41   22.43
   2  -4 -15    8.30    2.50
   2  -4 -14  293.09   15.88
   2  -4 -13    7.48    3.78
   2  -4 -12   14.41    4.65
   2  -4 -11   65.36    9.27
   2  -4 -10  158.28   14.06
   2  -4  -9  494.84   23.65
   2  -4  -7   86.89   11.81
   2  -4  -6  332.94   20.97
   2  -4  -5   73.22    8.97
   2  -4  -4  136.51   11.04
   2  -4  -3   24.98    3.48
   2  -4  -3   21.02    4.37
   2  -4  -2 1649.87   28.46
   2  -4  -1 1078.35   25.73
   2  -4   0  718.52   21.02
   2  -4   1   97.12    8.08
   2  -4   1   97.54    8.11
   2  -4   2  952.80   27.64
   2  -4   3  229.18   15.44
   2  -4   4  433.38   24.10
   2  -4   5   90.22   12.48
   2  -4   6 1188.98   46.87
   2  -4   7  351.48   26.86
   2  -4   8  126.48   16.72
   2  -3 -16   28.53    3.85
   2  -3 -15  225.17   12.91
   2  -3 -14  402.76   19.48
   2  -3 -13   23.05    5.82
   2  -3 -12   37.97    6.99
   2  -3 -11   20.76    5.36
   2  -3 -10   70.91    9.18
   2  -3  -6 1307.38   38.55
   2  -3  -5   15.22    3.88
   2  -3  -4  340.67   11.40
   2  -3  -4  304.52   14.88
   2  -3  -3  573.56   15.03
   2  -3  -3  527.05   17.50
   2  -3  -2 1053.68   20.84
   2  -3   0   53.89    4.82
   2  -3   1  272.65   11.88
   2  -3   1  285.04    7.80
   2  -3   2  292.99   14.61
   2  -3   3   19.67    4.93
   2  -3   4   -1.25    3.29
   2  -3   5  177.81   16.79
   2  -3   6 1009.29   42.12
   2  -3   7  251.40   21.78
   2  -3   8  174.26   18.62
   2  -3   9  182.60   13.64
   2  -3  10   12.73    3.92
   2  -3  11   54.23    7.61
   2  -3  12   -2.55    2.20
   2  -3  13  137.33   10.47
   2  -2 -16   36.83    4.78
   2  -2 -15  139.16   10.68
   2  -2 -14  180.49   13.47
   2  -2 -13   -0.13    2.12
   2  -2 -12   42.66    7.30
   2  -2 -11   35.41    6.68
   2  -2 -10   95.53   10.26
   2  -2  -6 1068.79   23.77
   2  -2  -6 1051.97   33.26
   2  -2  -5  462.04   14.35
   2  -2  -5  441.00   19.01
   2  -2  -4 1800.74   26.62
   2  -2  -4 1627.73   32.02
   2  -2  -3  494.61   13.45
   2  -2  -2 2005.66   26.87
   2  -2  -1 1565.82   24.96
   2  -2   0   11.67    1.23
   2  -2   0    8.59    1.87
   2  -2   1 2309.87   33.78
   2  -2   1 2548.47   27.04
   2  -2   2  491.32   19.83
   2  -2   3   77.57    9.60
   2  -2   4   16.67    5.75
   2  -2   5 1528.50   48.76
   2  -2   6 1293.01   45.84
   2  -2   7  378.82   26.09
   2  -2   8   75.74   12.13
   2  -2   8   74.24   11.78
   2  -2   9  198.34   14.77
   2  -2   9  226.59   15.43
   2  -2  10   65.74    8.70
   2  -2  10   52.50    7.68
   2  -2  11    2.52    2.28
   2  -2  11    1.21    2.05
   2  -2  12  179.75   13.11
   2  -2  12  181.15   13.37
   2  -2  13  376.32   17.83
   2  -2  14  114.14    8.69
   2  -1 -16   10.87    2.71
   2  -1 -15   96.43    9.15
   2  -1 -14   18.36    4.71
   2  -1 -13  183.91   14.40
   2  -1 -12  375.22   20.74
   2  -1 -11  294.87   18.26
   2  -1  -6  163.19   10.07
   2  -1  -5  278.63   15.22
   2  -1  -5  307.60   12.63
   2  -1  -4  971.14   20.45
   2  -1  -4  881.81   22.84
   2  -1  -3  369.31   11.57
   2  -1  -2   22.89    2.46
   2  -1  -2   25.22    3.06
   2  -1  -1   13.02    1.76
   2  -1  -1   15.12    1.77
   2  -1  -1   15.02    1.27
   2  -1   0 1018.81   20.51
   2  -1   0 1050.19   15.08
   2  -1   1  105.03    6.14
   2  -1   1   90.26    8.56
   2  -1   2   13.33    3.23
   2  -1   2   19.78    5.55
   2  -1   3 1995.10   41.64
   2  -1   3 2346.22   53.78
   2  -1   4  510.56   26.96
   2  -1   5  524.54   28.19
   2  -1   5  523.04   20.98
   2  -1   6  816.81   36.35
   2  -1   6  765.00   34.97
   2  -1   7   -0.57    3.57
   2  -1   7   -4.37    2.90
   2  -1   8  647.77   35.43
   2  -1   9  297.48   18.04
   2  -1   9  305.49   17.97
   2  -1  10    0.20    2.01
   2  -1  10    1.59    1.83
   2  -1  11    8.91    3.26
   2  -1  11   12.22    4.00
   2  -1  12  203.20   14.38
   2  -1  12  229.47   15.10
   2  -1  13  321.31   16.36
   2  -1  13  351.19   17.49
   2  -1  14   89.89    7.87
   2   0 -16   14.68    3.25
   2   0 -15   -0.07    2.18
   2   0 -14   26.60    5.30
   2   0 -13  303.76   17.07
   2   0 -13  275.38   17.28
   2   0 -12  546.03   23.09
   2   0 -12  506.02   23.75
   2   0 -11  124.42   11.02
   2   0 -11  126.34   11.85
   2   0  -6   87.94    8.02
   2   0  -5 2127.61   35.70
   2   0  -4  799.12   19.96
   2   0  -2    2.60    1.08
   2   0   0 1186.38   18.68
   2   0   0 1194.73   19.98
   2   0   1 6504.27   51.40
   2   0   1 6317.22   49.19
   2   0   2 9999.00   78.60
   2   0   3  238.56   14.30
   2   0   3  193.48   13.26
   2   0   4 1366.58   39.89
   2   0   4 1478.46   35.85
   2   0   5   11.52    4.81
   2   0   5   16.31    4.20
   2   0   5    7.76    3.45
   2   0   6   20.64    6.22
   2   0   6   23.02    4.93
   2   0   7  688.03   35.84
   2   0   8  579.89   34.23
   2   0   9  211.18   15.16
   2   0  10   12.81    3.70
   2   0  11    2.42    2.15
   2   0  11    7.24    3.30
   2   0  12  183.34   13.60
   2   0  12  172.14   13.20
   2   0  13   16.82    3.94
   2   0  13   24.83    4.98
   2   0  14    9.26    2.33
   2   0  14   12.42    3.23
   2   1 -16    1.56    1.57
   2   1 -15    9.00    2.68
   2   1 -15    9.04    2.89
   2   1 -14    3.96    2.28
   2   1 -14    7.75    3.19
   2   1 -13  328.01   18.15
   2   1 -13  325.46   18.71
   2   1 -12  981.91   31.48
   2   1 -12  904.18   31.57
   2   1 -11   10.16    3.30
   2   1 -11   12.11    3.85
   2   1  -5 1340.59   31.64
   2   1  -4 2690.63   41.23
   2   1  -3   16.36    2.28
   2   1  -2  139.95    8.19
   2   1  -1  965.43   19.33
   2   1  -1 1019.69   10.53
   2   1   0 2882.91   32.67
   2   1   0 2933.42   46.57
   2   1   0 2836.59   31.58
   2   1   1  927.39   26.07
   2   1   1  915.56   17.71
   2   1   1  907.36   27.55
   2   1   2  576.15   14.19
   2   1   2  626.52   20.45
   2   1   2  640.91   24.21
   2   1   2  598.40   10.33
   2   1   2  610.38   20.97
   2   1   3  160.26    7.88
   2   1   3  152.35   12.40
   2   1   3  144.50    7.77
   2   1   3  158.14   12.18
   2   1   4  271.35   18.29
   2   1   4  352.26   18.97
   2   1   5 1014.40   32.50
   2   1   5  918.61   37.06
   2   1   6  221.13   15.50
   2   1   6  190.81   18.38
   2   1   7  119.68   15.52
   2   1   8 1102.60   48.59
   2   1   9  358.78   20.14
   2   1  10    1.15    2.07
   2   1  11   71.24    8.99
   2   1  11   51.23    7.65
   2   1  12    5.53    2.58
   2   1  12    6.77    3.07
   2   1  13    6.97    2.91
   2   1  13    5.48    2.96
   2   1  14   26.74    4.08
   2   1  14   30.61    4.41
   2   2 -16   44.93    5.14
   2   2 -16   42.94    5.05
   2   2 -15    0.99    1.33
   2   2 -15   -0.40    1.82
   2   2 -14  156.48   12.19
   2   2 -14  157.25   12.31
   2   2 -13  140.85   12.10
   2   2 -13  156.75   12.96
   2   2 -12   35.61    6.32
   2   2 -12   38.49    6.64
   2   2 -11   29.53    5.86
   2   2 -11   37.53    6.64
   2   2  -6 1216.02   31.67
   2   2  -5 2459.33   46.45
   2   2  -4 1217.15   33.61
   2   2  -4 1217.55   31.80
   2   2  -3   31.34    4.17
   2   2  -3   29.68    5.68
   2   2  -3   32.59    5.16
   2   2  -2  805.72   20.05
   2   2  -2  754.66   22.01
   2   2  -1   38.54    5.32
   2   2  -1   36.56    3.10
   2   2   0  589.51   13.75
   2   2   0  577.62   16.77
   2   2   0  544.14   15.87
   2   2   0  583.76   23.12
   2   2   1  460.56   16.17
   2   2   1  497.60   20.92
   2   2   1  455.45   20.96
   2   2   2  339.90   15.82
   2   2   2  370.52   17.60
   2   2   2  333.09   18.70
   2   2   3  935.50   30.01
   2   2   3  930.05   32.00
   2   2   3  963.66   27.62
   2   2   4  314.86   19.06
   2   2   4  292.03   19.24
   2   2   5  224.13   18.92
   2   2   6  546.79   31.88
   2   2   7  426.78   30.26
   2   2   8  107.66   10.70
   2   2   8  114.08   11.42
   2   2   9   10.72    3.59
   2   2   9   17.08    4.73
   2   2  10  278.21   17.85
   2   2  11  102.48   10.65
   2   2  12   13.61    3.94
   2   2  12    9.25    3.26
   2   2  13   -0.49    1.93
   2   2  13   -0.73    1.89
   2   2  14   19.81    3.25
   2   3 -16    3.24    1.95
   2   3 -15   56.89    6.84
   2   3 -14    8.56    3.45
   2   3 -13   76.49    9.16
   2   3 -12    8.39    3.31
   2   3 -11  223.66   15.68
   2   3  -6 1117.90   34.68
   2   3  -5  843.87   31.09
   2   3  -4   45.46    7.90
   2   3  -4   42.95    5.61
   2   3  -3  360.89   21.13
   2   3  -3  395.41   15.50
   2   3  -2  325.71   10.91
   2   3  -2  284.92   18.94
   2   3  -1   61.09    4.93
   2   3  -1   48.08    7.83
   2   3   0  271.14   12.78
   2   3   0  258.46   10.80
   2   3   1    7.38    2.36
   2   3   1    4.55    2.88
   2   3   1    8.30    2.88
   2   3   2 1845.49   44.34
   2   3   2 1964.96   40.39
   2   3   2 1958.08   37.55
   2   3   3 1210.23   34.64
   2   3   3 1215.02   35.94
   2   3   4    4.37    3.12
   2   3   5   30.75    7.64
   2   3   6   10.46    5.35
   2   3   7  191.70   20.93
   2   3   8   61.44    8.67
   2   3   8   52.65    7.89
   2   3   9   96.65   10.87
   2   3   9  108.36   11.06
   2   3  10  334.57   18.36
   2   3  10  314.95   19.12
   2   3  11  114.27   10.89
   2   3  12    2.80    2.06
   2   3  12    3.77    1.83
   2   3  13   -0.14    1.27
   2   4 -16   48.84    5.34
   2   4 -15   97.66    8.80
   2   4 -14  292.19   16.79
   2   4 -13   37.51    6.63
   2   4 -12  350.84   19.92
   2   4 -11 1191.37   37.22
   2   4 -10  857.71   31.52
   2   4  -6  209.96   17.07
   2   4  -6  208.64   15.33
   2   4  -5   46.34    6.76
   2   4  -5   49.25    8.87
   2   4  -4    7.71    2.71
   2   4  -4    3.78    3.53
   2   4  -3 3087.36   47.55
   2   4  -2   49.29    5.22
   2   4  -1  334.15   13.53
   2   4   0  470.93   26.26
   2   4   0  494.55   17.49
   2   4   1  267.15   13.99
   2   4   1  259.33   19.20
   2   4   1  295.37   15.50
   2   4   2  388.05   18.58
   2   4   2  374.79   22.44
   2   4   2  400.23   19.70
   2   4   3  579.66   25.69
   2   4   3  548.98   26.34
   2   4   3  616.84   26.89
   2   4   4   50.29    8.88
   2   4   4   50.54    8.67
   2   4   5  106.51   14.00
   2   4   5  112.87   14.10
   2   4   6  235.44   22.55
   2   4   6  260.07   23.00
   2   4   7   14.33    4.49
   2   4   7   19.72    5.05
   2   4   8   10.15    3.94
   2   4   8   15.46    4.27
   2   4   8   20.47    4.96
   2   4   9  220.42   15.89
   2   4   9  253.75   17.43
   2   4  10  205.07   14.35
   2   4  10  239.75   15.12
   2   4  10  222.94   15.51
   2   4  11  105.97    9.87
   2   4  12    4.01    2.24
   2   4  13    0.62    1.17
   2   5 -16  276.99   12.01
   2   5 -16  301.65   12.18
   2   5 -15   68.43    7.26
   2   5 -14    2.23    2.34
   2   5 -13   -1.52    2.72
   2   5 -12   23.47    5.33
   2   5 -11   66.25    9.35
   2   5 -10   52.78    8.29
   2   5  -9   41.10    7.11
   2   5  -8  436.49   28.30
   2   5  -7  148.60   15.19
   2   5  -6    7.36    3.41
   2   5  -6    8.20    4.27
   2   5  -5    0.60    3.77
   2   5  -5    3.15    2.16
   2   5  -4  869.72   41.35
   2   5  -4  867.94   28.21
   2   5  -2 1207.02   29.21
   2   5  -1   57.96    6.53
   2   5   0   36.49    5.64
   2   5   0   40.15    9.19
   2   5   1   35.64    8.38
   2   5   1   40.12    6.17
   2   5   2  200.46   18.40
   2   5   2  210.95   15.33
   2   5   2  255.54   17.23
   2   5   3    2.65    2.13
   2   5   3    2.57    2.55
   2   5   3   -0.03    1.89
   2   5   4  644.18   32.59
   2   5   4  588.73   31.34
   2   5   5  497.94   31.29
   2   5   5  433.71   21.65
   2   5   5  369.70   21.69
   2   5   5  451.81   29.65
   2   5   5  412.71   21.91
   2   5   6   93.98   11.28
   2   5   6  115.35   12.16
   2   5   7   42.36    7.80
   2   5   7   31.06    6.69
   2   5   8   28.56    6.14
   2   5   8   35.72    6.98
   2   5   9   51.40    7.71
   2   5   9   48.78    7.63
   2   5  10  125.54   10.71
   2   5  10  146.39   11.35
   2   5  11   -1.03    2.22
   2   5  12   14.34    2.92
   2   6 -15  154.98   10.01
   2   6 -15  138.81    9.42
   2   6 -14    5.08    2.87
   2   6 -14    4.83    2.67
   2   6 -13   57.35    7.11
   2   6 -13   54.12    7.65
   2   6 -12   86.29   10.19
   2   6 -12   90.94    9.90
   2   6 -11  734.27   30.40
   2   6 -11  803.54   31.28
   2   6 -10   56.59    8.92
   2   6  -9  531.20   26.49
   2   6  -8  404.68   22.70
   2   6  -6   33.93    8.33
   2   6  -5   35.70    9.38
   2   6  -4  804.78   44.51
   2   6  -3  498.34   35.80
   2   6  -2  367.93   30.63
   2   6  -1   -2.75    5.99
   2   6  -1    3.63    1.79
   2   6   0   51.51    7.23
   2   6   0   36.12    9.93
   2   6   1    5.57    4.74
   2   6   1    8.78    3.27
   2   6   2   28.15    7.91
   2   6   2   37.78    7.03
   2   6   3    1.85    1.71
   2   6   3    1.49    1.66
   2   6   3    1.82    2.04
   2   6   4  261.78   16.77
   2   6   4  229.07   17.43
   2   6   5  403.30   22.08
   2   6   5  338.31   21.97
   2   6   5  360.76   21.45
   2   6   6  169.82   14.94
   2   6   6  171.40   15.92
   2   6   7   23.94    6.05
   2   6   7   34.25    7.23
   2   6   8    7.96    3.40
   2   6   8   10.97    3.78
   2   6   9   51.65    7.28
   2   6   9   51.87    7.29
   2   6  10    6.24    2.33
   2   6  10    6.08    2.30
   2   6  11   18.70    3.46
   2   7 -15   16.63    3.21
   2   7 -14   53.48    6.28
   2   7 -14   49.04    6.06
   2   7 -14   47.08    5.56
   2   7 -13   54.51    7.43
   2   7 -13   55.48    6.68
   2   7 -13   58.05    7.51
   2   7 -12  231.11   16.12
   2   7 -12  232.69   15.40
   2   7 -12  217.05   16.02
   2   7 -11   60.10    8.91
   2   7 -11   63.48    9.12
   2   7 -11   62.06    9.22
   2   7 -10   21.96    5.94
   2   7 -10   21.87    6.14
   2   7 -10   19.34    5.40
   2   7  -9  110.43   12.46
   2   7  -9  123.58   13.48
   2   7  -8  454.43   25.63
   2   7  -7   84.98   10.53
   2   7  -7   82.78   10.78
   2   7  -6    2.20    1.84
   2   7  -6    6.00    2.90
   2   7  -6    4.14    2.35
   2   7  -6    8.50    3.63
   2   7  -5   22.20    5.48
   2   7  -5   22.12    5.35
   2   7  -5   26.50    5.50
   2   7  -4  305.63   30.38
   2   7  -3  323.71   31.53
   2   7  -2    6.82    5.23
   2   7  -1  965.54   53.95
   2   7   0  142.90   12.39
   2   7   0  133.17   19.71
   2   7   1   64.84    9.60
   2   7   1   19.76    4.67
   2   7   2   20.05    4.97
   2   7   2   11.83    3.03
   2   7   2   18.88    5.15
   2   7   3   11.53    4.34
   2   7   3    1.32    3.47
   2   7   3   10.02    4.36
   2   7   4  508.74   24.10
   2   7   4  456.24   25.91
   2   7   4  463.77   24.83
   2   7   5  369.79   21.32
   2   7   5  330.53   21.06
   2   7   6    0.67    2.53
   2   7   6   -1.03    2.79
   2   7   7   54.23    8.15
   2   7   7   60.86    9.15
   2   7   8   27.02    5.44
   2   7   8   23.17    5.10
   2   7   9   24.39    4.52
   2   7   9   29.70    5.15
   2   7  10   -0.13    0.89
   2   7  10    2.04    1.30
   2   8 -14  240.76   11.68
   2   8 -13  185.04   12.00
   2   8 -13  181.61   10.73
   2   8 -13  174.09   11.64
   2   8 -12  114.01   10.56
   2   8 -12  115.70   10.14
   2   8 -12  111.01   10.92
   2   8 -11   15.01    4.07
   2   8 -11   21.60    5.13
   2   8 -11   20.60    5.59
   2   8 -10    1.84    2.17
   2   8 -10    0.78    2.51
   2   8 -10    4.31    3.43
   2   8  -9  439.99   25.01
   2   8  -9  358.94   23.37
   2   8  -8  432.08   25.23
   2   8  -8  385.31   23.99
   2   8  -7   49.57    8.70
   2   8  -7   49.47    8.82
   2   8  -6  331.52   21.41
   2   8  -6  374.71   22.12
   2   8  -6  384.08   23.32
   2   8  -6  406.95   20.38
   2   8  -5   36.26    7.48
   2   8  -5   28.25    6.34
   2   8  -5   29.91    5.32
   2   8  -5   40.46    6.95
   2   8  -4   99.29   11.66
   2   8  -4  101.51   11.18
   2   8  -4  110.11   10.17
   2   8  -4  113.92   11.26
   2   8  -3   48.04    7.50
   2   8  -3   35.01    6.54
   2   8  -3   49.45    7.25
   2   8  -2   23.60    5.71
   2   8  -2   27.59    5.61
   2   8  -1  552.89   24.09
   2   8  -1  506.79   25.51
   2   8   0  156.39   12.92
   2   8   1   46.69    8.55
   2   8   2   33.62    7.39
   2   8   2   30.53    5.62
   2   8   3    9.38    4.49
   2   8   3   -1.79    4.68
   2   8   4  162.72   13.90
   2   8   4  119.77   13.63
   2   8   4  121.04   13.02
   2   8   5    9.50    4.24
   2   8   5    8.59    4.36
   2   8   6   36.80    7.02
   2   8   6   22.93    5.99
   2   8   7  121.46   11.05
   2   8   8   45.03    6.04
   2   8   9    8.31    2.30
   2   9 -13   99.18    7.23
   2   9 -12   96.41    8.37
   2   9 -12   83.23    7.84
   2   9 -12   86.79    8.65
   2   9 -11   23.71    4.97
   2   9 -11   14.48    4.45
   2   9 -10    2.91    2.49
   2   9 -10    3.84    2.70
   2   9  -9  329.39   21.70
   2   9  -9  397.95   23.12
   2   9  -8    6.93    4.29
   2   9  -8   -0.93    3.35
   2   9  -7   82.28   11.37
   2   9  -7   64.20    9.77
   2   9  -6  122.67   13.48
   2   9  -6  117.44   13.05
   2   9  -6  117.94   12.72
   2   9  -5   66.63    8.25
   2   9  -5   63.61    9.61
   2   9  -5   74.46   10.92
   2   9  -5   81.86   10.42
   2   9  -4   77.91   11.34
   2   9  -4   53.55    8.40
   2   9  -4   68.25    8.33
   2   9  -4   65.82    8.97
   2   9  -3   38.87    6.28
   2   9  -3   37.41    7.03
   2   9  -2  200.73   17.86
   2   9  -2  147.87   13.31
   2   9  -1  231.88   20.27
   2   9  -1  241.14   16.80
   2   9   0    2.02    1.67
   2   9   0    7.94    4.27
   2   9   1    3.69    3.95
   2   9   2   33.42    7.46
   2   9   2   31.79    5.32
   2   9   3   10.30    4.51
   2   9   3   16.26    5.27
   2   9   4   11.64    4.69
   2   9   4   58.30    8.89
   2   9   5    2.42    3.40
   2   9   6  134.96   11.35
   2   9   7  152.17   10.56
   2   9   8   38.00    4.36
   2  10 -11   10.54    3.34
   2  10 -11   14.14    3.41
   2  10 -10   26.12    5.49
   2  10 -10   31.95    5.83
   2  10  -9  137.70   12.96
   2  10  -9  106.62   11.55
   2  10  -8   13.60    5.07
   2  10  -8   15.21    5.06
   2  10  -7  158.01   15.37
   2  10  -7  143.84   14.06
   2  10  -6  131.42   13.36
   2  10  -6  135.37   14.10
   2  10  -5    5.44    3.71
   2  10  -4   25.47    6.30
   2  10  -4   24.22    5.02
   2  10  -3    8.17    3.06
   2  10  -3   11.77    4.42
   2  10  -2   20.44    4.60
   2  10  -2   19.61    5.34
   2  10  -1   17.49    4.77
   2  10  -1   13.38    5.65
   2  10   0    2.53    2.91
   2  10   0    4.69    3.20
   2  10   1   87.44    8.81
   2  10   1  105.85   12.83
   2  10   2   49.47    6.91
   2  10   2   46.45    8.34
   2  10   3   60.52    8.91
   2  10   3   87.83    9.04
   2  10   4   21.74    5.13
   2  10   5    4.67    2.68
   2  10   6   79.39    7.12
   2  11  -9   35.79    5.83
   2  11  -8    1.60    2.51
   2  11  -7  176.09   14.53
   2  11  -6  131.09   12.87
   2  11  -5   -1.06    2.90
   2  11  -4    9.32    4.07
   2  11  -3   11.09    3.26
   2  11  -3   10.12    3.83
   2  11  -2  183.49   12.96
   2  11  -2  212.54   15.29
   2  11  -2  215.53   13.78
   2  11  -1  109.23   10.02
   2  11  -1   89.43    8.84
   2  11  -1  119.79   11.10
   2  11   0   12.05    4.83
   2  11   0   10.94    3.44
   2  11   0    0.40    3.53
   2  11   1  300.81   15.32
   2  11   1  342.37   17.80
   2  11   2  170.72   13.70
   2  11   3   62.61    7.61
   2  11   4   31.65    4.73
   2  12  -6   20.58    4.60
   2  12  -5    2.53    2.62
   2  12  -4  127.57    9.97
   2  12  -4  159.15   12.41
   2  12  -3   25.52    4.47
   2  12  -3   38.59    6.20
   2  12  -2  108.94    8.82
   2  12  -2  114.63    9.56
   3 -10   5  389.79   21.29
   3 -10   6  229.29   16.56
   3 -10   7   41.73    7.21
   3 -10   8    6.86    3.30
   3 -10   9   77.42    8.68
   3 -10  10   87.79    7.92
   3  -9 -10   63.60    6.84
   3  -9  -9  106.48    9.88
   3  -9  -8   65.62    8.33
   3  -9  -7  133.51   12.15
   3  -9  -6   19.90    4.91
   3  -9  -5    1.51    1.77
   3  -9   3  499.40   23.05
   3  -9   4  369.00   20.70
   3  -9   5  221.71   16.70
   3  -9   6  113.17   12.31
   3  -9   7   19.38    4.97
   3  -9   8   26.51    6.20
   3  -9   9  407.00   21.58
   3  -9  10  225.74   14.61
   3  -9  11    1.57    1.78
   3  -9  12  199.73    9.84
   3  -8 -12  111.21    8.12
   3  -8 -11  165.36   11.80
   3  -8 -10   19.86    4.92
   3  -8  -9   65.86    8.82
   3  -8  -8  148.38   13.24
   3  -8  -7   37.13    6.47
   3  -8  -6    3.61    2.81
   3  -8  -2    0.83    2.02
   3  -8  -1  275.13   20.36
   3  -8   0  101.36   12.60
   3  -8   1  117.38   13.92
   3  -8   2  609.73   33.60
   3  -8   3   -4.01    2.31
   3  -8   4  227.97   16.04
   3  -8  12    6.68    2.39
   3  -7 -13    1.52    1.33
   3  -7 -12   64.18    7.58
   3  -7 -11  141.86   12.36
   3  -7 -10    6.08    3.67
   3  -7  -9  254.50   17.86
   3  -7  -8   99.74   11.09
   3  -7  -7    0.84    1.84
   3  -7  -5  137.68   15.36
   3  -7  -4 1034.06   38.76
   3  -7  -3  223.86   17.17
   3  -7  -1  267.15   18.01
   3  -7   0  233.01   17.13
   3  -7   1   41.46    7.43
   3  -7   1   32.88    6.80
   3  -7   2  156.04   15.67
   3  -7   2  157.06   14.68
   3  -7   3  345.06   24.82
   3  -7   3  332.77   22.49
   3  -7   4  779.99   40.34
   3  -7   4  762.21   36.07
   3  -7  13   47.71    5.41
   3  -6 -14    1.76    1.61
   3  -6 -13   64.39    7.57
   3  -6 -12    3.45    2.87
   3  -6 -11   20.21    5.43
   3  -6 -10   86.97   10.61
   3  -6  -9  432.86   23.26
   3  -6  -8  281.91   18.11
   3  -6  -7  139.87   12.17
   3  -6  -6  549.48   30.52
   3  -6  -5  243.52   19.33
   3  -6  -4   53.75    8.30
   3  -6  -3  393.49   20.64
   3  -6  -2  108.90    9.78
   3  -6  -1  514.76   22.71
   3  -6  -1  449.92   20.57
   3  -6   0   22.15    4.75
   3  -6   0   19.51    4.50
   3  -6   1   58.24    8.13
   3  -6   1   62.93    8.24
   3  -6   2   86.08   10.16
   3  -6   2   94.21   11.10
   3  -6   3 1047.87   40.60
   3  -6   3 1057.79   37.75
   3  -6   4 1590.83   54.23
   3  -6   5  551.79   34.76
   3  -6   6    4.99    4.02
   3  -5 -15    5.43    1.86
   3  -5 -14  233.77   13.77
   3  -5 -13    6.90    3.25
   3  -5 -12  236.92   16.92
   3  -5 -11  200.56   16.02
   3  -5 -10  141.51   13.54
   3  -5  -9 1035.75   35.42
   3  -5  -8   84.51   12.88
   3  -5  -7   56.48   10.05
   3  -5  -6   73.97   10.47
   3  -5  -5  359.92   20.87
   3  -5  -4 1617.74   40.71
   3  -5  -3   29.43    4.69
   3  -5  -2   12.74    3.62
   3  -5  -1 2458.59   44.28
   3  -5  -1 2449.89   45.51
   3  -5   0    2.27    2.16
   3  -5   0   11.58    3.36
   3  -5   1   12.36    3.87
   3  -5   1   19.58    4.57
   3  -5   2  738.93   27.11
   3  -5   2  719.47   28.25
   3  -5   3  840.90   33.73
   3  -5   4  399.97   25.88
   3  -5   5  102.27   14.46
   3  -5   6   75.55   13.06
   3  -5   7   54.28   11.76
   3  -4 -16    0.34    1.00
   3  -4 -15   94.34    8.22
   3  -4 -14  266.67   15.87
   3  -4 -13  203.70   15.29
   3  -4 -12   53.74    8.36
   3  -4 -11   71.47    9.75
   3  -4 -10  146.92   13.58
   3  -4  -9  333.99   19.42
   3  -4  -7  633.58   30.83
   3  -4  -6  745.76   30.60
   3  -4  -5   64.84    8.54
   3  -4  -4   66.95    7.82
   3  -4  -4   65.26    6.35
   3  -4  -3  173.25   10.36
   3  -4  -2 3006.32   44.72
   3  -4  -1 1130.32   27.20
   3  -4  -1 1059.52   24.24
   3  -4  -1 1150.70   29.04
   3  -4   0    1.95    1.99
   3  -4   0    1.20    1.64
   3  -4   1  305.42   15.07
   3  -4   1  303.41   15.29
   3  -4   2  123.77   11.25
   3  -4   3  396.33   22.46
   3  -4   4  177.46   16.88
   3  -4   5  178.96   18.14
   3  -4   6  879.19   41.78
   3  -4   7  252.55   22.84
   3  -3 -16    6.71    2.29
   3  -3 -15  263.66   14.55
   3  -3 -14  248.36   16.13
   3  -3 -13   53.54    8.19
   3  -3 -12   79.92   10.39
   3  -3 -11   16.11    4.83
   3  -3 -10   26.16    5.55
   3  -3  -7 1196.62   40.18
   3  -3  -6  206.35   15.12
   3  -3  -5  182.05   10.47
   3  -3  -5  161.97   12.03
   3  -3  -4  256.21   13.52
   3  -3  -4  288.46   12.83
   3  -3  -3  100.99    7.49
   3  -3  -2 1064.92   24.95
   3  -3  -1  140.01    7.34
   3  -3  -1  161.77    9.15
   3  -3  -1  163.03   10.40
   3  -3   0    5.28    2.01
   3  -3   0    4.39    1.87
   3  -3   1   71.76    4.66
   3  -3   1   59.31    6.74
   3  -3   2   69.86    6.07
   3  -3   2   61.69    8.28
   3  -3   3   13.00    3.49
   3  -3   3   14.46    4.71
   3  -3   4  104.46   13.00
   3  -3   4   97.42   10.34
   3  -3   5 1117.63   38.47
   3  -3   5 1156.12   45.27
   3  -3   6 1302.68   48.81
   3  -3   6 1249.49   44.45
   3  -3   7  624.42   34.74
   3  -3   7  628.04   33.02
   3  -3   8   19.70    6.32
   3  -3   8   42.19    7.08
   3  -3   9  388.99   21.45
   3  -3   9  391.27   20.95
   3  -3  10  186.21   14.50
   3  -3  10  187.85   14.37
   3  -3  11  134.76   11.84
   3  -3  11  115.50   10.91
   3  -3  12   20.96    4.25
   3  -2 -16    8.32    2.65
   3  -2 -15  215.23   13.60
   3  -2 -14  134.99   11.93
   3  -2 -13    7.21    3.05
   3  -2 -12  221.62   16.29
   3  -2 -11   56.76    7.73
   3  -2 -11   42.65    7.35
   3  -2  -7 1294.60   31.57
   3  -2  -6  446.32   17.35
   3  -2  -6  413.43   20.45
   3  -2  -5  107.47    8.10
   3  -2  -5   94.95    8.77
   3  -2  -4  233.23   11.75
   3  -2  -4  277.14   12.38
   3  -2  -3  926.55   20.61
   3  -2  -3 1038.31   23.11
   3  -2  -2  441.56   10.66
   3  -2  -2  455.82   15.69
   3  -2  -1   41.03    3.52
   3  -2  -1   48.06    5.45
   3  -2   0   22.16    2.54
   3  -2   0   23.51    3.92
   3  -2   1 4351.81   41.50
   3  -2   1 4090.54   61.13
   3  -2   2 1186.12   26.77
   3  -2   2 1129.55   37.24
   3  -2   3   -0.12    3.51
   3  -2   3   -2.34    2.99
   3  -2   4  631.65   31.07
   3  -2   4  499.63   23.71
   3  -2   5  430.49   24.47
   3  -2   5  631.58   32.50
   3  -2   6  808.81   38.08
   3  -2   6  732.61   34.45
   3  -2   7    7.01    4.62
   3  -2   8    7.15    3.32
   3  -2   8    7.45    3.26
   3  -2   8    2.99    3.08
   3  -2   9   75.95    9.48
   3  -2   9   56.68    8.24
   3  -2  10   15.32    4.25
   3  -2  10   11.18    3.99
   3  -2  11   53.14    7.66
   3  -2  11   58.92    8.00
   3  -2  12   15.52    4.08
   3  -2  12   14.33    3.72
   3  -2  13   89.03    7.72
   3  -1 -16   63.18    6.54
   3  -1 -15   77.99    8.34
   3  -1 -14   12.66    3.82
   3  -1 -13  130.62   11.49
   3  -1 -13  117.45   11.53
   3  -1 -12  336.56   18.79
   3  -1 -12  326.71   19.49
   3  -1 -11   54.36    7.63
   3  -1 -11   48.20    7.53
   3  -1  -7 1442.74   34.90
   3  -1  -6   49.39    6.17
   3  -1  -5  196.22   11.18
   3  -1  -5  169.04   11.56
   3  -1  -4  485.36   16.49
   3  -1  -4  561.69   17.84
   3  -1  -3   12.57    2.80
   3  -1  -1  414.18   10.29
   3  -1  -1  438.36    8.26
   3  -1   0  931.91   23.16
   3  -1   0  927.08   18.28
   3  -1   0  884.68   22.20
   3  -1   1 6751.51   66.79
   3  -1   1 6710.48   57.00
   3  -1   1 6567.44   77.19
   3  -1   2 1432.36   31.11
   3  -1   2 1363.49   32.79
   3  -1   3   78.15    8.91
   3  -1   3  108.94   12.39
   3  -1   4  405.29   20.93
   3  -1   4  449.63   23.28
   3  -1   4  420.36   25.10
   3  -1   5  101.27   10.90
   3  -1   5   62.33    9.84
   3  -1   6  840.83   31.08
   3  -1   6  748.28   35.63
   3  -1   7   65.72   11.37
   3  -1   8  350.80   19.96
   3  -1   8  329.44   19.00
   3  -1   9  329.88   19.69
   3  -1   9  351.77   20.05
   3  -1  10   23.89    5.51
   3  -1  10   28.81    6.06
   3  -1  11   32.60    6.02
   3  -1  11   26.25    5.38
   3  -1  12  259.80   15.35
   3  -1  12  276.27   16.00
   3  -1  13  213.35   12.16
   3   0 -16   21.89    3.76
   3   0 -15   80.59    8.09
   3   0 -15   80.60    8.38
   3   0 -14    8.08    3.28
   3   0 -14    2.16    2.41
   3   0 -13  583.75   24.59
   3   0 -13  526.08   23.95
   3   0 -12  786.12   28.93
   3   0 -12  794.84   29.71
   3   0 -11  180.50   13.73
   3   0 -11  197.39   14.69
   3   0  -7  559.09   23.00
   3   0  -6   41.94    6.06
   3   0  -5 4157.79   54.23
   3   0  -4  224.81   12.09
   3   0  -3   71.82    5.75
   3   0  -3   72.71    5.61
   3   0  -2   22.36    2.19
   3   0  -2   18.20    2.87
   3   0  -1   66.52    6.17
   3   0   0 2500.95   33.64
   3   0   1 1412.79   28.28
   3   0   1 1394.64   29.12
   3   0   2   30.77    4.78
   3   0   2   28.75    4.98
   3   0   2   21.59    5.36
   3   0   3  348.41   20.00
   3   0   3  308.50   17.73
   3   0   3  320.47   16.11
   3   0   4  118.39   11.70
   3   0   4   84.92   10.80
   3   0   5  336.34   20.25
   3   0   5  266.36   20.54
   3   0   6  292.41   18.91
   3   0   6  233.83   20.65
   3   0   7  328.86   25.95
   3   0   8  657.28   27.31
   3   0   8  706.70   26.77
   3   0   9  305.56   18.60
   3   0   9  329.67   19.63
   3   0  10    1.29    1.88
   3   0  10    3.49    3.09
   3   0  11  108.81   10.69
   3   0  11  114.49   11.09
   3   0  12  137.83   11.32
   3   0  12  135.26   11.09
   3   0  13   24.11    4.17
   3   1 -16   42.76    5.31
   3   1 -16   43.51    5.30
   3   1 -15   37.56    5.92
   3   1 -15   34.02    5.34
   3   1 -14   24.57    5.33
   3   1 -14   30.20    5.59
   3   1 -13  496.82   23.07
   3   1 -13  524.19   23.58
   3   1 -12   92.94   10.22
   3   1 -12  116.46   11.30
   3   1 -11   20.68    4.94
   3   1  -6  160.35   12.41
   3   1  -5  595.13   22.28
   3   1  -4 3140.46   48.54
   3   1  -4 3147.46   37.70
   3   1  -3  529.92   16.97
   3   1  -3  458.56   23.61
   3   1  -3  499.90   18.96
   3   1  -3  516.55   18.72
   3   1  -2   80.57   10.15
   3   1  -2   72.96    8.28
   3   1  -2   99.02    7.23
   3   1  -2   91.50    7.62
   3   1  -1   11.50    1.20
   3   1  -1   11.32    4.58
   3   1  -1   15.42    3.23
   3   1  -1   11.42    4.29
   3   1   0  110.05   11.49
   3   1   0  114.55   11.70
   3   1   0  114.69    8.16
   3   1   1    1.48    1.94
   3   1   1    4.36    3.60
   3   1   2  319.58   19.95
   3   1   2  270.51   15.27
   3   1   3 2260.34   53.52
   3   1   3 1895.02   45.10
   3   1   4  615.36   28.47
   3   1   4  486.97   25.99
   3   1   5  212.68   16.73
   3   1   5  166.22   16.50
   3   1   6  225.19   17.45
   3   1   6  203.68   20.14
   3   1   7  321.62   26.18
   3   1   8  272.00   16.98
   3   1   8  242.30   16.92
   3   1   9   20.39    4.65
   3   1   9   42.78    7.21
   3   1  10   23.39    5.14
   3   1  10   24.53    5.68
   3   1  11   70.67    8.70
   3   1  11   75.80    8.84
   3   1  12    2.50    2.14
   3   1  12    2.61    2.34
   3   1  13    1.23    1.38
   3   2 -16    1.05    1.73
   3   2 -15    3.31    2.22
   3   2 -14  206.93   14.40
   3   2 -13  148.09   12.73
   3   2 -12  114.99   11.36
   3   2 -11   31.07    6.06
   3   2  -6 1083.74   36.44
   3   2  -5 1541.13   39.97
   3   2  -5 1475.05   42.98
   3   2  -4   12.89    2.52
   3   2  -4   11.29    4.99
   3   2  -4   11.53    3.68
   3   2  -4    9.86    2.97
   3   2  -3  646.27   20.57
   3   2  -3  646.35   20.40
   3   2  -3  625.22   23.23
   3   2  -2  572.15   22.34
   3   2  -2  547.03   20.91
   3   2  -1   53.16    8.60
   3   2  -1   48.19    7.54
   3   2  -1   63.80    4.03
   3   2  -1   56.94    6.62
   3   2   0   50.84    4.28
   3   2   0   37.48    5.32
   3   2   0   41.95    5.49
   3   2   0   31.82    6.88
   3   2   0   40.78    7.31
   3   2   1  173.97   11.66
   3   2   1  174.29   14.39
   3   2   1  179.06   15.63
   3   2   2  786.15   30.11
   3   2   2  733.44   26.50
   3   2   3 1917.61   52.36
   3   2   3 1786.50   46.17
   3   2   4 1844.60   51.34
   3   2   4 1618.95   49.42
   3   2   5  581.37   29.24
   3   2   5  482.37   29.36
   3   2   6   40.29    9.70
   3   2   7   75.60    9.22
   3   2   7   90.80   10.42
   3   2   8  405.95   21.32
   3   2   8  425.41   22.81
   3   2   9   53.18    8.07
   3   2   9   70.90    8.89
   3   2  10   22.35    5.36
   3   2  10   24.69    5.58
   3   2  10   23.83    5.00
   3   2  11  205.60   14.02
   3   2  11  220.15   14.71
   3   2  12   32.28    5.24
   3   2  13    4.43    2.07
   3   3 -16    1.11    1.47
   3   3 -15   34.51    5.59
   3   3 -14  204.20   14.27
   3   3 -13  479.80   22.78
   3   3 -12   -2.09    3.61
   3   3 -11  431.02   22.20
   3   3 -10  407.55   21.36
   3   3  -6  422.47   24.28
   3   3  -6  434.77   21.86
   3   3  -5  780.15   33.91
   3   3  -5  808.82   27.23
   3   3  -4    1.19    1.46
   3   3  -4    6.39    4.91
   3   3  -3   54.40    9.64
   3   3  -3   56.90    6.74
   3   3  -3   57.75    8.30
   3   3  -2 1180.97   42.75
   3   3  -2 1204.33   35.46
   3   3  -1   67.63    5.22
   3   3  -1   54.63    9.53
   3   3  -1   51.59    7.96
   3   3  -1   53.68    7.22
   3   3   0   46.21    8.54
   3   3   0   61.06    9.22
   3   3   1  185.61   10.94
   3   3   1  174.39   15.71
   3   3   1  169.72   15.88
   3   3   1  198.68   13.57
   3   3   2 1208.16   39.31
   3   3   2 1276.93   44.14
   3   3   2 1329.54   33.82
   3   3   3 1483.75   43.92
   3   3   3 1490.07   48.69
   3   3   3 1401.90   42.25
   3   3   4   19.72    5.72
   3   3   5  283.23   23.55
   3   3   6   31.46    6.12
   3   3   7   15.51    4.46
   3   3   7   13.64    4.14
   3   3   8   20.06    4.99
   3   3   8   22.88    5.51
   3   3   9  227.46   16.65
   3   3   9  216.33   15.29
   3   3  10  187.83   13.98
   3   3  10  206.37   14.96
   3   3  10  178.05   12.85
   3   3  11   93.97    9.11
   3   3  12    2.29    1.76
   3   3  13   11.43    2.33
   3   4 -16   34.95    4.76
   3   4 -15  127.99   10.35
   3   4 -14   87.24    9.38
   3   4 -13   43.22    7.16
   3   4 -12   83.83   10.03
   3   4 -11  126.94   12.50
   3   4 -10  244.65   17.21
   3   4 -10  237.57   16.82
   3   4  -9   13.33    5.31
   3   4  -8   56.45   10.46
   3   4  -7  159.35   15.85
   3   4  -7  153.43   15.34
   3   4  -6   85.93   10.42
   3   4  -6   88.77   12.48
   3   4  -5  295.51   23.08
   3   4  -5  300.12   17.76
   3   4  -4  261.23   22.33
   3   4  -4  261.48   15.80
   3   4  -3 2043.85   62.50
   3   4  -2  471.59   30.02
   3   4  -1  475.75   29.30
   3   4   0  237.51   20.28
   3   4   1  176.73   13.83
   3   4   1  154.29   15.87
   3   4   2  764.16   27.84
   3   4   2  720.46   30.16
   3   4   3  411.47   22.99
   3   4   3  429.74   25.63
   3   4   4   12.23    5.40
   3   4   4    9.96    3.98
   3   4   5  463.44   31.35
   3   4   5  491.04   23.97
   3   4   6  141.40   13.44
   3   4   6  148.73   13.60
   3   4   7    5.45    3.02
   3   4   7    9.66    3.65
   3   4   7   11.63    3.96
   3   4   8    3.94    2.85
   3   4   8    4.81    1.91
   3   4   9   59.67    8.30
   3   4   9   57.20    8.00
   3   4  10  271.92   15.72
   3   4  10  265.15   15.07
   3   4  11  128.37    9.67
   3   4  12    3.22    1.52
   3   5 -16  123.17    8.20
   3   5 -16  113.08    7.28
   3   5 -15  323.42   15.45
   3   5 -14   38.07    6.28
   3   5 -14   43.79    6.19
   3   5 -13  123.23   11.59
   3   5 -12  343.45   20.29
   3   5 -11  916.95   33.87
   3   5 -10  347.34   21.33
   3   5  -9  179.37   15.18
   3   5  -9  162.29   14.42
   3   5  -8  714.12   36.79
   3   5  -7  751.56   38.02
   3   5  -7  781.63   35.55
   3   5  -6  126.61   16.31
   3   5  -6  119.31   13.04
   3   5  -5    5.98    4.80
   3   5  -4  301.93   26.60
   3   5  -3  295.74   26.48
   3   5  -2  398.79   30.32
   3   5  -1   67.52   12.49
   3   5   0   11.63    6.02
   3   5   1   79.74   12.61
   3   5   2    8.34    4.63
   3   5   3    0.69    2.09
   3   5   4  235.45   16.42
   3   5   4  217.37   16.47
   3   5   4  217.36   16.43
   3   5   5  390.38   22.33
   3   5   5  354.75   21.76
   3   5   6  115.45   12.19
   3   5   6  129.12   13.07
   3   5   7   34.07    6.78
   3   5   7   37.19    6.73
   3   5   8   11.76    4.01
   3   5   8   18.54    4.76
   3   5   9   28.77    5.45
   3   5   9   30.31    5.51
   3   5  10   77.80    7.73
   3   5  10   84.96    7.79
   3   5  11    6.19    2.01
   3   6 -15  142.83    9.63
   3   6 -15  139.10    8.81
   3   6 -14   19.59    4.23
   3   6 -14   22.01    4.12
   3   6 -14   23.65    4.59
   3   6 -13    4.99    3.17
   3   6 -13    5.64    2.77
   3   6 -13    4.86    2.67
   3   6 -12  128.91   12.44
   3   6 -12  154.41   13.51
   3   6 -11   62.89    9.23
   3   6 -10   51.40    8.42
   3   6  -9  194.22   16.20
   3   6  -9  203.14   16.53
   3   6  -8   30.85    7.12
   3   6  -8   37.54    7.40
   3   6  -7  174.04   14.79
   3   6  -7  177.22   13.69
   3   6  -7  206.43   15.50
   3   6  -7  180.15   16.07
   3   6  -6  399.22   31.76
   3   6  -5   22.15    7.93
   3   6  -4  174.49   22.53
   3   6  -3  113.11   18.37
   3   6  -2   50.00   12.41
   3   6  -1  227.21   24.75
   3   6   0  363.04   30.39
   3   6   1  123.05   16.94
   3   6   1  141.15   12.39
   3   6   2    7.38    3.19
   3   6   2    2.34    2.04
   3   6   3   26.31    6.30
   3   6   3   17.20    3.77
   3   6   3   18.61    4.99
   3   6   4  398.65   22.06
   3   6   4  356.81   22.31
   3   6   4  345.85   21.39
   3   6   5  335.37   20.95
   3   6   5  337.75   22.01
   3   6   6    9.90    3.96
   3   6   6   10.83    4.15
   3   6   7   35.63    6.56
   3   6   7   33.17    6.51
   3   6   8   11.16    3.87
   3   6   8   12.10    3.79
   3   6   9   10.34    3.10
   3   6   9    9.43    2.74
   3   6  10    5.72    1.89
   3   6  10    2.76    1.23
   3   7 -15   86.59    6.57
   3   7 -14    9.37    2.92
   3   7 -14    4.67    1.97
   3   7 -13   74.92    8.36
   3   7 -13   69.52    7.86
   3   7 -13   69.11    7.73
   3   7 -12   83.62    9.68
   3   7 -12   79.91    9.66
   3   7 -12   84.80    9.80
   3   7 -11   67.27    9.22
   3   7 -11   69.90    9.73
   3   7 -11   58.46    9.05
   3   7 -10   34.20    6.86
   3   7 -10   18.85    5.43
   3   7 -10   30.03    7.17
   3   7  -9  135.49   14.33
   3   7  -9  119.56   13.47
   3   7  -8  405.29   23.83
   3   7  -8  348.78   22.26
   3   7  -8  358.56   23.14
   3   7  -7  236.28   18.11
   3   7  -7  232.11   16.09
   3   7  -7  216.36   17.56
   3   7  -7  232.11   17.43
   3   7  -7  253.87   20.40
   3   7  -6   72.63   10.02
   3   7  -6   72.59   10.16
   3   7  -6   86.01    9.46
   3   7  -6   85.46   10.17
   3   7  -6   79.90   11.76
   3   7  -5    6.94    3.38
   3   7  -5    5.34    2.55
   3   7  -5    2.65    2.10
   3   7  -5    2.04    2.29
   3   7  -5    0.79    1.86
   3   7  -4    2.08    3.67
   3   7  -4    6.13    2.56
   3   7  -4    4.24    2.48
   3   7  -4    9.39    3.51
   3   7  -3   15.58    4.10
   3   7  -3   18.16    4.26
   3   7  -3   16.98    4.20
   3   7  -2   25.29    5.57
   3   7  -2   34.87    5.83
   3   7  -1  234.16   16.34
   3   7  -1  234.88   18.88
   3   7   0  237.45   16.68
   3   7   0  243.27   19.15
   3   7   1   90.29    9.35
   3   7   1   83.87   11.48
   3   7   2  206.25   14.88
   3   7   2  201.48   17.17
   3   7   3    3.48    2.81
   3   7   3    1.35    2.97
   3   7   4  247.66   17.81
   3   7   4  189.24   16.99
   3   7   4  206.83   16.82
   3   7   5  110.98   12.19
   3   7   5  127.75   13.77
   3   7   6    8.99    3.85
   3   7   7   40.26    6.65
   3   7   8   10.02    3.05
   3   7   9   15.69    3.10
   3   8 -13  157.65   10.70
   3   8 -13  166.50   10.88
   3   8 -13  154.05   10.08
   3   8 -12  167.10   12.49
   3   8 -12  169.02   12.71
   3   8 -12  155.00   12.27
   3   8 -11    8.50    4.15
   3   8 -11    4.74    2.84
   3   8 -10   22.98    6.24
   3   8 -10   15.92    4.68
   3   8  -9  148.00   14.88
   3   8  -9  126.34   13.36
   3   8  -8   71.17   10.26
   3   8  -8   60.09    9.90
   3   8  -8   61.59    9.55
   3   8  -7    3.85    2.40
   3   8  -7    3.11    3.13
   3   8  -7   -0.62    3.68
   3   8  -6  113.36   13.33
   3   8  -6  105.64   10.69
   3   8  -6  114.31   12.63
   3   8  -6  115.86   12.31
   3   8  -5  103.32   12.62
   3   8  -5   88.53    9.68
   3   8  -5   97.93   11.40
   3   8  -5  114.65   11.83
   3   8  -4  105.71   10.52
   3   8  -4  116.11   11.96
   3   8  -4   99.02   11.84
   3   8  -4  129.08   12.26
   3   8  -3   32.32    6.40
   3   8  -3   46.35    7.38
   3   8  -2   33.51    6.82
   3   8  -2   31.20    5.93
   3   8  -1  371.28   25.22
   3   8  -1  380.21   22.38
   3   8   0  223.82   19.49
   3   8   1   53.82    9.61
   3   8   1   37.09    5.93
   3   8   2   13.83    5.16
   3   8   2    7.33    3.17
   3   8   3   21.56    5.86
   3   8   3   36.30    7.06
   3   8   4  198.50   15.07
   3   8   4  139.08   13.56
   3   8   5    0.71    2.87
   3   8   6   29.76    5.59
   3   8   7  116.81    9.53
   3   8   8   47.91    5.19
   3   9 -12    3.04    2.11
   3   9 -12    0.96    1.56
   3   9 -11    1.98    2.15
   3   9 -11    2.06    2.21
   3   9 -10   25.14    5.59
   3   9 -10   20.77    5.31
   3   9  -9   21.65    5.41
   3   9  -9   31.12    7.14
   3   9  -8   43.34    7.70
   3   9  -8   62.22    9.71
   3   9  -8   55.61    8.98
   3   9  -7  264.27   19.95
   3   9  -7  220.33   17.90
   3   9  -7  223.13   17.45
   3   9  -6  242.36   15.99
   3   9  -6  247.44   19.75
   3   9  -6  243.40   18.13
   3   9  -6  217.18   17.50
   3   9  -5  587.20   30.21
   3   9  -5  535.59   26.63
   3   9  -5  569.31   24.28
   3   9  -4   69.61    9.40
   3   9  -4   68.67   10.63
   3   9  -4   69.65    8.82
   3   9  -3   64.33   11.35
   3   9  -3   47.85    7.81
   3   9  -3   39.86    6.74
   3   9  -2   33.34    6.64
   3   9  -2  153.22   16.41
   3   9  -1  104.64   13.67
   3   9   0   75.61    8.55
   3   9   0   80.39   11.86
   3   9   1   45.36    8.71
   3   9   1   19.32    3.70
   3   9   2   -0.67    2.56
   3   9   2    5.82    3.66
   3   9   3  320.41   17.68
   3   9   3  322.10   20.30
   3   9   4    3.02    2.65
   3   9   5   16.51    4.22
   3   9   6   89.90    7.64
   3   9   6   93.90    8.19
   3  10 -11   19.96    4.10
   3  10 -10  109.22   10.38
   3  10  -9   82.96    9.97
   3  10  -8    0.05    2.89
   3  10  -7  271.75   19.15
   3  10  -7  174.28   15.31
   3  10  -6  243.16   20.05
   3  10  -6  144.43   13.83
   3  10  -5   41.17    6.54
   3  10  -5   30.91    6.78
   3  10  -4   47.86    7.03
   3  10  -4   37.33    6.90
   3  10  -3   36.48    6.45
   3  10  -3   45.88    7.11
   3  10  -2    4.45    2.53
   3  10  -2    6.11    3.22
   3  10  -1    2.17    4.07
   3  10  -1   13.11    4.08
   3  10   0   -3.92    3.22
   3  10   0   -2.45    3.88
   3  10   1   94.40    9.58
   3  10   1  118.71   12.92
   3  10   2  208.34   13.52
   3  10   2  209.08   15.83
   3  10   3   52.08    7.25
   3  10   4    8.19    2.85
   3  11  -9    8.97    3.05
   3  11  -8    6.38    2.97
   3  11  -7   15.64    4.60
   3  11  -6   86.15    9.83
   3  11  -5   51.85    7.70
   3  11  -4    8.07    2.90
   3  11  -4   18.55    4.33
   3  11  -3   20.99    4.61
   3  11  -3    6.15    3.63
   3  11  -3   20.93    4.72
   3  11  -2   13.09    3.58
   3  11  -2    4.16    2.73
   3  11  -1   18.50    4.13
   3  11  -1   18.14    4.35
   3  11   0   16.81    4.64
   3  11   0    8.84    2.92
   3  11   1   66.78    7.70
   3  11   2   75.36    7.58
   4 -11   5  189.98   13.60
   4 -11   6  349.77   17.96
   4 -11   7   66.81    7.32
   4 -11   8   84.73    7.42
   4 -10  -9   -1.94    1.70
   4 -10  -8    6.06    3.06
   4 -10  -7  181.20   13.38
   4 -10  -6   28.11    5.48
   4 -10  -5  160.72   13.21
   4 -10   2  100.22   10.29
   4 -10   3  449.22   22.34
   4 -10   4  287.60   18.55
   4 -10   5  121.50   12.27
   4 -10   6   86.35   10.17
   4 -10   7   14.48    4.41
   4 -10   8   51.07    7.25
   4 -10   9   38.74    5.66
   4 -10  10  134.60    8.68
   4  -9 -11   95.17    8.02
   4  -9 -10   33.58    5.43
   4  -9  -9   22.88    5.00
   4  -9  -8   95.07   10.22
   4  -9  -7   32.00    6.13
   4  -9  -6  161.25   13.52
   4  -9   0  880.49   28.86
   4  -9   1 1340.80   36.54
   4  -9   2 1492.76   40.00
   4  -9   3  303.26   18.74
   4  -9   4   24.77    5.93
   4  -9   5  891.81   33.84
   4  -9   6    9.09    4.30
   4  -9   7    4.65    3.07
   4  -9   8  116.81   11.83
   4  -9   9  113.26   10.78
   4  -9  10  153.77   11.27
   4  -9  11    2.62    1.76
   4  -8 -13   38.54    4.29
   4  -8 -12  105.93    8.79
   4  -8 -11  152.71   11.98
   4  -8 -10    2.10    3.11
   4  -8  -9    6.33    3.05
   4  -8  -8  233.34   16.64
   4  -8  -7  115.72   11.60
   4  -8  -1   73.94   10.80
   4  -8   0  265.10   20.78
   4  -8   1    8.14    3.19
   4  -8   1   11.16    4.35
   4  -8   2  180.91   13.52
   4  -8   3   50.35    7.66
   4  -8   4  258.61   17.66
   4  -8   5   40.97    7.57
   4  -8  10   96.76    9.80
   4  -8  11    4.21    2.31
   4  -8  12  102.19    7.20
   4  -7 -14   74.92    6.19
   4  -7 -13   19.53    4.20
   4  -7 -12   65.57    8.13
   4  -7 -11   32.18    6.24
   4  -7 -10    0.41    2.39
   4  -7  -9  300.82   19.41
   4  -7  -8  427.72   22.64
   4  -7  -7   15.52    4.53
   4  -7  -4  830.54   34.64
   4  -7  -3  612.80   28.50
   4  -7  -2  240.69   17.00
   4  -7  -1  188.26   15.55
   4  -7  -1  182.39   15.66
   4  -7   0  103.85   11.88
   4  -7   0   99.47   12.42
   4  -7   1   44.20    8.46
   4  -7   1   41.68    7.62
   4  -7   1   41.97    8.60
   4  -7   2  111.05   14.07
   4  -7   2  122.08   13.49
   4  -7   3  248.22   22.42
   4  -7   3  258.61   20.74
   4  -7   4  696.80   40.18
   4  -7  12   49.25    5.66
   4  -6 -15    1.49    1.41
   4  -6 -14   65.72    6.95
   4  -6 -13   56.41    7.41
   4  -6 -12   92.98   10.49
   4  -6 -11   31.37    6.95
   4  -6 -10   33.77    7.10
   4  -6  -9  389.05   22.05
   4  -6  -8  205.36   16.15
   4  -6  -8  215.41   16.10
   4  -6  -6   90.90   12.50
   4  -6  -5   54.46    8.93
   4  -6  -4   15.48    4.35
   4  -6  -3  295.22   17.15
   4  -6  -2    2.54    1.76
   4  -6  -2    0.51    1.43
   4  -6  -1  804.82   31.06
   4  -6  -1  782.35   27.68
   4  -6   0  274.28   17.41
   4  -6   0  268.96   16.98
   4  -6   0  264.20   19.06
   4  -6   1   12.45    4.28
   4  -6   1   11.85    4.37
   4  -6   2  494.54   27.50
   4  -6   2  460.29   24.73
   4  -6   3  789.21   37.76
   4  -6   3  788.71   34.19
   4  -6   4  679.35   33.67
   4  -6   4  639.57   36.86
   4  -6   5  439.75   31.74
   4  -5 -15    1.79    1.50
   4  -5 -14   50.73    7.01
   4  -5 -13   55.08    8.04
   4  -5 -12   21.03    5.73
   4  -5 -11   83.63   10.73
   4  -5 -10  397.46   22.71
   4  -5  -9  107.10   11.64
   4  -5  -9  121.61   12.16
   4  -5  -8  225.41   21.10
   4  -5  -8  225.43   15.71
   4  -5  -7   17.75    5.65
   4  -5  -6   80.15   10.99
   4  -5  -5   34.67    6.65
   4  -5  -4  323.02   18.49
   4  -5  -4  345.78   17.29
   4  -5  -3  103.96    9.71
   4  -5  -2  842.77   24.32
   4  -5  -2  843.42   28.47
   4  -5  -1  766.34   24.55
   4  -5  -1  812.89   26.53
   4  -5  -1  838.29   29.59
   4  -5   0  880.98   28.30
   4  -5   0  902.48   28.79
   4  -5   0  931.77   33.23
   4  -5   1  533.56   24.71
   4  -5   1  527.36   22.84
   4  -5   2  239.85   18.35
   4  -5   2  261.93   17.21
   4  -5   3  244.80   20.48
   4  -5   4  193.49   19.33
   4  -5   5   52.84   10.92
   4  -5   6  203.31   21.43
   4  -5   7  321.80   20.14
   4  -5   8    5.04    2.92
   4  -5  13    1.82    1.05
   4  -4 -16    2.58    1.65
   4  -4 -15  156.43   10.97
   4  -4 -14  135.26   11.64
   4  -4 -13  253.41   17.34
   4  -4 -12  155.61   14.13
   4  -4 -11  137.11   13.42
   4  -4 -10  128.92   12.60
   4  -4 -10  122.01   12.67
   4  -4  -9  466.40   22.78
   4  -4  -9  421.45   22.13
   4  -4  -8  220.86   19.75
   4  -4  -7  481.76   26.60
   4  -4  -6  662.20   28.48
   4  -4  -5  387.92   19.76
   4  -4  -5  464.01   19.27
   4  -4  -4    2.18    2.21
   4  -4  -4    2.06    2.02
   4  -4  -3    2.59    2.11
   4  -4  -2 4685.71   62.83
   4  -4  -2 4578.08   48.92
   4  -4  -1 4442.80   56.61
   4  -4  -1 4297.18   51.76
   4  -4   0  340.11   19.34
   4  -4   0  314.36   16.14
   4  -4   0  316.83   15.57
   4  -4   1  135.46   12.26
   4  -4   1  127.14   10.39
   4  -4   2  146.53   14.47
   4  -4   3  383.08   25.09
   4  -4   4    1.15    3.21
   4  -4   5   34.63    8.15
   4  -4   6  640.70   36.10
   4  -4   7  453.35   23.58
   4  -4   8   61.26    8.88
   4  -4   9  166.03   14.25
   4  -4  10  228.43   15.75
   4  -4  11  176.91   12.51
   4  -3 -16   23.71    3.96
   4  -3 -15  193.86   12.73
   4  -3 -14  324.66   18.36
   4  -3 -13   66.92    9.06
   4  -3 -12  166.16   13.47
   4  -3 -12  140.79   13.19
   4  -3 -11  105.03   10.87
   4  -3 -11   85.61   10.37
   4  -3 -10   88.46   10.51
   4  -3 -10   80.07    9.77
   4  -3  -7  660.23   29.60
   4  -3  -6  779.85   29.03
   4  -3  -6  856.04   26.83
   4  -3  -5   11.27    3.45
   4  -3  -5    9.63    3.30
   4  -3  -4  216.32   12.49
   4  -3  -4  215.11   12.65
   4  -3  -3  254.46   13.75
   4  -3  -2  496.66   19.65
   4  -3  -2  474.19   13.36
   4  -3  -1  328.83   13.84
   4  -3  -1  335.40   13.78
   4  -3  -1  328.22   16.84
   4  -3   0   90.93    9.03
   4  -3   0   81.20    9.28
   4  -3   0   87.86    7.51
   4  -3   1  879.07   19.69
   4  -3   1  889.56   32.36
   4  -3   1  854.31   31.18
   4  -3   2  909.51   36.47
   4  -3   2  927.48   24.32
   4  -3   3   48.06    6.58
   4  -3   3   60.49   10.19
   4  -3   4  326.04   19.48
   4  -3   4  396.61   26.73
   4  -3   5  253.14   21.74
   4  -3   5  191.15   16.62
   4  -3   6  921.03   39.20
   4  -3   6 1013.64   44.29
   4  -3   7  322.87   19.73
   4  -3   7  329.70   19.30
   4  -3   8   90.09   10.45
   4  -3   8   83.61   10.31
   4  -3   9  275.02   18.17
   4  -3   9  270.28   17.87
   4  -3  10   11.96    4.06
   4  -3  11   30.38    5.55
   4  -3  12   49.19    6.06
   4  -2 -16   96.35    7.95
   4  -2 -15   80.25    8.39
   4  -2 -14   85.70    8.79
   4  -2 -14   97.82   10.21
   4  -2 -13    3.27    2.78
   4  -2 -13    5.46    2.99
   4  -2 -12  206.41   15.37
   4  -2 -12  193.22   15.28
   4  -2 -11  122.02   11.74
   4  -2 -11  108.78   11.25
   4  -2  -8  767.32   28.64
   4  -2  -7 1894.08   42.44
   4  -2  -6 1153.56   34.22
   4  -2  -6 1268.65   33.03
   4  -2  -5  194.66   12.22
   4  -2  -5  187.92   12.23
   4  -2  -4  373.77   14.99
   4  -2  -4  387.41   13.65
   4  -2  -4  377.44   16.56
   4  -2  -3   18.04    2.77
   4  -2  -3   18.87    3.07
   4  -2  -3   19.51    4.05
   4  -2  -2    7.05    2.68
   4  -2  -1    3.75    1.51
   4  -2  -1    1.88    2.17
   4  -2  -1    3.75    2.02
   4  -2   0  818.67   28.15
   4  -2   0  839.50   26.98
   4  -2   0  835.25   20.11
   4  -2   0  841.68   19.55
   4  -2   1 1623.87   44.77
   4  -2   1 1557.54   29.74
   4  -2   1 1623.41   40.76
   4  -2   2  667.56   22.39
   4  -2   2  626.84   27.01
   4  -2   3  194.56   14.00
   4  -2   3  160.05   14.99
   4  -2   4  114.02   13.29
   4  -2   4  118.77   12.40
   4  -2   4  130.40   14.84
   4  -2   5   54.22    8.60
   4  -2   5   40.32    8.10
   4  -2   5   52.80    9.17
   4  -2   6  261.17   21.40
   4  -2   7    0.16    1.93
   4  -2   7    6.11    3.00
   4  -2   8  114.18   11.81
   4  -2   8  123.18   12.25
   4  -2   9  214.16   15.91
   4  -2   9  214.97   15.97
   4  -2  10   30.96    6.01
   4  -2  10   32.59    6.10
   4  -2  11   -0.47    1.90
   4  -2  12   21.39    4.12
   4  -2  13  176.25    9.39
   4  -1 -16  102.85    8.17
   4  -1 -15    9.14    2.81
   4  -1 -15    8.43    2.83
   4  -1 -14   37.71    6.36
   4  -1 -14   30.81    5.88
   4  -1 -13   65.60    8.47
   4  -1 -13   73.79    9.22
   4  -1 -12  314.50   18.91
   4  -1 -12  288.47   18.16
   4  -1 -11  171.41   13.92
   4  -1 -11  157.28   13.28
   4  -1  -8  601.47   26.45
   4  -1  -7 1229.40   35.09
   4  -1  -6    8.08    3.21
   4  -1  -5  389.60   17.72
   4  -1  -5  401.82   18.10
   4  -1  -4  112.15    8.06
   4  -1  -4   96.80    8.51
   4  -1  -4  108.22    7.78
   4  -1  -3  191.72   11.76
   4  -1  -3  205.46   10.17
   4  -1  -2  115.99    9.11
   4  -1  -1   98.82    8.72
   4  -1  -1   98.30    5.39
   4  -1   0 2097.71   33.59
   4  -1   0 2331.25   44.12
   4  -1   1 2940.40   44.10
   4  -1   1 2916.26   52.52
   4  -1   2  574.60   22.11
   4  -1   2  604.91   25.53
   4  -1   3   21.70    5.38
   4  -1   3   22.08    5.42
   4  -1   4  214.44   17.00
   4  -1   4  223.84   17.20
   4  -1   5   16.98    5.66
   4  -1   5   29.08    6.67
   4  -1   6   86.65   11.16
   4  -1   6   77.23   12.09
   4  -1   7    3.26    2.59
   4  -1   7   -2.43    2.14
   4  -1   8  454.17   23.11
   4  -1   8  469.12   23.79
   4  -1   9  129.06   12.47
   4  -1   9  120.52   11.92
   4  -1  10   10.67    3.90
   4  -1  10    7.71    3.24
   4  -1  11    6.78    3.01
   4  -1  12   19.89    4.22
   4  -1  13   85.69    6.74
   4   0 -16   61.57    6.51
   4   0 -16   54.25    5.82
   4   0 -15   33.42    5.65
   4   0 -15   27.39    4.89
   4   0 -14   47.33    7.23
   4   0 -14   43.12    6.68
   4   0 -13  225.82   15.82
   4   0 -13  243.76   16.09
   4   0 -12  783.84   29.84
   4   0 -12  888.21   31.06
   4   0 -11  235.44   16.12
   4   0  -8   13.74    4.40
   4   0  -7  171.43   13.69
   4   0  -6 1893.85   42.67
   4   0  -5  708.72   25.06
   4   0  -4  635.75   20.17
   4   0  -4  639.25   22.64
   4   0  -3  152.62    9.56
   4   0  -3  139.60   10.32
   4   0  -2    3.96    2.63
   4   0  -1   66.62    7.32
   4   0   0 2022.50   36.33
   4   0   0 2028.08   40.75
   4   0   1 1340.35   44.34
   4   0   1 1337.34   31.59
   4   0   1 1332.25   34.61
   4   0   2    2.46    2.35
   4   0   2    1.10    3.55
   4   0   2    1.62    3.30
   4   0   3 2191.26   56.55
   4   0   3 1748.79   45.87
   4   0   4   90.90   11.70
   4   0   4   71.13   10.43
   4   0   5  671.73   32.04
   4   0   5  473.55   29.04
   4   0   6   70.05   10.38
   4   0   6   54.49   10.51
   4   0   7  111.76   11.52
   4   0   7  103.73   11.03
   4   0   7  105.61   10.88
   4   0   8  622.38   27.82
   4   0   8  658.81   27.89
   4   0   9  196.96   15.52
   4   0   9  187.10   14.71
   4   0  10    5.73    3.31
   4   0  10    5.27    3.13
   4   0  11   27.25    5.44
   4   0  12   33.39    5.10
   4   0  13  112.43    7.42
   4   1 -17  310.93   11.75
   4   1 -16   92.25    8.12
   4   1 -15   -0.87    1.79
   4   1 -14   13.72    3.95
   4   1 -13  178.27   14.04
   4   1 -12  300.09   18.42
   4   1 -11   95.00   10.66
   4   1  -7   78.12    9.96
   4   1  -6 1345.22   38.39
   4   1  -5 3065.64   50.22
   4   1  -5 3100.93   55.73
   4   1  -4 2069.35   43.91
   4   1  -4 2072.79   42.74
   4   1  -4 2060.78   38.91
   4   1  -3  108.21   11.40
   4   1  -3  122.47    9.35
   4   1  -3  125.17   10.59
   4   1  -2 1577.72   46.36
   4   1  -2 1897.26   39.80
   4   1  -1  617.25   30.60
   4   1  -1  713.05   24.44
   4   1   0  589.93   30.48
   4   1   0  626.69   21.85
   4   1   1   24.07    4.83
   4   1   1   25.96    4.87
   4   1   1   38.30    8.08
   4   1   2  610.25   31.13
   4   1   2  545.71   24.06
   4   1   3  665.67   32.51
   4   1   3  597.90   28.22
   4   1   4  381.85   24.81
   4   1   4  458.47   27.46
   4   1   5    1.63    3.58
   4   1   5    8.96    3.82
   4   1   6    7.46    3.15
   4   1   6   11.13    3.73
   4   1   6    7.19    3.76
   4   1   6    5.03    3.32
   4   1   7  307.66   19.76
   4   1   7  291.27   18.70
   4   1   7  283.04   17.88
   4   1   8  385.48   21.95
   4   1   8  378.76   21.01
   4   1   8  362.52   19.94
   4   1   9  139.26   12.50
   4   1   9  136.91   12.94
   4   1  10   27.11    5.35
   4   1  10   29.56    5.93
   4   1  11   55.81    7.05
   4   1  12   24.21    4.13
   4   2 -17  132.55    7.92
   4   2 -16   56.48    6.40
   4   2 -15    4.62    2.91
   4   2 -14   37.64    6.59
   4   2 -13   40.86    6.94
   4   2 -12    3.20    2.63
   4   2 -11  120.23   11.93
   4   2 -10  440.65   22.44
   4   2  -7    4.45    2.52
   4   2  -6   94.87   10.13
   4   2  -6   91.55   11.01
   4   2  -5  624.34   32.95
   4   2  -5  639.36   24.50
   4   2  -5  640.63   27.78
   4   2  -4  892.79   26.48
   4   2  -4  809.63   26.27
   4   2  -4  831.96   30.83
   4   2  -3  424.98   21.52
   4   2  -3  431.71   21.60
   4   2  -2  350.59   19.05
   4   2  -2  306.11   23.39
   4   2  -2  342.79   21.43
   4   2  -1  671.74   33.82
   4   2  -1  631.54   31.20
   4   2  -1  741.80   27.54
   4   2   0  487.23   28.40
   4   2   0  467.05   27.90
   4   2   0  477.87   20.73
   4   2   0  497.79   22.23
   4   2   1   21.48    6.56
   4   2   1   20.42    4.94
   4   2   2  804.26   30.90
   4   2   2  891.26   39.24
   4   2   3  395.64   26.45
   4   2   3  376.37   23.64
   4   2   4  350.22   24.63
   4   2   4  256.16   21.49
   4   2   5   11.08    5.07
   4   2   5   12.73    5.24
   4   2   6  229.34   16.94
   4   2   6  222.26   16.24
   4   2   7   13.79    4.32
   4   2   7   12.39    4.28
   4   2   8    6.50    3.63
   4   2   8    2.55    2.07
   4   2   8    5.66    3.28
   4   2   9    7.46    3.58
   4   2   9    8.99    3.47
   4   2   9   13.57    4.21
   4   2  10   61.67    7.77
   4   2  11   11.37    3.44
   4   2  12    4.20    1.93
   4   3 -17   91.62    6.43
   4   3 -16   12.67    3.30
   4   3 -15  147.79   11.40
   4   3 -14  132.38   11.74
   4   3 -13   34.17    6.58
   4   3 -12   10.63    3.63
   4   3 -11  519.53   25.04
   4   3 -11  553.28   25.85
   4   3 -10  760.42   30.31
   4   3 -10  703.21   28.37
   4   3  -9 1198.89   48.38
   4   3  -8    8.74    4.23
   4   3  -7    6.43    3.07
   4   3  -6   49.65    9.86
   4   3  -6   55.14    8.25
   4   3  -5  188.94   19.14
   4   3  -5  210.50   14.97
   4   3  -5  204.99   17.85
   4   3  -4   66.50   11.91
   4   3  -4   79.46   11.01
   4   3  -3  437.93   29.52
   4   3  -3  516.96   23.62
   4   3  -3  503.25   26.79
   4   3  -2  667.49   35.83
   4   3  -2  754.22   31.52
   4   3  -2  683.92   30.20
   4   3  -1    5.76    3.53
   4   3  -1    4.99    3.54
   4   3  -1    8.21    3.85
   4   3   0   87.08   12.72
   4   3   0   85.39   12.37
   4   3   1    7.73    4.61
   4   3   1   19.48    5.20
   4   3   1   14.04    5.10
   4   3   2  476.66   29.94
   4   3   2  489.97   26.34
   4   3   3  490.75   30.74
   4   3   3  433.43   26.94
   4   3   4    3.03    3.51
   4   3   5   55.24    8.25
   4   3   5   62.18    8.82
   4   3   6   39.69    6.96
   4   3   6   35.29    7.21
   4   3   7   72.96    9.30
   4   3   7   69.45    9.64
   4   3   8   88.54   10.20
   4   3   8   82.16    9.51
   4   3   9   26.33    5.34
   4   3   9   30.72    5.82
   4   3  10  226.07   13.80
   4   3  11  205.49   11.57
   4   3  12   41.83    4.30
   4   4 -16   55.74    5.97
   4   4 -15  402.02   18.08
   4   4 -14   28.14    5.79
   4   4 -13   54.04    8.03
   4   4 -12   10.05    3.20
   4   4 -11    4.66    2.85
   4   4 -11    2.70    2.04
   4   4 -10 3041.40   62.21
   4   4 -10 2874.70   59.93
   4   4  -9    1.24    1.98
   4   4  -9    6.32    3.32
   4   4  -8   23.49    6.69
   4   4  -7  105.32   15.07
   4   4  -7  115.67   13.57
   4   4  -6   20.71    6.01
   4   4  -6    9.99    3.84
   4   4  -5   45.27   10.21
   4   4  -4   70.48   13.12
   4   4  -3  418.27   30.85
   4   4  -2 1184.73   51.10
   4   4  -1   37.61    9.62
   4   4   0   97.89   14.45
   4   4   1  877.88   41.18
   4   4   2  221.37   18.91
   4   4   2  200.70   19.71
   4   4   3  170.21   18.07
   4   4   4    5.52    3.20
   4   4   4   12.80    4.36
   4   4   5  213.95   16.00
   4   4   5  195.06   15.77
   4   4   6   46.41    7.73
   4   4   7    1.26    2.07
   4   4   7    3.74    2.82
   4   4   8   52.03    7.60
   4   4   8   41.97    6.80
   4   4   9   26.55    4.88
   4   4   9   29.28    5.27
   4   4  10  142.13   10.01
   4   4  11   10.60    2.50
   4   5 -16  140.26    8.57
   4   5 -15  432.14   17.63
   4   5 -15  405.17   16.12
   4   5 -14  118.39   10.46
   4   5 -13   29.83    5.94
   4   5 -12    6.86    3.83
   4   5 -12   17.89    4.71
   4   5 -11    3.31    2.58
   4   5 -11    6.75    3.36
   4   5 -10   18.60    5.55
   4   5 -10   17.70    5.43
   4   5  -9    6.52    3.93
   4   5  -9    4.90    3.82
   4   5  -8   50.03    8.11
   4   5  -8   54.60    7.81
   4   5  -7   62.54   12.47
   4   5  -7   63.85   10.63
   4   5  -7   59.58    7.73
   4   5  -7   63.15    9.02
   4   5  -6    8.90    5.97
   4   5  -5   81.93   15.18
   4   5  -4   20.07    7.78
   4   5  -3  518.83   37.85
   4   5  -2  547.99   37.78
   4   5  -1   30.75    9.15
   4   5   0  558.74   35.87
   4   5   1  155.65   18.48
   4   5   2  148.16   12.42
   4   5   2  137.67   13.65
   4   5   3    3.79    2.33
   4   5   3    6.16    3.74
   4   5   3    6.97    3.41
   4   5   4   83.94   10.67
   4   5   4   82.00   10.58
   4   5   5  288.41   19.46
   4   5   5  254.08   18.20
   4   5   6   74.19    9.49
   4   5   6   90.81   10.75
   4   5   6   72.08    9.58
   4   5   7    3.95    2.28
   4   5   7    2.49    1.78
   4   5   8   10.74    3.34
   4   5   8    8.98    3.25
   4   5   9   70.94    7.17
   4   5   9   68.65    7.13
   4   5  10   40.90    4.54
   4   5  10   43.93    4.75
   4   6 -15  192.79   10.82
   4   6 -15  201.15   10.26
   4   6 -14   -0.90    1.84
   4   6 -14    0.92    1.62
   4   6 -13  100.76   10.17
   4   6 -13  116.46   11.02
   4   6 -12    2.36    2.83
   4   6 -12    6.79    3.50
   4   6 -11  155.10   14.28
   4   6 -11  167.03   14.45
   4   6 -10   -1.66    2.62
   4   6 -10   -0.73    1.62
   4   6  -9  874.66   35.52
   4   6  -9  841.88   33.19
   4   6  -9  809.09   34.50
   4   6  -8 1533.70   47.90
   4   6  -8 1532.64   47.13
   4   6  -8 1627.47   45.01
   4   6  -7  876.08   34.56
   4   6  -7  861.18   36.05
   4   6  -7  865.82   30.70
   4   6  -7  789.03   33.06
   4   6  -7  936.14   32.89
   4   6  -6  160.20   14.34
   4   6  -6  152.84   12.67
   4   6  -6  174.19   14.60
   4   6  -6  172.82   13.58
   4   6  -6  145.58   14.78
   4   6  -5   67.85    9.12
   4   6  -5   72.49    8.33
   4   6  -5   75.46    9.11
   4   6  -5   75.35    8.67
   4   6  -5   70.28   10.35
   4   6  -4  281.20   17.62
   4   6  -4  304.27   16.68
   4   6  -4  285.69   16.68
   4   6  -4  332.90   17.80
   4   6  -3  343.50   19.02
   4   6  -2    0.78    3.04
   4   6  -1   49.80    7.13
   4   6   0  383.78   20.21
   4   6   0  398.42   24.38
   4   6   1   84.58   10.28
   4   6   1   66.09    8.20
   4   6   1   75.58   10.70
   4   6   2    2.64    2.50
   4   6   3    6.44    3.30
   4   6   3   14.26    5.94
   4   6   4   91.29   11.23
   4   6   4  147.90   14.50
   4   6   5  166.77   14.51
   4   6   6   36.64    6.82
   4   6   7    2.35    2.12
   4   6   8   16.87    3.72
   4   6   9   28.93    4.01
   4   7 -14   39.52    5.12
   4   7 -14   47.55    5.68
   4   7 -13  200.57   13.06
   4   7 -13  210.68   13.65
   4   7 -12   34.29    5.96
   4   7 -12   38.06    6.17
   4   7 -12   37.70    6.94
   4   7 -11    9.50    3.55
   4   7 -11   15.66    4.48
   4   7 -11   13.88    5.35
   4   7 -10   12.84    4.30
   4   7 -10    8.31    3.62
   4   7 -10    8.97    4.93
   4   7  -9   16.09    5.35
   4   7  -9    7.94    3.45
   4   7  -9   19.22    5.95
   4   7  -8  330.03   22.27
   4   7  -8  295.42   21.35
   4   7  -8  325.94   21.03
   4   7  -8  353.75   23.96
   4   7  -7  146.80   15.04
   4   7  -7  122.42   11.96
   4   7  -7  111.13   12.66
   4   7  -7  117.42   12.43
   4   7  -7  134.61   15.24
   4   7  -6   11.99    4.48
   4   7  -6    8.35    3.52
   4   7  -6   21.74    7.02
   4   7  -6    7.18    3.35
   4   7  -6    8.38    4.06
   4   7  -5   42.97    8.69
   4   7  -5   33.78    7.26
   4   7  -5   38.37    6.61
   4   7  -5   36.43    6.65
   4   7  -5   37.25    6.66
   4   7  -4    2.57    2.65
   4   7  -4    1.73    1.91
   4   7  -4    8.37    3.20
   4   7  -3   76.00    9.64
   4   7  -3  104.29   10.18
   4   7  -2    2.92    2.09
   4   7  -1  267.74   17.72
   4   7   0  516.63   24.74
   4   7   0  537.84   23.63
   4   7   0  583.62   30.99
   4   7   1    0.13    2.49
   4   7   1   -1.14    4.34
   4   7   2    0.22    2.56
   4   7   2   -1.56    3.73
   4   7   3   21.62    5.74
   4   7   3   55.72    9.24
   4   7   4  133.38   13.12
   4   7   5   47.33    7.61
   4   7   6   10.86    3.72
   4   7   7   56.66    6.67
   4   7   8   22.52    3.49
   4   8 -13  283.19   14.12
   4   8 -12   87.32    9.16
   4   8 -12   86.31    8.44
   4   8 -11   20.35    5.46
   4   8 -11   17.59    4.52
   4   8 -10    3.21    2.58
   4   8 -10    6.72    3.60
   4   8 -10    9.28    4.28
   4   8  -9    6.82    3.13
   4   8  -9    7.42    4.14
   4   8  -9   10.12    4.52
   4   8  -8  221.95   18.14
   4   8  -8  201.18   17.34
   4   8  -8  192.90   16.11
   4   8  -7    1.85    5.06
   4   8  -7    5.78    3.36
   4   8  -7    4.19    3.37
   4   8  -7    8.65    3.95
   4   8  -6  165.16   15.91
   4   8  -6  153.50   13.24
   4   8  -6  174.65   15.32
   4   8  -5  120.84   13.29
   4   8  -5  118.87   12.15
   4   8  -5  115.99   11.35
   4   8  -4    1.23    4.10
   4   8  -4    5.38    2.76
   4   8  -4    7.39    3.65
   4   8  -3    5.06    3.19
   4   8  -3    7.99    2.76
   4   8  -3   13.76    3.83
   4   8  -2   56.88    9.38
   4   8  -1  249.84   18.59
   4   8   0  212.97   15.08
   4   8   0  245.72   20.37
   4   8   1    2.59    3.33
   4   8   1   -3.43    4.79
   4   8   1    3.20    2.32
   4   8   2   -2.43    3.48
   4   8   2   13.33    6.14
   4   8   3   14.29    4.42
   4   8   3   67.18   10.96
   4   8   4   47.23    7.46
   4   8   5   46.86    6.68
   4   8   6   28.11    4.55
   4   8   6   25.38    4.47
   4   8   7    6.40    1.79
   4   9 -12   87.21    7.99
   4   9 -11    4.12    2.68
   4   9 -10   14.21    4.55
   4   9  -9  122.09   12.01
   4   9  -9  107.15   11.91
   4   9  -8   83.32   10.70
   4   9  -8   98.50   11.88
   4   9  -7  228.76   18.39
   4   9  -7  208.71   16.98
   4   9  -6  249.56   19.55
   4   9  -6  244.94   17.79
   4   9  -6  267.10   16.91
   4   9  -5  207.56   17.86
   4   9  -5  204.43   14.91
   4   9  -5  200.40   15.64
   4   9  -4  110.47   13.53
   4   9  -4   94.50   10.57
   4   9  -4   86.30    9.75
   4   9  -3  104.04   15.16
   4   9  -3   27.54    5.89
   4   9  -2   -6.60    4.97
   4   9  -2    4.87    3.38
   4   9  -1  177.37   13.24
   4   9  -1  182.39   14.83
   4   9   0   50.19    7.06
   4   9   0   91.17   11.74
   4   9   1    2.98    3.54
   4   9   1    7.63    4.95
   4   9   2   23.64    5.64
   4   9   2   63.75    9.52
   4   9   3   57.69    7.85
   4   9   4    5.39    2.56
   4   9   4    6.85    2.37
   4   9   5   11.89    2.80
   4  10 -10   23.31    4.81
   4  10  -9    4.46    2.74
   4  10  -8    9.45    3.68
   4  10  -7   88.08   12.40
   4  10  -7    8.42    3.55
   4  10  -6  109.09   11.37
   4  10  -5  106.07   10.63
   4  10  -5  113.11   10.60
   4  10  -4   33.33    6.06
   4  10  -4   28.69    5.36
   4  10  -3   -5.09    5.04
   4  10  -3    4.99    3.25
   4  10  -2   13.22    2.82
   4  10  -2   30.34    5.95
   4  10  -1   41.02    6.00
   4  10  -1   41.14    6.66
   4  10   0   11.60    4.72
   4  10   0   -0.76    2.59
   4  10   1  116.93   10.25
   4  10   1  106.66   10.21
   4  10   2  119.53   10.24
   4  10   2  157.77   11.30
   4  10   3   16.76    3.48
   4  11  -7    2.57    3.11
   4  11  -6  139.04   10.77
   4  11  -4   52.78    6.55
   4  11  -3    8.25    3.02
   4  11  -3   27.11    5.16
   4  11  -2   13.83    4.11
   4  11  -2    2.82    2.33
   4  11  -1   27.97    5.42
   4  11  -1    3.80    2.61
   5 -11  -8   79.97    7.13
   5 -11  -7   44.07    5.85
   5 -11  -6  185.90   12.85
   5 -11  -5  217.45   14.42
   5 -11   2  391.19   19.49
   5 -11   3   73.57    8.59
   5 -11   4    2.62    2.09
   5 -11   5  209.60   14.23
   5 -11   6  195.07   12.89
   5 -11   7   44.35    5.68
   5 -10 -10   52.16    5.77
   5 -10  -9   29.79    5.08
   5 -10  -8   73.63    8.27
   5 -10  -7  139.76   11.91
   5 -10  -6   56.88    7.87
   5 -10  -1   -0.13    1.74
   5 -10   0  155.76   12.60
   5 -10   1  162.02   13.20
   5 -10   2  112.37   11.33
   5 -10   3   20.02    5.04
   5 -10   4   74.24    9.61
   5 -10   5  267.37   17.61
   5 -10   6   43.56    7.06
   5 -10   7   27.01    5.56
   5 -10   8    1.08    1.53
   5 -10   9   24.77    4.16
   5  -9 -12   83.83    6.54
   5  -9 -11  155.20   10.67
   5  -9 -10  282.88   15.95
   5  -9  -9   -0.14    2.92
   5  -9  -8   65.82    8.68
   5  -9  -7   82.95    9.59
   5  -9  -3  177.35   13.18
   5  -9  -2  103.28   10.03
   5  -9  -1  104.65   10.17
   5  -9   0  103.41   10.41
   5  -9   1   29.84    5.82
   5  -9   2   61.75    8.56
   5  -9   3   14.55    4.61
   5  -9   4   23.45    6.14
   5  -9   5  438.82   23.86
   5  -9   6   11.59    4.56
   5  -9   7    5.56    3.09
   5  -9   8   25.18    5.53
   5  -9   9   66.54    7.58
   5  -9  10  166.31   10.08
   5  -8 -13  115.40    8.12
   5  -8 -12   67.73    7.47
   5  -8 -11   85.31    9.19
   5  -8 -10   70.47    9.08
   5  -8  -9    6.47    3.62
   5  -8  -8   36.32    6.75
   5  -8  -6   37.08    6.25
   5  -8  -5   77.49    8.83
   5  -8  -4  188.43   13.33
   5  -8  -3 1182.35   32.91
   5  -8  -2   74.69    8.33
   5  -8  -1  200.91   13.72
   5  -8   0  764.53   27.30
   5  -8   1  553.43   24.01
   5  -8   2  345.07   20.13
   5  -8   2  372.37   20.47
   5  -8   3   34.20    6.52
   5  -8   3   32.99    6.48
   5  -8   4 1091.52   37.42
   5  -8   5  236.87   17.84
   5  -8   6    3.22    3.24
   5  -8   7   40.09    7.31
   5  -8   8  193.11   15.08
   5  -8   9  253.49   15.75
   5  -8  10  142.45   10.49
   5  -8  11    1.82    1.31
   5  -7 -14   47.55    5.30
   5  -7 -13  106.05    9.26
   5  -7 -12    5.71    2.99
   5  -7 -11  152.68   13.58
   5  -7 -10    1.68    2.58
   5  -7  -9  254.39   17.72
   5  -7  -8  277.41   18.37
   5  -7  -7    9.71    3.45
   5  -7  -6   69.93    8.46
   5  -7  -5  394.69   19.28
   5  -7  -4  654.31   31.13
   5  -7  -3  323.22   21.13
   5  -7  -2   35.81    7.13
   5  -7  -1  101.97   12.80
   5  -7   0  328.42   23.90
   5  -7   1    2.64    2.04
   5  -7   1    1.92    3.73
   5  -7   2   26.13    5.18
   5  -7   3   16.68    4.51
   5  -7   3   25.35    5.65
   5  -7   4  121.44   12.22
   5  -7   4  134.59   12.97
   5  -7   5   35.65    6.90
   5  -7   5   22.50    5.63
   5  -7   9   73.64    8.97
   5  -7  10   13.18    3.54
   5  -7  11   20.83    3.78
   5  -6 -15   62.43    5.66
   5  -6 -14    4.36    2.34
   5  -6 -13   24.99    5.39
   5  -6 -12   48.44    7.88
   5  -6 -11  148.59   13.83
   5  -6 -10   23.07    5.85
   5  -6  -9  497.31   24.81
   5  -6  -9  457.77   24.38
   5  -6  -8  469.37   23.44
   5  -6  -8  501.53   23.64
   5  -6  -8  426.35   22.83
   5  -6  -7   55.10    7.66
   5  -6  -7   57.47    8.01
   5  -6  -6  360.34   24.21
   5  -6  -5  446.78   24.93
   5  -6  -4  125.94   12.86
   5  -6  -3   82.08   10.06
   5  -6  -2   10.80    4.22
   5  -6  -1 1431.28   45.09
   5  -6   0  573.10   26.19
   5  -6   0  610.23   31.27
   5  -6   1   -0.08    2.65
   5  -6   1    1.52    2.38
   5  -6   2  118.45   15.63
   5  -6   2  138.11   14.23
   5  -6   3  612.39   36.43
   5  -6   3  597.71   31.43
   5  -6   4  530.86   25.23
   5  -6   5    9.81    3.89
   5  -6   6   92.86   11.24
   5  -6   7  284.76   19.19
   5  -6   8  176.92   14.45
   5  -6  10    4.05    2.47
   5  -6  11   84.80    7.65
   5  -5 -15   90.41    7.76
   5  -5 -14  203.36   13.53
   5  -5 -13  117.90   11.68
   5  -5 -12  248.82   17.53
   5  -5 -11   42.01    7.61
   5  -5 -10  918.88   34.59
   5  -5 -10  986.30   35.24
   5  -5  -9   46.81    7.72
   5  -5  -9   53.43    7.97
   5  -5  -8  752.31   28.25
   5  -5  -8  661.28   27.40
   5  -5  -7   13.29    5.21
   5  -5  -6   21.86    5.98
   5  -5  -5  145.63   13.42
   5  -5  -5  148.91   12.53
   5  -5  -4  113.18   10.94
   5  -5  -4  128.50   11.72
   5  -5  -3   67.49    8.78
   5  -5  -2 1142.91   36.67
   5  -5  -1  679.08   25.51
   5  -5  -1  664.33   29.11
   5  -5   0  738.95   32.64
   5  -5   0  723.19   27.09
   5  -5   1  633.50   32.23
   5  -5   1  623.99   26.68
   5  -5   2  168.46   17.89
   5  -5   2  149.95   13.96
   5  -5   3  442.35   29.94
   5  -5   3  479.04   26.62
   5  -5   4   72.93   12.91
   5  -5   5   -2.28    2.19
   5  -5   6   39.12    7.48
   5  -5   7  151.49   14.15
   5  -5   8   90.92   10.69
   5  -5   9    8.02    3.76
   5  -5  10  107.13    9.81
   5  -5  11  108.21    8.65
   5  -4 -16    1.80    1.50
   5  -4 -15   43.08    5.94
   5  -4 -14  218.83   14.70
   5  -4 -13  353.85   20.32
   5  -4 -12   -9.36    3.69
   5  -4 -12    1.60    2.21
   5  -4 -11  239.28   17.38
   5  -4 -11  250.26   18.41
   5  -4 -10   25.09    6.08
   5  -4 -10   23.04    5.45
   5  -4  -9  333.01   19.11
   5  -4  -9  316.17   19.47
   5  -4  -8  326.23   23.85
   5  -4  -7  202.70   17.34
   5  -4  -6  491.45   24.76
   5  -4  -6  506.67   22.91
   5  -4  -5  124.17   11.34
   5  -4  -5  118.21   11.08
   5  -4  -4   45.92    6.64
   5  -4  -4   60.75    7.85
   5  -4  -3  395.43   19.94
   5  -4  -2  555.97   24.54
   5  -4  -1  676.76   23.18
   5  -4  -1  683.20   28.38
   5  -4   0    6.06    2.37
   5  -4   0  102.09   11.55
   5  -4   1   12.63    3.83
   5  -4   1    4.76    3.37
   5  -4   2   46.89    7.32
   5  -4   2   50.39    9.64
   5  -4   3   51.36   10.33
   5  -4   4   35.95    9.28
   5  -4   5  117.00   15.85
   5  -4   6  243.87   17.73
   5  -4   7  158.04   14.43
   5  -4   8    1.48    1.90
   5  -4   9  123.92   11.90
   5  -4  10   83.99    9.15
   5  -4  11  125.12    9.65
   5  -3 -16   31.83    4.38
   5  -3 -15  179.23   11.99
   5  -3 -14  514.79   21.56
   5  -3 -14  489.31   22.18
   5  -3 -13   52.25    7.81
   5  -3 -13   48.73    7.76
   5  -3 -12   21.80    5.05
   5  -3 -12   25.09    5.92
   5  -3 -11  118.00   12.06
   5  -3 -11  116.53   12.81
   5  -3 -10   63.76    9.14
   5  -3 -10   58.11    8.19
   5  -3  -7  866.95   34.48
   5  -3  -7  973.96   33.15
   5  -3  -6 1237.05   37.18
   5  -3  -6 1336.00   36.75
   5  -3  -5  445.98   20.25
   5  -3  -5  466.39   21.26
   5  -3  -4  219.78   13.01
   5  -3  -4  223.98   14.48
   5  -3  -3  805.58   27.70
   5  -3  -2 1219.37   35.10
   5  -3  -1 1590.70   32.20
   5  -3  -1 1642.62   42.66
   5  -3   0   62.66    8.86
   5  -3   0   60.62    6.71
   5  -3   1  392.93   23.61
   5  -3   1  390.37   18.00
   5  -3   2  855.40   36.76
   5  -3   3   49.17    9.88
   5  -3   4  183.58   18.59
   5  -3   5  474.45   28.33
   5  -3   5  434.30   28.95
   5  -3   6  423.30   23.13
   5  -3   7  163.46   14.40
   5  -3   8   17.82    5.08
   5  -3   9   68.89    9.01
   5  -3  10  183.76   13.59
   5  -3  11   36.86    5.54
   5  -3  12   -2.39    1.27
   5  -2 -16   48.90    5.36
   5  -2 -15   41.98    5.91
   5  -2 -15   34.40    5.52
   5  -2 -14  138.05   11.80
   5  -2 -14  145.98   12.09
   5  -2 -13    3.03    2.55
   5  -2 -13    5.65    2.79
   5  -2 -12  253.85   17.38
   5  -2 -12  218.73   15.94
   5  -2 -11  212.17   15.61
   5  -2 -11  215.45   17.05
   5  -2 -10    8.67    3.45
   5  -2 -10    8.15    3.41
   5  -2  -8  754.45   30.94
   5  -2  -7  938.09   32.59
   5  -2  -6  724.68   27.68
   5  -2  -6  735.83   24.32
   5  -2  -6  741.04   27.61
   5  -2  -5   26.99    4.44
   5  -2  -5   26.89    4.80
   5  -2  -5   27.25    5.30
   5  -2  -4  330.67   14.72
   5  -2  -4  350.15   14.44
   5  -2  -4  322.33   17.37
   5  -2  -3  998.14   23.03
   5  -2  -3  994.59   30.51
   5  -2  -2   10.64    4.03
   5  -2  -1  315.20   12.56
   5  -2  -1  309.02   18.13
   5  -2   0  464.31   23.52
   5  -2   0  472.51   16.44
   5  -2   0  461.34   17.36
   5  -2   1  253.53   13.14
   5  -2   1  254.39   14.16
   5  -2   1  265.52   18.69
   5  -2   2  431.94   20.57
   5  -2   2  382.93   24.00
   5  -2   3  208.30   15.84
   5  -2   3  203.04   18.54
   5  -2   4  607.61   30.13
   5  -2   4  669.10   34.34
   5  -2   5  448.57   27.64
   5  -2   5  376.50   25.43
   5  -2   6  267.25   18.15
   5  -2   7   43.74    7.42
   5  -2   8   30.65    6.22
   5  -2   9   77.78    9.65
   5  -2  10  106.10   10.20
   5  -2  11    0.63    1.99
   5  -2  12   16.90    3.15
   5  -1 -16   17.43    3.75
   5  -1 -15   25.51    4.99
   5  -1 -15   14.93    3.64
   5  -1 -14   16.08    4.39
   5  -1 -14   22.63    4.82
   5  -1 -13   93.98   10.62
   5  -1 -13  109.02   10.82
   5  -1 -12  680.65   28.47
   5  -1 -11  419.25   22.05
   5  -1 -11  367.35   21.67
   5  -1  -9   38.03    7.81
   5  -1  -8  643.15   29.23
   5  -1  -7  162.42   13.90
   5  -1  -6  368.15   17.95
   5  -1  -6  349.60   19.47
   5  -1  -5  496.58   22.11
   5  -1  -5  508.40   19.66
   5  -1  -4  990.34   26.21
   5  -1  -4  946.90   29.88
   5  -1  -3 1336.30   35.59
   5  -1  -2   56.08    7.55
   5  -1  -1  208.20   14.89
   5  -1   0  831.91   25.14
   5  -1   0  870.83   31.76
   5  -1   1 1052.46   30.62
   5  -1   1 1106.42   37.89
   5  -1   2  685.29   31.56
   5  -1   2  632.57   25.97
   5  -1   3  407.09   26.39
   5  -1   3  318.74   20.63
   5  -1   4  104.75   13.46
   5  -1   4   82.60   11.60
   5  -1   5  192.46   18.20
   5  -1   5  145.43   16.61
   5  -1   6   -0.88    1.54
   5  -1   6   10.04    3.47
   5  -1   7   -0.97    2.96
   5  -1   7    5.01    2.63
   5  -1   8  210.44   15.79
   5  -1   9   71.08    9.03
   5  -1  10   53.65    7.37
   5  -1  11    7.24    2.70
   5  -1  12   84.14    6.85
   5   0 -17  205.43    9.53
   5   0 -16   43.23    5.66
   5   0 -15   21.25    4.48
   5   0 -14    9.90    3.99
   5   0 -13  244.86   16.79
   5   0 -12  808.02   30.85
   5   0 -11  144.30   13.60
   5   0 -11  147.57   13.22
   5   0  -9   37.05    8.07
   5   0  -8   14.66    4.96
   5   0  -7  103.24   10.83
   5   0  -7  106.26   11.78
   5   0  -6  249.28   15.48
   5   0  -6  262.58   17.44
   5   0  -5 1130.98   31.04
   5   0  -5 1103.48   34.65
   5   0  -4 1940.00   39.10
   5   0  -4 1977.95   44.93
   5   0  -3   35.17    6.09
   5   0  -2    4.11    2.60
   5   0  -1  685.53   27.25
   5   0   0  736.67   37.24
   5   0   0  715.47   25.05
   5   0   0  756.63   30.01
   5   0   1  712.14   36.35
   5   0   1  662.60   25.88
   5   0   1  718.77   30.02
   5   0   2    4.67    2.39
   5   0   2    1.37    2.56
   5   0   3   85.04   12.32
   5   0   3   71.96   10.37
   5   0   4   19.02    5.95
   5   0   4   18.56    6.15
   5   0   5    5.95    2.94
   5   0   5    1.65    1.86
   5   0   5    2.97    4.42
   5   0   5    0.20    1.28
   5   0   5    6.91    3.21
   5   0   6   22.51    5.31
   5   0   6   17.88    4.89
   5   0   6   21.70    5.79
   5   0   7  287.08   18.67
   5   0   8   76.22    9.55
   5   0   9  246.82   16.21
   5   0  10   38.77    6.31
   5   0  11   12.04    3.23
   5   0  12   70.44    6.05
   5   1 -17  229.71   10.54
   5   1 -16   84.78    7.89
   5   1 -15    1.48    2.20
   5   1 -14    1.36    2.25
   5   1 -13  254.55   17.05
   5   1 -12  314.57   19.24
   5   1 -11    7.90    3.74
   5   1 -10  124.15   11.99
   5   1  -9  461.96   28.32
   5   1  -8  116.33   13.29
   5   1  -8  130.63   14.50
   5   1  -7   86.68   10.43
   5   1  -7   80.52   10.88
   5   1  -6    6.29    3.00
   5   1  -6    2.77    3.26
   5   1  -5 1009.67   31.08
   5   1  -5 1037.84   35.59
   5   1  -4  977.71   36.24
   5   1  -4 1001.24   34.60
   5   1  -3  847.95   37.39
   5   1  -3  949.02   33.33
   5   1  -2  302.73   23.72
   5   1  -2  357.96   20.38
   5   1  -1  442.27   29.62
   5   1  -1  450.71   23.21
   5   1   0   86.95   13.36
   5   1   0   84.42    9.32
   5   1   0  104.89   11.35
   5   1   1  219.95   21.01
   5   1   1  193.39   15.09
   5   1   2    2.68    3.78
   5   1   2    1.06    2.29
   5   1   3  194.77   17.88
   5   1   3  234.54   21.48
   5   1   4  384.13   27.27
   5   1   4  279.40   22.91
   5   1   5    9.15    3.61
   5   1   5    5.84    2.80
   5   1   6  194.36   15.47
   5   1   6  178.75   14.49
   5   1   7  199.93   15.43
   5   1   7  182.12   14.49
   5   1   8  190.01   14.73
   5   1   9   44.98    6.98
   5   1  10    2.77    2.11
   5   1  11   52.43    5.94
   5   1  12   43.09    4.30
   5   2 -17  257.47   11.12
   5   2 -16   85.64    7.89
   5   2 -15    2.20    2.40
   5   2 -14    5.00    2.85
   5   2 -13   62.22    8.55
   5   2 -12   41.41    6.97
   5   2 -11    5.27    2.37
   5   2 -11    4.96    2.13
   5   2 -10  716.34   29.59
   5   2 -10  766.76   29.19
   5   2  -9  494.98   30.51
   5   2  -8  145.75   15.36
   5   2  -7   29.27    6.70
   5   2  -7   33.86    7.74
   5   2  -6  320.76   19.67
   5   2  -6  305.77   21.71
   5   2  -5 1708.98   42.82
   5   2  -5 1649.92   49.24
   5   2  -4  225.71   16.58
   5   2  -4  208.97   17.49
   5   2  -3  627.98   31.28
   5   2  -3  637.70   30.08
   5   2  -2  982.08   42.49
   5   2  -2 1112.23   39.55
   5   2  -1  180.87   19.33
   5   2  -1  192.40   16.45
   5   2   0   28.04    8.13
   5   2   1  165.59   19.04
   5   2   1  179.29   15.53
   5   2   2  620.55   36.40
   5   2   2  496.55   28.06
   5   2   3  414.58   29.26
   5   2   3  355.52   25.58
   5   2   4  176.94   14.28
   5   2   4  215.06   16.34
   5   2   5    2.77    2.24
   5   2   5    5.88    3.27
   5   2   6  164.47   14.11
   5   2   6  155.85   13.57
   5   2   7  117.07   11.74
   5   2   7  116.24   11.58
   5   2   8   29.63    5.82
   5   2   8   30.03    5.80
   5   2   9   30.32    5.50
   5   2  10   54.93    6.41
   5   2  11  146.12    8.90
   5   3 -17   35.89    3.99
   5   3 -16   40.78    5.38
   5   3 -15  130.85   10.57
   5   3 -14    6.69    2.88
   5   3 -13   18.89    4.75
   5   3 -12    1.42    2.42
   5   3 -12    2.66    2.38
   5   3 -11  251.26   18.01
   5   3 -11  264.26   18.24
   5   3 -10  705.26   30.22
   5   3 -10  645.52   27.84
   5   3  -9  542.21   26.60
   5   3  -9  520.60   24.09
   5   3  -8   71.72   11.41
   5   3  -7   41.92    8.14
   5   3  -6   44.02    7.83
   5   3  -5  112.45   14.71
   5   3  -4    7.50    6.18
   5   3  -4   11.54    5.69
   5   3  -3  307.89   28.50
   5   3  -3  389.57   24.27
   5   3  -3  360.54   25.30
   5   3  -2  498.71   35.19
   5   3  -2  465.83   29.05
   5   3  -1  186.47   19.53
   5   3   0    3.97    3.16
   5   3   1   36.11    9.17
   5   3   2  401.81   30.37
   5   3   2  379.74   25.93
   5   3   3  463.08   22.73
   5   3   3  473.25   24.74
   5   3   4   56.13    8.43
   5   3   5   50.53    7.81
   5   3   5   61.83    8.93
   5   3   6   42.65    7.17
   5   3   6   45.51    7.56
   5   3   7    3.50    2.73
   5   3   7    5.08    2.98
   5   3   8    2.98    2.57
   5   3   8    1.12    1.88
   5   3   9   17.04    4.16
   5   3  10   47.56    5.44
   5   3  10   33.05    3.99
   5   4 -16  144.01    9.19
   5   4 -16  147.26    8.55
   5   4 -15  259.39   14.19
   5   4 -14  240.80   15.11
   5   4 -14  253.68   14.51
   5   4 -13    4.94    3.14
   5   4 -12   20.53    5.92
   5   4 -12   11.61    4.00
   5   4 -11   32.66    6.99
   5   4 -11   24.40    6.18
   5   4 -10  888.31   34.57
   5   4 -10  735.24   30.88
   5   4  -9   31.10    6.64
   5   4  -8  308.72   17.57
   5   4  -8  303.45   19.19
   5   4  -7   60.30    9.97
   5   4  -6   96.04   16.48
   5   4  -5   31.83   10.52
   5   4  -4   20.14    8.18
   5   4  -3  737.53   46.20
   5   4  -2  661.62   42.72
   5   4  -1   62.69   13.50
   5   4   1  107.43   10.22
   5   4   2   73.06    9.04
   5   4   2   70.15    9.91
   5   4   3    6.37    3.62
   5   4   3   24.78    7.77
   5   4   4   -1.07    2.07
   5   4   5  154.12   13.95
   5   4   6  148.30   12.92
   5   4   6  130.17   12.30
   5   4   7    6.16    3.25
   5   4   7    8.76    3.33
   5   4   8    4.51    2.46
   5   4   8    0.69    1.62
   5   4   9   37.55    5.36
   5   4   9   37.18    5.00
   5   4  10  121.26    7.44
   5   5 -16   96.86    6.70
   5   5 -15  160.95   10.41
   5   5 -15  160.05   10.32
   5   5 -14   42.16    6.48
   5   5 -13    6.50    3.21
   5   5 -13    6.32    3.04
   5   5 -12   45.54    7.51
   5   5 -12   48.75    7.94
   5   5 -11   73.71    9.81
   5   5 -11   92.79   11.54
   5   5 -11   85.81   11.07
   5   5 -10   19.98    6.21
   5   5 -10   21.48    6.04
   5   5  -9    5.65    3.37
   5   5  -9   10.63    5.19
   5   5  -8  290.37   20.97
   5   5  -8  324.58   21.23
   5   5  -7  459.76   24.76
   5   5  -7  447.43   22.15
   5   5  -7  449.74   24.97
   5   5  -6   70.97    9.17
   5   5  -6   63.72    8.14
   5   5  -6   77.04    8.54
   5   5  -6   76.73   10.33
   5   5  -5   10.66    4.11
   5   5  -5   18.69    4.83
   5   5  -5   14.46    3.99
   5   5  -4  167.09   13.23
   5   5  -4  177.36   12.84
   5   5  -3  773.39   27.51
   5   5  -2  201.11   14.01
   5   5  -2  223.13   13.92
   5   5  -1    7.94    2.75
   5   5  -1    7.17    2.47
   5   5  -1    5.69    2.36
   5   5   0  103.55    9.78
   5   5   0  100.60    9.99
   5   5   0   83.36    9.03
   5   5   0  108.87   12.76
   5   5   1  102.29   10.34
   5   5   1   90.20   10.18
   5   5   1   63.69    8.40
   5   5   1   93.02   11.88
   5   5   2   27.52    5.81
   5   5   2   25.07    6.31
   5   5   2   35.17    6.95
   5   5   3   10.29    4.06
   5   5   3    7.22    3.87
   5   5   4   27.34    6.23
   5   5   4   27.44    6.31
   5   5   5  146.19   13.80
   5   5   5  168.51   14.21
   5   5   6  140.26   13.01
   5   5   6  146.26   12.52
   5   5   7   23.89    4.95
   5   5   7   23.72    5.06
   5   5   8    0.20    1.84
   5   5   8   -0.39    1.55
   5   5   9   20.84    3.11
   5   6 -15  137.77    8.44
   5   6 -15  131.36    8.37
   5   6 -14   11.12    3.06
   5   6 -14   14.05    3.60
   5   6 -13   84.71    8.95
   5   6 -13   78.79    8.14
   5   6 -13   82.94    9.22
   5   6 -12   15.86    4.53
   5   6 -12   18.46    4.73
   5   6 -12   20.19    5.63
   5   6 -11  345.60   21.55
   5   6 -11  307.58   21.00
   5   6 -10    9.25    4.93
   5   6 -10    6.50    4.10
   5   6 -10    3.38    3.29
   5   6  -9   56.49    9.43
   5   6  -9   55.83    8.36
   5   6  -9   47.21    8.94
   5   6  -9   58.85    9.73
   5   6  -8  148.32   15.45
   5   6  -8  171.32   16.00
   5   6  -8  150.44   15.04
   5   6  -8  174.52   14.54
   5   6  -7  153.79   15.02
   5   6  -7  143.73   13.08
   5   6  -7  147.39   14.28
   5   6  -7  149.67   13.30
   5   6  -7  138.49   15.18
   5   6  -6  306.11   20.39
   5   6  -6  299.72   18.33
   5   6  -6  287.61   18.85
   5   6  -6  307.40   22.75
   5   6  -5   47.08    9.14
   5   6  -5   42.82    7.49
   5   6  -5   42.39    6.73
   5   6  -5   43.25    6.94
   5   6  -4   19.10    4.86
   5   6  -4   17.27    4.36
   5   6  -3  103.00   10.75
   5   6  -3  120.57   11.38
   5   6  -2   96.85   10.42
   5   6  -2  115.11   10.43
   5   6  -1   -1.87    3.61
   5   6  -1    1.34    1.58
   5   6   0  196.80   14.93
   5   6   0  164.10   13.26
   5   6   0  206.08   15.16
   5   6   0  180.25   17.09
   5   6   1   82.41    9.73
   5   6   1  103.27   13.10
   5   6   2    1.26    2.24
   5   6   2   18.27    6.54
   5   6   3   10.15    4.17
   5   6   4   16.81    4.59
   5   6   5  178.33   13.85
   5   6   6   28.76    5.34
   5   6   7    6.24    2.43
   5   6   8   16.76    3.15
   5   7 -14   42.53    5.27
   5   7 -13  449.86   19.61
   5   7 -12  193.35   13.21
   5   7 -12  177.59   14.15
   5   7 -11   32.70    6.42
   5   7 -11   31.29    6.90
   5   7 -10    9.90    4.47
   5   7 -10    8.47    3.87
   5   7 -10    6.76    4.27
   5   7  -9   58.72    9.78
   5   7  -9   53.30    8.21
   5   7  -9   50.68    9.02
   5   7  -8  585.32   29.73
   5   7  -8  522.19   27.64
   5   7  -8  625.71   28.29
   5   7  -8  626.39   32.30
   5   7  -7  249.43   19.30
   5   7  -7  248.92   17.23
   5   7  -7  254.21   18.58
   5   7  -7  290.60   22.60
   5   7  -6   68.06   11.59
   5   7  -6   44.44    8.36
   5   7  -6   52.88    8.09
   5   7  -6   64.84    9.19
   5   7  -5  363.93   22.27
   5   7  -5  361.22   20.30
   5   7  -5  391.93   21.03
   5   7  -4   40.32    6.99
   5   7  -4   47.01    7.53
   5   7  -3   29.99    6.02
   5   7  -3   27.82    5.92
   5   7  -2   54.06    8.20
   5   7  -1  362.49   20.84
   5   7  -1  345.05   19.17
   5   7   0  337.37   19.35
   5   7   0  312.73   18.62
   5   7   1   32.14    7.39
   5   7   1   30.48    6.39
   5   7   1   32.69    6.34
   5   7   2    0.24    2.20
   5   7   2    1.97    2.30
   5   7   3    4.57    3.39
   5   7   4   53.21    7.80
   5   7   4   53.80    7.81
   5   7   5   33.45    5.87
   5   7   5   37.60    5.90
   5   7   6   -0.11    1.41
   5   7   6    0.22    1.77
   5   7   7   32.24    4.12
   5   7   7   31.21    3.86
   5   8 -13   63.64    6.52
   5   8 -12   44.69    6.40
   5   8 -11   57.58    7.30
   5   8 -11   51.14    7.76
   5   8 -10   10.67    3.18
   5   8 -10   13.49    4.60
   5   8  -9   -2.04    4.38
   5   8  -9    8.20    4.11
   5   8  -8  100.68   12.20
   5   8  -8  107.94   12.16
   5   8  -7  -12.16    5.31
   5   8  -7    2.81    2.77
   5   8  -6   43.88    7.96
   5   8  -6   47.23    7.61
   5   8  -6   40.41    7.14
   5   8  -5   61.62    9.54
   5   8  -5   75.43    9.10
   5   8  -5   74.63    9.42
   5   8  -4   -1.52    4.05
   5   8  -4    0.62    2.54
   5   8  -3    3.20    4.17
   5   8  -3    1.12    2.44
   5   8  -2  -16.25    4.89
   5   8  -2   -0.69    2.78
   5   8  -1   92.85    9.90
   5   8  -1  106.99   11.76
   5   8   0  167.54   13.45
   5   8   1   20.11    5.45
   5   8   1   21.77    4.81
   5   8   2    4.87    2.79
   5   8   2    3.71    2.67
   5   8   3   18.74    4.40
   5   8   3   41.74    6.68
   5   8   4    3.10    1.94
   5   8   4    1.32    1.97
   5   8   5    1.69    1.63
   5   8   5    0.33    1.25
   5   9 -11   18.49    4.06
   5   9 -10   46.30    6.61
   5   9 -10   45.00    6.83
   5   9  -9   42.17    7.01
   5   9  -9   36.06    6.59
   5   9  -8    6.40    3.08
   5   9  -8   14.34    4.56
   5   9  -7    2.41    3.09
   5   9  -7    8.26    3.67
   5   9  -6  266.03   19.55
   5   9  -6  267.24   16.95
   5   9  -6  260.24   16.71
   5   9  -5   69.40   11.12
   5   9  -5   45.66    7.24
   5   9  -4   43.13    6.04
   5   9  -4   60.14    8.38
   5   9  -3    1.01    4.28
   5   9  -3   11.57    3.59
   5   9  -2   -2.78    5.26
   5   9  -2    8.15    3.69
   5   9  -1  109.55   10.47
   5   9  -1   99.01   10.88
   5   9   0   52.33    7.68
   5   9   0   23.87    5.42
   5   9   1    5.92    2.90
   5   9   1    1.96    2.14
   5   9   2   56.38    7.35
   5   9   2   59.74    7.02
   5   9   3   17.11    3.51
   5   9   3   13.79    3.17
   5  10  -8   26.43    4.94
   5  10  -7   20.73    3.79
   5  10  -7   33.95    5.52
   5  10  -6  264.16   15.62
   5  10  -5   88.58    8.91
   5  10  -4    7.53    3.48
   5  10  -3    4.33    3.02
   5  10  -3    8.49    3.15
   5  10  -2   31.63    5.75
   5  10  -2   19.99    4.93
   5  10  -1   80.28    8.57
   5  10  -1   47.26    6.98
   5  10   0    5.91    2.71
   6 -12  -5  138.22    9.74
   6 -12  -4   16.28    3.65
   6 -12  -3   21.80    4.44
   6 -12   3  123.16    8.98
   6 -11  -8  114.29    8.84
   6 -11  -7   53.49    6.64
   6 -11  -6  151.38   11.46
   6 -11  -5  204.73   13.87
   6 -11  -1  169.74   12.48
   6 -11   0   14.86    3.94
   6 -11   1   28.22    5.30
   6 -11   2   94.84    9.82
   6 -11   3   13.83    3.80
   6 -11   4   12.63    3.54
   6 -11   5   38.31    5.86
   6 -11   6  191.65   11.65
   6 -10 -10  185.86   11.01
   6 -10  -9   38.03    5.69
   6 -10  -8   79.83    8.58
   6 -10  -7  145.07   11.87
   6 -10  -6  271.32   16.45
   6 -10  -4   46.42    6.75
   6 -10  -3  335.09   18.14
   6 -10  -2  143.50   11.94
   6 -10  -1    2.33    2.71
   6 -10   0  395.72   20.53
   6 -10   1  100.88   10.61
   6 -10   2   34.03    6.41
   6 -10   3   35.46    6.43
   6 -10   4    6.06    3.09
   6 -10   5  481.05   22.75
   6 -10   6   92.15    9.53
   6 -10   7   44.90    6.17
   6 -10   8   18.71    3.41
   6  -9 -12   54.27    5.57
   6  -9 -11   73.14    7.44
   6  -9 -10  107.56    9.81
   6  -9  -9    1.30    2.41
   6  -9  -8  102.69   10.49
   6  -9  -7   48.91    7.63
   6  -9  -6    1.38    1.62
   6  -9  -5    1.20    1.61
   6  -9  -4  150.17   12.35
   6  -9  -3  100.25   10.09
   6  -9  -2  166.26   13.11
   6  -9  -1   47.74    7.22
   6  -9   0  493.46   23.14
   6  -9   1  563.25   25.37
   6  -9   2   55.50    8.50
   6  -9   3    5.92    3.69
   6  -9   4   96.66   11.27
   6  -9   5  249.99   17.59
   6  -9   6  158.47   13.46
   6  -9   7  194.06   14.07
   6  -9   8   65.23    7.61
   6  -9   9  208.31   11.14
   6  -8 -13   43.01    5.15
   6  -8 -12   51.85    6.46
   6  -8 -11   88.82    9.52
   6  -8 -10  122.75   11.55
   6  -8  -9   39.22    6.84
   6  -8  -8  114.67   11.62
   6  -8  -7  303.76   18.04
   6  -8  -6   82.52    9.30
   6  -8  -5  431.97   20.92
   6  -8  -4  261.02   15.99
   6  -8  -3  776.20   27.50
   6  -8  -2   49.91    7.24
   6  -8  -1   58.17    7.80
   6  -8   0  300.88   17.81
   6  -8   1   73.24    9.36
   6  -8   1   76.23    9.33
   6  -8   2    0.73    2.34
   6  -8   2   -0.10    2.38
   6  -8   3  184.17   15.44
   6  -8   3  162.14   14.44
   6  -8   4    6.57    3.74
   6  -8   4    8.24    3.82
   6  -8   5  153.63   13.82
   6  -8   5  143.42   13.75
   6  -8   6   70.38    9.52
   6  -8   7   13.49    4.15
   6  -8   8  125.47   11.07
   6  -8   9  117.46    9.36
   6  -8  10   78.04    6.30
   6  -7 -14   45.30    5.17
   6  -7 -13  106.24    9.33
   6  -7 -12    2.47    2.77
   6  -7 -11   81.49    9.82
   6  -7 -10    3.01    2.99
   6  -7  -9   99.67   11.08
   6  -7  -9   97.01   11.24
   6  -7  -8  544.49   24.98
   6  -7  -8  546.14   26.44
   6  -7  -7   53.00    7.83
   6  -7  -7   50.30    7.93
   6  -7  -6  141.66   12.17
   6  -7  -5  315.96   17.51
   6  -7  -4  273.96   16.20
   6  -7  -3  359.81   18.09
   6  -7  -2   85.97    8.96
   6  -7  -1   33.08    5.70
   6  -7  -1   23.33    4.96
   6  -7   0  483.71   22.37
   6  -7   0  474.54   21.84
   6  -7   1   15.70    4.22
   6  -7   1    7.79    3.45
   6  -7   2  229.54   16.48
   6  -7   2  230.54   16.32
   6  -7   3  343.80   20.89
   6  -7   3  337.39   20.35
   6  -7   4  408.35   23.21
   6  -7   4  417.15   23.18
   6  -7   5  395.93   22.84
   6  -7   5  453.24   24.55
   6  -7   6   26.80    6.32
   6  -7   6   26.30    5.95
   6  -7   7  288.12   18.54
   6  -7   7  311.62   18.73
   6  -7   8  163.94   13.02
   6  -7   8  175.10   12.64
   6  -7   9   34.65    5.61
   6  -7  10    7.01    2.27
   6  -6 -15    4.96    1.91
   6  -6 -14   54.47    6.44
   6  -6 -13  106.16   10.22
   6  -6 -12   10.08    3.82
   6  -6 -11    6.38    3.92
   6  -6 -10  257.83   17.83
   6  -6 -10  226.42   17.32
   6  -6  -9  108.73   11.82
   6  -6  -9  113.54   11.78
   6  -6  -8 1133.58   35.82
   6  -6  -8 1055.49   35.70
   6  -6  -7    9.42    3.40
   6  -6  -7    9.67    3.41
   6  -6  -6  224.02   14.75
   6  -6  -6  204.37   14.33
   6  -6  -5  443.17   25.35
   6  -6  -4  106.48   12.05
   6  -6  -4  110.31   12.32
   6  -6  -3  170.75   15.85
   6  -6  -2   12.13    4.85
   6  -6  -1  442.29   27.45
   6  -6   0  413.91   23.58
   6  -6   0  404.68   27.81
   6  -6   1   78.51   10.67
   6  -6   1   74.38   12.29
   6  -6   2  416.27   21.50
   6  -6   2  413.78   21.15
   6  -6   3  304.15   18.93
   6  -6   3  323.65   19.95
   6  -6   4   81.79   10.24
   6  -6   4   88.87   10.82
   6  -6   5  160.33   14.47
   6  -6   5  168.55   15.10
   6  -6   6   73.01    9.80
   6  -6   6   78.47   10.39
   6  -6   7   85.30   10.18
   6  -6   7   86.10   10.29
   6  -6   8  147.91   12.55
   6  -6   8  147.96   12.56
   6  -6   9    1.61    2.36
   6  -6   9    3.02    2.10
   6  -6  10   77.83    7.04
   6  -5 -15    6.90    2.64
   6  -5 -14  188.66   12.70
   6  -5 -13  180.14   13.86
   6  -5 -12  209.37   15.93
   6  -5 -11    2.62    2.78
   6  -5 -11    3.33    3.27
   6  -5 -10  177.84   15.31
   6  -5 -10  171.48   14.56
   6  -5  -9  409.64   21.65
   6  -5  -9  421.22   22.88
   6  -5  -8   46.87    7.05
   6  -5  -8   46.51    7.33
   6  -5  -7  106.28   13.31
   6  -5  -7  108.55   10.41
   6  -5  -7  105.22   10.33
   6  -5  -6  678.04   31.78
   6  -5  -5  297.00   19.41
   6  -5  -5  318.34   20.15
   6  -5  -4   21.09    5.08
   6  -5  -4   17.87    5.02
   6  -5  -3  623.68   28.93
   6  -5  -2  285.31   20.31
   6  -5  -1  586.01   30.57
   6  -5   0  154.34   13.39
   6  -5   0  153.40   16.39
   6  -5   1   85.07   10.55
   6  -5   1   66.73   11.66
   6  -5   2  682.62   38.12
   6  -5   2  690.32   31.75
   6  -5   3   37.60    6.62
   6  -5   3   37.03    7.93
   6  -5   3   41.76    7.09
   6  -5   4  155.43   13.65
   6  -5   4  180.82   15.16
   6  -5   5   46.61    7.58
   6  -5   5   48.37    8.21
   6  -5   6   57.58    8.75
   6  -5   6   61.38    9.18
   6  -5   7  530.94   24.96
   6  -5   7  585.67   27.39
   6  -5   8  102.19   10.44
   6  -5   8  102.76   11.00
   6  -5   9   62.03    7.36
   6  -5   9   52.84    7.24
   6  -5  10  144.79   10.09
   6  -4 -16   59.97    5.14
   6  -4 -15  145.13   10.18
   6  -4 -14  348.25   16.97
   6  -4 -14  347.34   17.88
   6  -4 -13   17.86    4.56
   6  -4 -13   20.67    4.73
   6  -4 -12   27.58    6.12
   6  -4 -11  560.12   26.07
   6  -4 -11  585.40   28.19
   6  -4 -10    9.05    3.67
   6  -4 -10    7.05    3.19
   6  -4  -9    5.21    2.72
   6  -4  -9    9.61    3.24
   6  -4  -8   54.07    9.93
   6  -4  -8   56.76    7.63
   6  -4  -8   55.23    7.74
   6  -4  -7  515.92   27.88
   6  -4  -7  537.80   26.69
   6  -4  -6 1199.31   39.37
   6  -4  -6 1283.12   39.80
   6  -4  -5   13.71    4.25
   6  -4  -5   12.73    4.40
   6  -4  -4  149.79   12.07
   6  -4  -4  145.17   13.50
   6  -4  -3  421.92   23.19
   6  -4  -2  679.86   30.44
   6  -4  -1 1925.17   53.54
   6  -4   0   21.97    4.78
   6  -4   0   22.76    6.64
   6  -4   1  221.97   20.60
   6  -4   1  217.53   15.57
   6  -4   2  317.54   25.82
   6  -4   3   27.98    8.52
   6  -4   4   87.44    9.92
   6  -4   4   98.76   11.13
   6  -4   5  250.43   18.22
   6  -4   6  293.38   19.92
   6  -4   7  437.89   23.72
   6  -4   8   44.59    7.76
   6  -4   9   60.30    7.82
   6  -4  10   55.68    6.73
   6  -4  11   28.65    3.93
   6  -3 -16    3.22    1.55
   6  -3 -15   81.25    7.78
   6  -3 -15   82.93    7.94
   6  -3 -14  124.14   10.99
   6  -3 -14  122.51   10.83
   6  -3 -13  110.47   11.27
   6  -3 -13  104.98   10.73
   6  -3 -12    8.00    3.91
   6  -3 -12   15.12    4.25
   6  -3 -11  144.17   12.99
   6  -3 -11  135.76   13.70
   6  -3 -10   96.58   10.44
   6  -3 -10  106.35   11.81
   6  -3  -9  238.01   15.47
   6  -3  -9  237.92   16.42
   6  -3  -8   70.10   10.13
   6  -3  -7  534.96   26.58
   6  -3  -6 1280.89   39.37
   6  -3  -5  122.14   12.13
   6  -3  -4  300.48   18.86
   6  -3  -3  562.10   26.14
   6  -3  -2  174.08   15.18
   6  -3  -1  155.90   15.18
   6  -3   0   31.95    7.39
   6  -3   1   10.98    5.01
   6  -3   2   68.54   11.80
   6  -3   3    0.08    1.90
   6  -3   4   84.50   12.93
   6  -3   4   77.71    9.65
   6  -3   5   80.07   10.30
   6  -3   6  174.92   15.22
   6  -3   7  670.51   28.93
   6  -3   8   23.74    5.43
   6  -3   9  100.56   10.19
   6  -3  10   63.09    7.11
   6  -3  11   10.48    2.55
   6  -2 -16   93.45    7.36
   6  -2 -15   51.03    6.58
   6  -2 -14   28.76    5.59
   6  -2 -14   35.79    5.71
   6  -2 -13    5.11    2.92
   6  -2 -13    3.70    2.53
   6  -2 -12  228.55   16.67
   6  -2 -12  228.92   17.95
   6  -2 -11  363.93   22.04
   6  -2 -10  161.25   14.18
   6  -2  -9   -2.62    2.66
   6  -2  -8  209.62   17.46
   6  -2  -7  452.27   24.61
   6  -2  -6  353.65   20.97
   6  -2  -5    4.65    2.93
   6  -2  -4  559.56   25.73
   6  -2  -3  568.58   26.11
   6  -2  -2    7.59    3.88
   6  -2  -1    0.18    2.38
   6  -2   0  176.95   16.69
   6  -2   1  822.98   29.43
   6  -2   1  737.57   35.72
   6  -2   2  962.99   34.70
   6  -2   2  832.24   39.65
   6  -2   3    8.49    4.39
   6  -2   4  426.47   22.54
   6  -2   4  416.95   28.83
   6  -2   5  147.69   13.68
   6  -2   6  161.56   14.35
   6  -2   7  165.17   14.49
   6  -2   8   62.95    8.67
   6  -2   9  137.76   11.72
   6  -2  10   52.05    6.67
   6  -2  11    3.20    1.58
   6  -1 -16   52.84    6.00
   6  -1 -15   20.19    4.48
   6  -1 -14   10.15    3.94
   6  -1 -13   72.78    9.46
   6  -1 -12  580.40   26.42
   6  -1 -12  600.37   28.32
   6  -1 -11  355.29   21.34
   6  -1 -10   28.79    5.94
   6  -1  -9  124.72   14.08
   6  -1  -9  115.13   13.90
   6  -1  -8  641.19   29.49
   6  -1  -8  666.25   31.77
   6  -1  -7  490.75   23.71
   6  -1  -7  483.05   25.81
   6  -1  -6  138.69   11.79
   6  -1  -6  148.79   13.92
   6  -1  -5  311.09   19.54
   6  -1  -4  565.75   26.19
   6  -1  -3 1171.82   38.20
   6  -1  -2    3.28    2.10
   6  -1  -1  164.95   15.47
   6  -1   0  486.62   27.42
   6  -1   1  875.37   32.27
   6  -1   1  818.03   37.18
   6  -1   2  202.90   20.59
   6  -1   2  163.09   15.21
   6  -1   3  113.31   15.39
   6  -1   3   94.18   12.51
   6  -1   4  112.72   11.61
   6  -1   4   93.78   13.30
   6  -1   5    6.07    3.41
   6  -1   6    2.75    2.00
   6  -1   7    2.74    2.58
   6  -1   8  191.98   14.69
   6  -1   9  363.55   18.71
   6  -1  10    8.53    2.96
   6  -1  11    7.96    2.12
   6   0 -17   23.64    3.45
   6   0 -16   69.10    7.04
   6   0 -15    4.14    2.31
   6   0 -14   13.65    4.44
   6   0 -13  103.85   11.03
   6   0 -12  336.41   20.06
   6   0 -11  383.92   21.56
   6   0 -11  407.10   22.43
   6   0 -10   61.06    8.44
   6   0  -9  233.71   19.99
   6   0  -9  263.71   21.55
   6   0  -8  219.58   17.97
   6   0  -8  246.25   20.05
   6   0  -7    3.69    2.56
   6   0  -7    5.57    3.64
   6   0  -6   35.33    6.25
   6   0  -6   42.84    7.93
   6   0  -5  139.33   13.83
   6   0  -4 2610.45   73.07
   6   0  -4 2878.21   61.80
   6   0  -3    4.92    3.95
   6   0  -3   11.98    4.57
   6   0  -2   67.75   13.11
   6   0  -2   96.99   11.76
   6   0  -1  167.89   20.02
   6   0  -1  167.08   15.98
   6   0   0   65.72   12.73
   6   0   0   63.48   10.20
   6   0   1  194.37   21.06
   6   0   1  131.53   13.38
   6   0   2    0.74    2.32
   6   0   2    5.48    4.05
   6   0   3  161.15   18.58
   6   0   3  119.19   14.97
   6   0   4  304.28   19.09
   6   0   4  327.64   20.28
   6   0   5    8.08    3.52
   6   0   6   38.22    7.21
   6   0   7  206.96   15.73
   6   0   8  203.70   14.75
   6   0   9  264.53   15.36
   6   0  10    3.17    1.83
   6   0  11   36.06    3.98
   6   0  11   32.61    4.00
   6   1 -17  275.91   11.33
   6   1 -16  150.39   10.13
   6   1 -15   22.44    4.81
   6   1 -14   83.50    9.39
   6   1 -13  206.20   15.42
   6   1 -12  210.71   15.97
   6   1 -11   32.50    6.54
   6   1 -10   59.10    8.10
   6   1 -10   63.47    9.05
   6   1  -9  438.94   21.81
   6   1  -8    8.87    4.30
   6   1  -8   16.68    5.93
   6   1  -7   -0.34    2.66
   6   1  -7   -5.45    3.45
   6   1  -6  115.53   12.01
   6   1  -6  112.61   13.46
   6   1  -5  294.02   21.41
   6   1  -4  748.14   37.09
   6   1  -4  757.97   34.08
   6   1  -3   19.78    6.70
   6   1  -3   17.24    5.29
   6   1  -2  262.58   25.10
   6   1  -2  264.43   20.75
   6   1  -1  139.74   18.67
   6   1  -1  140.30   15.25
   6   1   0  107.61   16.52
   6   1   1   15.39    6.15
   6   1   2  219.20   22.76
   6   1   2  155.76   16.47
   6   1   3  507.64   23.92
   6   1   3  610.26   27.75
   6   1   4  266.38   18.06
   6   1   4  302.56   19.44
   6   1   5   39.85    7.21
   6   1   5   42.12    7.15
   6   1   6   29.39    6.29
   6   1   6   35.81    6.69
   6   1   7   22.17    5.41
   6   1   8  115.89   10.76
   6   1   9   49.78    6.35
   6   1  10    1.37    1.27
   6   2 -17  165.53    8.49
   6   2 -16    9.55    2.85
   6   2 -15   -0.43    2.37
   6   2 -14   46.05    6.91
   6   2 -13   24.23    5.60
   6   2 -12   61.36    8.70
   6   2 -12   71.42    9.69
   6   2 -11   11.13    3.69
   6   2 -11    8.94    4.02
   6   2 -10  167.52   14.99
   6   2 -10  172.09   14.24
   6   2  -9  428.93   21.47
   6   2  -9  401.03   21.15
   6   2  -9  450.82   24.54
   6   2  -8   56.43   10.04
   6   2  -8   58.32   10.75
   6   2  -7  139.60   14.60
   6   2  -7  122.79   15.52
   6   2  -6  376.41   26.48
   6   2  -5  916.60   41.20
   6   2  -4  361.38   26.03
   6   2  -3    8.85    4.39
   6   2  -3    0.13    3.21
   6   2  -2  404.60   31.15
   6   2  -2  470.33   29.71
   6   2  -1  598.64   39.20
   6   2   0   97.68   15.76
   6   2   1    3.27    2.93
   6   2   2  189.32   15.75
   6   2   3  583.73   27.93
   6   2   4  358.92   20.91
   6   2   4  385.10   22.16
   6   2   5   94.91   11.00
   6   2   5   89.16   10.48
   6   2   6   55.65    8.28
   6   2   6   52.60    7.96
   6   2   7   42.04    6.75
   6   2   8   -0.06    2.28
   6   2   8    0.38    1.12
   6   2   9    2.09    1.48
   6   2  10   59.40    5.45
   6   2  10   59.51    5.37
   6   3 -16    1.79    1.67
   6   3 -15   40.04    5.62
   6   3 -14   83.15    8.95
   6   3 -13   31.72    6.02
   6   3 -12    8.93    3.81
   6   3 -12   12.22    3.96
   6   3 -11    8.54    3.63
   6   3 -11   14.46    4.69
   6   3 -10  782.83   32.74
   6   3 -10  681.34   29.20
   6   3  -9  212.49   15.65
   6   3  -9  214.64   16.04
   6   3  -8   28.95    5.78
   6   3  -8   29.22    5.65
   6   3  -7  763.91   28.77
   6   3  -7  781.19   26.58
   6   3  -6   64.79   12.30
   6   3  -5   40.51    9.90
   6   3  -4    8.68    4.85
   6   3  -3  287.40   23.91
   6   3  -2  872.16   44.99
   6   3  -1   66.98   12.94
   6   3   0    6.94    2.72
   6   3   0    3.50    2.48
   6   3   1   22.03    5.21
   6   3   1   17.40    4.97
   6   3   1   17.61    5.73
   6   3   2    5.56    3.05
   6   3   2    2.92    2.22
   6   3   3  184.76   15.59
   6   3   4    2.28    2.47
   6   3   5   71.77    9.17
   6   3   5   64.60    8.77
   6   3   6   81.63    9.46
   6   3   6   77.46    9.23
   6   3   7   21.62    4.76
   6   3   8    3.57    2.75
   6   3   8   -0.07    1.24
   6   3   8    1.58    1.39
   6   3   9   15.52    3.16
   6   3   9   13.52    2.72
   6   3   9   12.06    2.29
   6   4 -16   81.51    6.39
   6   4 -16   80.92    6.28
   6   4 -15  326.75   15.10
   6   4 -15  310.91   13.51
   6   4 -14  202.03   13.36
   6   4 -14  209.95   13.55
   6   4 -13   31.67    5.82
   6   4 -12    4.23    3.56
   6   4 -12    2.09    2.75
   6   4 -11  328.93   20.72
   6   4 -11  291.59   19.62
   6   4 -10  378.99   22.58
   6   4  -9  872.81   33.86
   6   4  -8  823.05   29.46
   6   4  -8  795.70   31.92
   6   4  -7    3.47    2.54
   6   4  -7    8.03    3.10
   6   4  -7    8.40    4.31
   6   4  -7   10.26    4.19
   6   4  -6  319.73   20.21
   6   4  -6  308.02   16.56
   6   4  -6  289.85   18.55
   6   4  -6  311.25   16.45
   6   4  -6  296.97   18.01
   6   4  -5   25.55    5.82
   6   4  -5   29.25    5.04
   6   4  -5   25.98    5.24
   6   4  -5   30.52    5.11
   6   4  -5   30.86    5.79
   6   4  -4    0.13    1.35
   6   4  -4    0.90    1.38
   6   4  -4    0.40    1.28
   6   4  -4    3.50    2.52
   6   4  -3  407.25   18.13
   6   4  -3  367.10   18.52
   6   4  -3  366.56   18.10
   6   4  -3  381.42   19.54
   6   4  -2  505.42   20.65
   6   4  -2  488.90   21.20
   6   4  -2  454.87   20.80
   6   4  -2  474.79   20.90
   6   4  -1  236.61   14.74
   6   4  -1  208.04   14.69
   6   4  -1  207.73   14.40
   6   4   0    6.53    2.79
   6   4   0    3.22    2.51
   6   4   0    3.46    2.38
   6   4   0    6.20    2.80
   6   4   1    8.34    3.73
   6   4   1    3.87    2.87
   6   4   2   80.06    9.98
   6   4   2  100.12   11.83
   6   4   2   83.82   10.92
   6   4   3   27.24    6.10
   6   4   3   29.11    6.69
   6   4   4   14.24    4.64
   6   4   4   17.37    4.71
   6   4   5  226.39   17.08
   6   4   5  284.39   17.71
   6   4   6  235.61   16.53
   6   4   6  238.42   15.07
   6   4   7   23.16    4.90
   6   4   7   26.35    4.69
   6   4   8   -0.79    1.56
   6   4   8    0.97    1.14
   6   5 -15  104.75    7.68
   6   5 -15  120.11    8.66
   6   5 -14  176.12   11.66
   6   5 -14  192.09   11.91
   6   5 -14  194.91   12.92
   6   5 -13    8.75    3.53
   6   5 -13    4.09    2.60
   6   5 -12   32.06    6.66
   6   5 -11  198.60   16.97
   6   5 -11  185.26   15.55
   6   5 -10  136.13   14.73
   6   5 -10  138.03   14.15
   6   5  -9   -0.56    2.95
   6   5  -9   -2.34    3.98
   6   5  -8   74.32    8.92
   6   5  -8   58.69    9.72
   6   5  -8   70.72   10.45
   6   5  -7  263.79   16.12
   6   5  -7  243.85   18.52
   6   5  -7  245.13   17.34
   6   5  -7  240.75   18.97
   6   5  -6   10.20    3.69
   6   5  -6   14.73    3.83
   6   5  -6    8.84    3.80
   6   5  -6    9.11    3.88
   6   5  -5   19.00    6.08
   6   5  -5   13.57    3.47
   6   5  -5   13.33    4.23
   6   5  -5    9.83    3.04
   6   5  -5   12.51    4.33
   6   5  -4   34.35    7.71
   6   5  -4   30.28    5.20
   6   5  -4   29.24    5.83
   6   5  -4   30.78    5.46
   6   5  -4   27.99    5.85
   6   5  -3  173.29   13.49
   6   5  -3  194.96   13.79
   6   5  -3  187.83   14.66
   6   5  -2  246.35   15.01
   6   5  -2  217.11   15.04
   6   5  -2  221.85   15.11
   6   5  -2  203.30   14.54
   6   5  -2  226.42   16.15
   6   5  -1    5.19    2.39
   6   5  -1   -1.31    3.30
   6   5  -1    5.63    2.54
   6   5   0  118.86   11.21
   6   5   0  107.88   10.93
   6   5   0  108.29   11.36
   6   5   0  114.63   13.18
   6   5   1   95.03   10.41
   6   5   1  122.12   12.35
   6   5   1   84.30   10.41
   6   5   1  103.79   12.51
   6   5   2    0.50    1.84
   6   5   2    4.41    2.99
   6   5   3   -0.46    2.48
   6   5   3    4.58    2.85
   6   5   4   39.49    6.98
   6   5   4   50.38    7.80
   6   5   5  158.82   13.13
   6   5   5  199.44   14.64
   6   5   5  192.82   13.68
   6   5   6  205.70   13.53
   6   5   6  236.79   14.23
   6   5   6  212.60   13.06
   6   5   7   14.61    3.22
   6   5   7   16.77    3.33
   6   6 -14    3.22    1.64
   6   6 -14    6.46    2.42
   6   6 -13   16.40    4.20
   6   6 -13   17.67    4.70
   6   6 -12   46.62    7.26
   6   6 -12   42.72    7.17
   6   6 -11    2.42    2.87
   6   6 -11    6.59    3.01
   6   6 -10   33.88    7.54
   6   6 -10   30.60    7.01
   6   6 -10   22.45    5.93
   6   6  -9  129.61   14.20
   6   6  -9  112.97   12.88
   6   6  -9  136.44   14.64
   6   6  -8  152.60   15.28
   6   6  -8  147.38   14.30
   6   6  -8  150.18   15.59
   6   6  -7   41.00    8.48
   6   6  -7   44.12    8.00
   6   6  -7   37.33    7.30
   6   6  -7   39.92    7.31
   6   6  -6    1.05    3.00
   6   6  -6    9.45    3.83
   6   6  -6    0.82    2.48
   6   6  -5  111.98   11.99
   6   6  -5  113.49   11.86
   6   6  -5  116.38   14.78
   6   6  -4  101.98   11.01
   6   6  -4  109.57   11.66
   6   6  -3    9.32    3.28
   6   6  -3    9.36    3.46
   6   6  -3   16.52    5.03
   6   6  -2   -1.63    3.37
   6   6  -2    6.44    3.01
   6   6  -2    3.25    3.07
   6   6  -1  164.32   13.62
   6   6  -1  146.79   12.80
   6   6  -1  134.14   12.06
   6   6   0  206.44   15.78
   6   6   0  207.02   15.59
   6   6   1  107.35   13.01
   6   6   1   75.16    9.74
   6   6   1   93.23   11.62
   6   6   2    4.69    2.67
   6   6   2   -0.08    2.26
   6   6   2    0.94    2.11
   6   6   3   11.60    3.88
   6   6   3    5.76    3.12
   6   6   3    4.33    2.92
   6   6   4    4.13    2.47
   6   6   4    6.09    2.57
   6   6   4   -0.70    2.52
   6   6   5  166.30   12.23
   6   6   5  164.02   11.35
   6   6   6   35.32    4.94
   6   6   6   31.25    4.34
   6   7 -13  185.82   10.42
   6   7 -13  201.50   12.38
   6   7 -12  174.15   12.45
   6   7 -12  169.67   13.08
   6   7 -11    3.29    2.34
   6   7 -11    7.78    4.12
   6   7 -10    7.14    3.85
   6   7 -10    5.59    3.84
   6   7  -9   63.10    9.73
   6   7  -9   58.78    9.06
   6   7  -9   70.18   10.70
   6   7  -8  333.27   22.07
   6   7  -8  287.84   19.23
   6   7  -7  351.81   22.63
   6   7  -7  353.14   20.67
   6   7  -7  409.03   26.91
   6   7  -6    3.81    4.13
   6   7  -6   -4.48    4.74
   6   7  -6    0.69    3.03
   6   7  -5   39.48    7.35
   6   7  -5   45.85    7.86
   6   7  -4   64.02    9.27
   6   7  -4   71.68    9.61
   6   7  -3  159.14   14.03
   6   7  -3  137.87   11.99
   6   7  -3  165.36   14.55
   6   7  -2   87.08   10.64
   6   7  -2   75.62    8.70
   6   7  -2   66.96    8.42
   6   7  -2   90.46   10.88
   6   7  -1   46.18    7.09
   6   7  -1   35.48    6.38
   6   7  -1   38.37    7.38
   6   7   0  238.11   16.14
   6   7   0  284.40   17.60
   6   7   0  245.40   17.40
   6   7   1   96.51   10.50
   6   7   1   93.03   10.41
   6   7   1  124.91   12.42
   6   7   2   18.05    4.58
   6   7   2   12.97    4.12
   6   7   2    9.13    3.50
   6   7   3   24.88    5.03
   6   7   3   19.37    4.62
   6   7   3   17.92    3.82
   6   7   4   19.07    3.91
   6   7   4   12.71    3.45
   6   7   5   30.78    4.42
   6   7   5   28.90    4.02
   6   8 -12  114.23    9.20
   6   8 -11   45.62    6.45
   6   8 -11   40.63    6.30
   6   8 -10   25.60    5.47
   6   8 -10   31.18    6.07
   6   8  -9   59.20    8.82
   6   8  -9   66.36    8.68
   6   8  -8   30.20    6.60
   6   8  -8   41.95    7.00
   6   8  -7    9.06    3.52
   6   8  -7    9.30    3.44
   6   8  -6  266.15   18.89
   6   8  -6  260.82   17.74
   6   8  -5  169.84   14.89
   6   8  -5  165.50   13.25
   6   8  -5  190.27   15.24
   6   8  -4   31.27    7.33
   6   8  -4   13.68    3.20
   6   8  -4   28.39    6.29
   6   8  -3   -0.87    4.29
   6   8  -3   11.41    3.98
   6   8  -2   -3.88    3.91
   6   8  -2    5.92    3.78
   6   8  -1   99.27   10.61
   6   8  -1   81.16   10.11
   6   8   0   23.39    4.77
   6   8   0   23.23    5.20
   6   8   1    2.26    1.88
   6   8   1    0.74    2.11
   6   8   2   38.15    5.62
   6   8   2   53.25    6.64
   6   8   2   52.62    6.31
   6   8   3    3.86    1.84
   6   8   3    8.98    2.61
   6   9  -9   22.49    5.28
   6   9  -9   12.67    3.15
   6   9  -8   14.54    3.24
   6   9  -8   22.89    4.37
   6   9  -7   37.22    7.93
   6   9  -7   -1.63    3.99
   6   9  -6  266.53   18.89
   6   9  -6  178.34   13.08
   6   9  -5   41.08    6.11
   6   9  -4   24.98    4.75
   6   9  -4   37.41    6.87
   6   9  -3   10.76    4.04
   6   9  -3    9.45    4.03
   6   9  -2   26.80    6.00
   6   9  -2    1.87    2.50
   6   9  -1   63.32    8.52
   6   9  -1   13.88    4.21
   6   9   0   20.72    4.62
   7 -12  -5   30.51    4.51
   7 -12  -4   40.76    5.55
   7 -12   0    4.01    2.20
   7 -12   1    3.63    1.82
   7 -12   2   41.81    5.06
   7 -11  -8   78.59    7.21
   7 -11  -7   78.18    7.71
   7 -11  -6   98.55    8.97
   7 -11  -4   41.04    5.71
   7 -11  -3   70.91    7.82
   7 -11  -2  180.17   12.60
   7 -11  -1    5.25    2.69
   7 -11   0   14.42    3.70
   7 -11   1   39.78    6.48
   7 -11   2  218.60   14.03
   7 -11   3  183.20   12.54
   7 -11   4   22.26    4.38
   7 -11   5   74.02    7.06
   7 -10 -10  125.23    8.92
   7 -10  -9   -2.56    2.69
   7 -10  -8  105.93    9.58
   7 -10  -7  186.55   13.18
   7 -10  -6   69.26    7.92
   7 -10  -5   11.15    3.38
   7 -10  -4    9.70    3.16
   7 -10  -3   97.85    9.73
   7 -10  -2  152.49   12.47
   7 -10  -1    8.86    3.58
   7 -10   0   50.46    7.25
   7 -10   1  141.33   12.47
   7 -10   2  279.30   17.42
   7 -10   3  363.02   19.69
   7 -10   4   75.37    8.83
   7 -10   5   51.21    6.92
   7 -10   6   99.24    8.72
   7 -10   7   -0.41    1.16
   7  -9 -12   58.76    5.57
   7  -9 -11  224.21   12.59
   7  -9 -10  131.11   10.60
   7  -9  -9    3.27    2.09
   7  -9  -8  259.29   16.37
   7  -9  -7  215.42   14.60
   7  -9  -6  113.60   10.80
   7  -9  -5   -2.12    3.02
   7  -9  -4  214.03   14.79
   7  -9  -3  314.09   17.99
   7  -9  -2  192.87   14.31
   7  -9  -1   22.21    5.16
   7  -9   0  366.88   20.48
   7  -9   1  107.29   11.24
   7  -9   2   20.79    5.16
   7  -9   3   18.74    5.26
   7  -9   4    1.44    2.65
   7  -9   5  100.32   10.48
   7  -9   6   99.37    9.84
   7  -9   7  164.15   11.12
   7  -9   8  128.07    8.31
   7  -8 -13  133.66    8.55
   7  -8 -12   53.24    6.39
   7  -8 -11   28.49    5.39
   7  -8 -10   25.23    5.19
   7  -8  -9    3.49    2.75
   7  -8  -9    5.34    2.99
   7  -8  -8  160.13   13.19
   7  -8  -7   85.26    9.67
   7  -8  -6   24.78    5.25
   7  -8  -5  162.99   12.94
   7  -8  -4  119.15   11.11
   7  -8  -3  269.64   16.70
   7  -8  -2  206.70   14.81
   7  -8  -1   84.78    9.73
   7  -8   0   24.06    5.54
   7  -8   1   15.81    4.55
   7  -8   1   25.79    5.72
   7  -8   2    3.47    2.75
   7  -8   2    7.67    3.47
   7  -8   3   36.59    7.03
   7  -8   3   34.63    6.64
   7  -8   4  647.72   28.48
   7  -8   4  562.27   26.48
   7  -8   5  548.07   24.97
   7  -8   5  540.42   25.25
   7  -8   6    5.81    3.00
   7  -8   6    8.36    3.24
   7  -8   7  139.13   10.23
   7  -8   7  136.11   10.98
   7  -8   8  258.51   13.18
   7  -7 -14   32.90    4.24
   7  -7 -13   88.24    8.16
   7  -7 -12   33.37    5.75
   7  -7 -11   23.20    5.19
   7  -7 -10   20.37    5.24
   7  -7 -10   32.26    6.29
   7  -7  -9  459.34   22.79
   7  -7  -9  482.94   24.51
   7  -7  -8  265.22   17.23
   7  -7  -8  263.51   18.05
   7  -7  -7    9.20    3.74
   7  -7  -7    1.70    2.32
   7  -7  -6  248.63   16.13
   7  -7  -6  249.34   16.70
   7  -7  -5  314.88   17.85
   7  -7  -5  309.97   18.07
   7  -7  -4  257.98   16.04
   7  -7  -4  243.97   15.67
   7  -7  -3   73.99    8.77
   7  -7  -2   -0.84    1.28
   7  -7  -1  107.83   10.86
   7  -7  -1  114.84   11.10
   7  -7   0  130.12   12.18
   7  -7   0  127.01   11.89
   7  -7   1    4.12    3.09
   7  -7   1    2.69    1.89
   7  -7   2  130.73   12.94
   7  -7   2  123.64   12.43
   7  -7   3  142.58   13.58
   7  -7   3  138.98   13.33
   7  -7   4  305.13   19.97
   7  -7   4  309.56   19.92
   7  -7   5  498.81   24.96
   7  -7   5  441.59   23.40
   7  -7   6  167.06   13.77
   7  -7   6  149.45   13.07
   7  -7   7    6.76    3.25
   7  -7   7    4.89    2.56
   7  -7   8   15.73    3.60
   7  -7   8   21.54    4.04
   7  -7   9   59.90    5.56
   7  -6 -14   31.76    4.69
   7  -6 -13  161.15   11.86
   7  -6 -12  149.13   12.49
   7  -6 -11    4.25    2.30
   7  -6 -11    1.81    2.26
   7  -6 -10  278.84   17.99
   7  -6 -10  285.31   19.13
   7  -6  -9   58.65    8.42
   7  -6  -9   66.76    9.37
   7  -6  -8  558.89   25.00
   7  -6  -8  528.85   25.22
   7  -6  -7   33.37    6.22
   7  -6  -7   30.83    5.90
   7  -6  -6  120.43   11.24
   7  -6  -6  128.48   11.47
   7  -6  -5  366.75   19.05
   7  -6  -5  349.28   18.37
   7  -6  -4   98.60    9.68
   7  -6  -4   97.14    9.44
   7  -6  -3    3.93    2.04
   7  -6  -3    6.43    2.44
   7  -6  -2   27.16    5.07
   7  -6  -2   24.39    4.96
   7  -6  -2   28.26    5.38
   7  -6  -1  502.74   22.32
   7  -6  -1  495.53   22.19
   7  -6  -1  516.93   21.54
   7  -6   0  450.82   21.93
   7  -6   0  477.37   22.49
   7  -6   0  471.59   21.12
   7  -6   1   16.94    4.34
   7  -6   1   13.85    4.30
   7  -6   1   19.40    4.95
   7  -6   2  156.52   13.97
   7  -6   2  145.39   13.33
   7  -6   3  211.60   16.60
   7  -6   3  204.69   16.08
   7  -6   4  386.07   22.65
   7  -6   4  332.19   20.75
   7  -6   5   45.22    7.64
   7  -6   5   47.70    8.03
   7  -6   6   41.16    7.02
   7  -6   6   40.92    7.19
   7  -6   7  204.46   14.79
   7  -6   7  201.22   14.16
   7  -6   8   53.49    6.83
   7  -6   8   41.54    5.75
   7  -6   9   76.52    6.87
   7  -5 -15    5.84    2.01
   7  -5 -14   88.20    7.78
   7  -5 -14   80.87    7.98
   7  -5 -13  125.65   10.92
   7  -5 -13  129.47   11.21
   7  -5 -12    4.42    3.43
   7  -5 -11  148.93   13.12
   7  -5 -11  167.33   14.96
   7  -5 -10   27.77    6.37
   7  -5 -10   23.53    5.47
   7  -5  -9  383.81   20.73
   7  -5  -9  382.18   21.60
   7  -5  -8   55.65    7.94
   7  -5  -8   59.39    8.37
   7  -5  -7   69.26    8.52
   7  -5  -7   61.75    8.07
   7  -5  -6  631.55   24.73
   7  -5  -6  615.23   24.26
   7  -5  -5   83.73   11.15
   7  -5  -5   81.48    8.63
   7  -5  -5   81.54    8.53
   7  -5  -4    6.10    3.64
   7  -5  -3  113.62   13.60
   7  -5  -2  203.41   19.07
   7  -5  -1  840.63   40.00
   7  -5   0  518.83   22.94
   7  -5   0  571.38   23.83
   7  -5   1   55.14    7.80
   7  -5   1   65.37    8.42
   7  -5   2  202.12   15.59
   7  -5   2  181.50   14.54
   7  -5   3   38.78    6.85
   7  -5   3   53.24    8.37
   7  -5   4  293.54   19.70
   7  -5   4  263.57   18.13
   7  -5   5    2.90    1.52
   7  -5   5   -1.51    3.83
   7  -5   6  112.05   11.96
   7  -5   6  116.58   11.53
   7  -5   7  174.59   14.03
   7  -5   8   82.17    8.88
   7  -5   9    1.05    1.51
   7  -5  10   56.12    5.10
   7  -4 -15   50.71    5.57
   7  -4 -15   47.02    5.28
   7  -4 -14  391.61   18.22
   7  -4 -14  372.61   17.42
   7  -4 -13  424.21   20.99
   7  -4 -13  432.65   20.71
   7  -4 -12   57.77    8.24
   7  -4 -12   48.44    8.40
   7  -4 -11  399.94   21.45
   7  -4 -11  355.90   21.96
   7  -4 -10  307.65   18.68
   7  -4 -10  329.13   20.49
   7  -4  -9  147.95   12.56
   7  -4  -9  150.30   13.38
   7  -4  -8  183.55   14.10
   7  -4  -8  199.41   14.80
   7  -4  -7  459.85   26.47
   7  -4  -7  442.82   20.88
   7  -4  -7  522.85   22.51
   7  -4  -6 1361.83   44.39
   7  -4  -5  205.69   17.57
   7  -4  -4    0.92    2.37
   7  -4  -3  257.80   20.23
   7  -4  -2  535.78   30.12
   7  -4  -1  295.30   23.33
   7  -4   0   12.46    5.65
   7  -4   1  196.78   14.42
   7  -4   1  223.62   22.59
   7  -4   2   28.36    5.57
   7  -4   2   24.73    5.55
   7  -4   3   48.55    7.94
   7  -4   4    4.09    2.15
   7  -4   5   85.38   10.72
   7  -4   6  338.10   20.95
   7  -4   7  265.48   17.67
   7  -4   8   34.37    6.16
   7  -4   9   50.01    6.37
   7  -4  10   94.49    7.05
   7  -3 -16   91.58    6.52
   7  -3 -15   94.25    8.34
   7  -3 -14  134.92   11.41
   7  -3 -13   19.09    5.02
   7  -3 -12  101.63   11.88
   7  -3 -11  199.22   16.46
   7  -3 -10   41.22    7.63
   7  -3  -9  242.94   16.76
   7  -3  -8   31.40    5.80
   7  -3  -8   29.68    5.61
   7  -3  -7  624.42   30.92
   7  -3  -6 1134.86   40.56
   7  -3  -5   91.88   11.99
   7  -3  -4   82.79   11.25
   7  -3  -3  202.87   17.71
   7  -3  -2   10.21    4.97
   7  -3  -1   14.35    5.54
   7  -3   0   15.11    6.30
   7  -3   1  535.46   34.15
   7  -3   2  508.99   23.97
   7  -3   2  463.64   32.59
   7  -3   3  108.77   11.64
   7  -3   4  103.12   11.44
   7  -3   5  397.14   22.88
   7  -3   6  306.34   19.59
   7  -3   7   51.90    8.07
   7  -3   8   11.39    3.70
   7  -3   9   78.82    7.95
   7  -3  10   41.59    4.85
   7  -2 -16   52.14    5.57
   7  -2 -15   76.20    7.97
   7  -2 -14   47.88    7.19
   7  -2 -13   88.70   10.20
   7  -2 -12  160.78   14.72
   7  -2 -11  235.67   17.62
   7  -2 -10   65.18    8.89
   7  -2  -9   10.12    3.53
   7  -2  -8  172.86   16.90
   7  -2  -8  201.07   14.05
   7  -2  -7  717.11   33.41
   7  -2  -6  119.69   13.55
   7  -2  -5    3.95    3.91
   7  -2  -4   34.75    7.63
   7  -2  -3   18.44    6.08
   7  -2  -2    3.24    2.92
   7  -2  -1   59.44   10.66
   7  -2   0  179.14   19.23
   7  -2   1  380.34   28.60
   7  -2   2  397.03   21.14
   7  -2   3  102.86   11.33
   7  -2   4   78.47   10.25
   7  -2   5   45.42    7.84
   7  -2   6   35.22    7.01
   7  -2   7   49.88    7.93
   7  -2   8   12.48    3.89
   7  -2   9   75.56    6.77
   7  -2   9   75.63    7.72
   7  -2  10   37.78    4.67
   7  -1 -16   68.79    6.68
   7  -1 -15   37.12    5.72
   7  -1 -14   62.53    8.10
   7  -1 -13  121.59   11.88
   7  -1 -12  149.61   13.62
   7  -1 -12  179.86   15.26
   7  -1 -11  738.11   30.52
   7  -1 -10   20.61    5.21
   7  -1  -9  134.19   12.02
   7  -1  -8  132.80   11.42
   7  -1  -8  143.68   14.40
   7  -1  -7  280.59   21.42
   7  -1  -6   15.78    5.44
   7  -1  -5   14.13    5.20
   7  -1  -4 1136.42   42.26
   7  -1  -3  222.08   19.20
   7  -1  -2   23.87    6.91
   7  -1  -1  363.47   31.81
   7  -1  -1  347.23   25.52
   7  -1   0  171.43   21.46
   7  -1   0  165.97   18.28
   7  -1   1  649.20   40.73
   7  -1   2  158.17   13.36
   7  -1   3   21.05    5.41
   7  -1   4  248.48   17.75
   7  -1   5   39.82    7.19
   7  -1   6   70.35    9.41
   7  -1   7   61.10    8.22
   7  -1   8  117.25   10.48
   7  -1   9  205.86   11.46
   7  -1   9  223.86   12.57
   7  -1  10    4.28    1.70
   7   0 -16   79.53    7.16
   7   0 -15    4.42    2.05
   7   0 -14   68.20    8.44
   7   0 -13   62.11    8.58
   7   0 -12  452.03   23.23
   7   0 -12  515.88   24.97
   7   0 -11  166.66   14.45
   7   0 -11  179.41   14.76
   7   0 -10  162.83   13.17
   7   0 -10  147.83   13.02
   7   0  -9  293.54   17.11
   7   0  -9  250.01   16.56
   7   0  -9  267.24   16.69
   7   0  -8   47.68    6.81
   7   0  -8   59.13    9.58
   7   0  -7    6.58    3.73
   7   0  -6   56.32    9.93
   7   0  -5 1006.72   41.81
   7   0  -4 1791.57   68.01
   7   0  -4 1955.11   58.55
   7   0  -3  467.50   36.58
   7   0  -3  573.68   32.34
   7   0  -2   10.44    6.20
   7   0  -2    7.99    4.50
   7   0  -1   28.64    9.03
   7   0  -1   22.00    6.75
   7   0   0  378.45   32.38
   7   0   1  249.03   15.83
   7   0   1  226.21   15.41
   7   0   2   28.17    5.67
   7   0   2   22.17    5.10
   7   0   3  243.94   17.21
   7   0   3  285.60   17.97
   7   0   4  220.18   16.65
   7   0   5   42.24    7.43
   7   0   6    1.70    1.83
   7   0   7   62.86    8.12
   7   0   8  198.62   12.87
   7   0   9   14.70    3.31
   7   0   9   12.81    3.02
   7   1 -16  113.67    8.38
   7   1 -15    0.80    2.59
   7   1 -14   73.60    8.63
   7   1 -13  128.26   11.92
   7   1 -12  282.59   18.54
   7   1 -11    3.77    2.04
   7   1 -11    7.93    3.42
   7   1 -10  120.58   11.75
   7   1 -10  113.73   12.44
   7   1  -9  221.52   15.43
   7   1  -9  203.12   15.02
   7   1  -9  224.93   17.55
   7   1  -8  260.50   16.17
   7   1  -7   78.95    8.49
   7   1  -6  146.66   16.87
   7   1  -5  609.97   34.53
   7   1  -4  515.68   32.17
   7   1  -3  105.36   16.89
   7   1  -3   91.79   13.80
   7   1  -2   -2.68    2.86
   7   1  -2    4.80    3.77
   7   1  -1  190.21   23.82
   7   1   0    5.96    2.01
   7   1   0   14.18    4.04
   7   1   1   36.65    6.93
   7   1   1   34.51    6.12
   7   1   1   34.18    6.37
   7   1   2   91.78   10.57
   7   1   2   86.14   10.29
   7   1   2   89.90   11.02
   7   1   3  303.37   19.02
   7   1   3  319.19   19.49
   7   1   3  325.83   20.38
   7   1   4  233.87   16.91
   7   1   4  257.61   17.31
   7   1   5   41.16    7.21
   7   1   5   42.97    6.79
   7   1   6   19.65    4.92
   7   1   6   23.55    4.73
   7   1   7   87.14    9.42
   7   1   7   93.79    9.32
   7   1   8   72.09    7.60
   7   1   8   71.37    7.30
   7   1   9   11.31    2.59
   7   1   9   12.53    2.76
   7   2 -16   39.46    4.84
   7   2 -16   31.73    4.05
   7   2 -15   48.91    6.27
   7   2 -14  157.56   12.18
   7   2 -13   77.88    9.45
   7   2 -13   77.91    9.26
   7   2 -12   21.87    5.39
   7   2 -12   18.88    4.89
   7   2 -11  153.37   14.24
   7   2 -11  126.08   12.42
   7   2 -10  159.66   13.84
   7   2 -10  171.96   15.57
   7   2  -9 1092.08   35.45
   7   2  -9 1052.63   34.32
   7   2  -8  112.83   11.22
   7   2  -8  100.35   10.22
   7   2  -7    6.24    2.80
   7   2  -6  157.79   11.81
   7   2  -6  151.56   11.80
   7   2  -5  221.12   13.76
   7   2  -5  214.30   13.92
   7   2  -5  235.68   23.28
   7   2  -4   48.12    6.65
   7   2  -4   55.87   11.69
   7   2  -3  111.41    9.54
   7   2  -3  105.48    9.94
   7   2  -3  105.00   15.79
   7   2  -2  104.25    9.43
   7   2  -2   95.68    9.68
   7   2  -2   78.40   14.93
   7   2  -1   50.17    6.84
   7   2  -1   38.35    6.35
   7   2   0    3.09    2.80
   7   2   0    3.93    2.50
   7   2   0    3.64    2.66
   7   2   1   13.10    4.28
   7   2   1   17.71    4.74
   7   2   1   13.93    4.43
   7   2   2   92.46   10.74
   7   2   2   97.74   11.07
   7   2   2  102.14   11.65
   7   2   3  259.73   18.35
   7   2   3  284.02   18.69
   7   2   3  281.28   18.98
   7   2   4   75.07   10.23
   7   2   4  102.15   11.02
   7   2   4   86.15   10.24
   7   2   5   -0.88    3.46
   7   2   5    2.12    1.49
   7   2   5    0.89    1.99
   7   2   6   42.08    7.25
   7   2   6   41.97    6.55
   7   2   6   37.77    5.95
   7   2   7   57.40    7.39
   7   2   7   52.79    6.52
   7   2   7   51.58    5.80
   7   2   8    2.15    1.72
   7   2   8    0.04    1.60
   7   3 -16    8.08    2.28
   7   3 -15   79.99    7.45
   7   3 -15   74.36    7.20
   7   3 -14  160.47   11.77
   7   3 -13    0.99    2.54
   7   3 -13    0.35    2.21
   7   3 -12   10.37    4.23
   7   3 -12    6.64    3.03
   7   3 -11   87.46   10.66
   7   3 -11   75.32    9.86
   7   3 -10  131.30   12.93
   7   3  -9  285.34   18.95
   7   3  -9  284.53   17.94
   7   3  -8    4.17    2.75
   7   3  -8    1.13    1.76
   7   3  -7   55.07    8.30
   7   3  -7   59.15    7.58
   7   3  -6   51.27    8.09
   7   3  -6   53.04    6.97
   7   3  -6   46.70    6.71
   7   3  -6   44.51    7.22
   7   3  -5   25.62    4.80
   7   3  -5   26.54    5.35
   7   3  -5   30.15    5.45
   7   3  -5   27.13    5.90
   7   3  -4    0.22    1.17
   7   3  -4    0.10    1.45
   7   3  -4    0.17    2.53
   7   3  -3  184.82   12.84
   7   3  -3  185.83   13.71
   7   3  -3  193.08   14.78
   7   3  -2  537.86   22.25
   7   3  -2  500.65   22.87
   7   3  -1  350.26   18.71
   7   3  -1  334.93   19.40
   7   3  -1  320.21   18.96
   7   3   0   97.33   10.33
   7   3   0  119.62   12.52
   7   3   0   94.43   10.63
   7   3   1   10.74    3.81
   7   3   1    5.38    3.23
   7   3   1    4.26    2.88
   7   3   2  279.76   18.77
   7   3   2  292.58   19.35
   7   3   2  313.39   20.55
   7   3   3  250.83   18.24
   7   3   3  291.21   19.24
   7   3   4   38.19    6.65
   7   3   4   28.96    6.47
   7   3   4   29.83    6.18
   7   3   5   43.92    7.28
   7   3   5   45.53    6.88
   7   3   6   75.52    8.75
   7   3   6   68.85    7.60
   7   3   7   35.66    5.54
   7   3   7   27.46    4.13
   7   3   8    1.48    1.36
   7   4 -15  404.99   15.07
   7   4 -15  426.67   15.51
   7   4 -14  165.72   11.22
   7   4 -14  168.16   11.85
   7   4 -13   73.01    8.23
   7   4 -13   81.74    9.56
   7   4 -12   31.09    6.47
   7   4 -12   32.06    6.90
   7   4 -11    5.55    3.28
   7   4 -11    9.65    4.25
   7   4 -10  171.19   16.08
   7   4 -10  145.32   14.17
   7   4  -9   96.81   10.65
   7   4  -9  103.50   12.57
   7   4  -9   93.49   11.36
   7   4  -8  236.05   15.94
   7   4  -8  221.23   17.89
   7   4  -8  222.21   17.68
   7   4  -7  360.75   22.57
   7   4  -7  346.56   18.73
   7   4  -7  322.48   20.48
   7   4  -6   29.28    6.63
   7   4  -6   28.67    5.41
   7   4  -6   25.25    5.69
   7   4  -6   23.30    4.87
   7   4  -6   25.72    6.30
   7   4  -5   45.65    8.42
   7   4  -5   35.12    5.93
   7   4  -5   37.29    6.23
   7   4  -5   32.34    6.14
   7   4  -5   38.59    7.31
   7   4  -4  123.39   13.74
   7   4  -4  119.55   11.20
   7   4  -4  120.69   11.05
   7   4  -4  126.36   12.55
   7   4  -3  152.33   15.32
   7   4  -3  132.36   11.38
   7   4  -3  122.12   11.33
   7   4  -3  124.20   11.54
   7   4  -3  122.70   12.27
   7   4  -2  221.44   14.70
   7   4  -2  215.17   15.37
   7   4  -2  218.17   15.59
   7   4  -2  257.26   17.70
   7   4  -1   48.77    7.31
   7   4  -1   56.75    8.47
   7   4  -1   57.23    8.61
   7   4   0   -0.16    1.86
   7   4   0    2.18    2.35
   7   4   1   24.43    6.24
   7   4   1   13.79    4.10
   7   4   1   13.64    4.20
   7   4   2   18.71    5.15
   7   4   2   10.90    4.18
   7   4   2   20.46    5.99
   7   4   3    6.42    3.48
   7   4   3    3.84    2.98
   7   4   3    2.22    2.30
   7   4   4   10.05    3.45
   7   4   4    2.54    2.29
   7   4   4    4.19    2.96
   7   4   5   19.91    4.83
   7   4   5   23.12    4.70
   7   4   6   90.47    8.58
   7   4   6   85.81    7.67
   7   4   7    7.89    2.18
   7   4   7   10.40    2.33
   7   5 -15  278.32   11.95
   7   5 -14  251.61   13.01
   7   5 -14  240.78   13.64
   7   5 -13    1.21    2.13
   7   5 -13    4.07    3.10
   7   5 -12   97.25   10.96
   7   5 -12   98.90   10.96
   7   5 -12   94.73   10.38
   7   5 -11    8.91    4.03
   7   5 -11    4.47    3.26
   7   5 -10   38.69    7.57
   7   5 -10   31.11    7.03
   7   5 -10   37.85    7.60
   7   5  -9   65.62   10.11
   7   5  -9   74.75   10.26
   7   5  -9   65.45   10.06
   7   5  -8  325.83   18.45
   7   5  -8  281.68   20.23
   7   5  -8  321.15   20.28
   7   5  -8  294.60   21.27
   7   5  -7  679.84   26.06
   7   5  -7  595.95   28.47
   7   5  -7  640.51   31.87
   7   5  -6  246.91   15.52
   7   5  -6  213.55   16.45
   7   5  -6  244.25   15.29
   7   5  -6  245.45   17.87
   7   5  -6  241.92   20.18
   7   5  -5    5.51    4.31
   7   5  -5    1.16    2.15
   7   5  -5    6.00    2.96
   7   5  -5    6.85    3.05
   7   5  -5    3.11    3.11
   7   5  -4    8.20    3.89
   7   5  -4    7.16    3.04
   7   5  -4    0.17    3.58
   7   5  -4    1.80    3.26
   7   5  -4    3.69    2.69
   7   5  -4    8.27    3.57
   7   5  -3   90.27    9.95
   7   5  -3  103.08   10.49
   7   5  -3   93.03   10.02
   7   5  -3  101.92   11.39
   7   5  -2  116.54   11.07
   7   5  -2  107.94   11.06
   7   5  -2  100.42   10.62
   7   5  -2  118.47   12.42
   7   5  -1    6.98    3.04
   7   5  -1   10.73    4.88
   7   5  -1    6.32    3.22
   7   5  -1    2.66    2.96
   7   5   0   17.64    4.51
   7   5   0   18.09    5.28
   7   5   0   14.01    4.36
   7   5   1  148.77   12.98
   7   5   1  142.28   13.45
   7   5   1  177.61   15.10
   7   5   2   47.36    7.39
   7   5   2   47.21    7.80
   7   5   2   58.09    8.33
   7   5   3    2.74    2.46
   7   5   3    5.27    2.48
   7   5   3    1.23    2.63
   7   5   4   72.11    8.22
   7   5   4   92.19    9.39
   7   5   4   95.96    8.98
   7   5   5  130.34    9.72
   7   5   5  142.61   10.28
   7   5   6  103.87    7.37
   7   6 -14    2.52    1.53
   7   6 -13  298.02   14.95
   7   6 -13  306.33   15.72
   7   6 -12   52.24    7.58
   7   6 -12   63.13    8.15
   7   6 -11   22.53    5.97
   7   6 -11   16.04    5.15
   7   6 -11   14.71    4.34
   7   6 -10    2.30    3.30
   7   6 -10    0.10    2.67
   7   6 -10    3.80    2.66
   7   6  -9  176.95   15.97
   7   6  -9  179.80   14.96
   7   6  -9  182.34   16.77
   7   6  -8  125.20   13.63
   7   6  -8  113.28   11.63
   7   6  -8  121.10   14.12
   7   6  -7  178.80   15.80
   7   6  -7  194.60   18.30
   7   6  -6   66.62    9.55
   7   6  -6   76.42   10.29
   7   6  -6   82.54   12.42
   7   6  -5    8.03    4.40
   7   6  -5   -0.72    2.83
   7   6  -4   58.57    7.59
   7   6  -4   44.76    7.31
   7   6  -4   64.88    8.40
   7   6  -4   61.17    9.22
   7   6  -3    2.79    2.02
   7   6  -3   -3.09    3.66
   7   6  -3   -2.15    4.92
   7   6  -3    1.99    1.72
   7   6  -3    2.90    2.95
   7   6  -2    2.03    1.94
   7   6  -2    3.97    3.34
   7   6  -2    1.79    3.22
   7   6  -2    3.91    2.56
   7   6  -2   -0.80    2.87
   7   6  -1   19.49    5.03
   7   6  -1   13.91    4.54
   7   6   0  126.39   12.14
   7   6   0  139.55   12.85
   7   6   1  257.73   16.35
   7   6   1  257.41   16.48
   7   6   2   14.34    3.78
   7   6   2    9.33    2.76
   7   6   2   10.09    3.89
   7   6   3   18.23    4.01
   7   6   3   10.91    2.95
   7   6   3   10.02    3.28
   7   6   4   24.85    4.53
   7   6   5   86.89    6.74
   7   7 -12  479.17   19.20
   7   7 -12  422.56   17.92
   7   7 -11   42.91    6.75
   7   7 -11   27.90    5.35
   7   7 -10    7.20    2.64
   7   7 -10   19.08    4.63
   7   7  -9   -2.76    4.68
   7   7  -9   -2.04    2.01
   7   7  -8   56.53    8.73
   7   7  -8   82.09   11.68
   7   7  -7   76.53   10.03
   7   7  -7  105.79   13.52
   7   7  -6   51.30    7.95
   7   7  -6   38.32    5.97
   7   7  -5  193.28   15.33
   7   7  -5  195.41   14.42
   7   7  -5  217.44   16.73
   7   7  -4    4.97    2.57
   7   7  -4    6.57    2.89
   7   7  -4    8.12    4.34
   7   7  -3   11.25    4.11
   7   7  -3   14.78    3.80
   7   7  -3    9.68    4.15
   7   7  -2    6.92    2.95
   7   7  -2    4.52    3.32
   7   7  -1   38.26    6.21
   7   7  -1   52.69    8.00
   7   7   0   32.43    5.70
   7   7   0   40.10    6.53
   7   7   1   16.27    3.97
   7   7   1   21.32    4.41
   7   7   2    0.48    1.36
   7   7   3   -0.18    1.79
   7   8 -10   -3.09    3.47
   7   8  -9   -3.37    3.88
   7   8  -8   -4.57    4.81
   7   8  -7   -9.54    4.20
   7   8  -6   93.01   10.47
   7   8  -6   84.79    9.11
   7   8  -5  274.32   18.23
   7   8  -5  251.39   15.68
   7   8  -4  188.85   13.80
   7   8  -4  188.90   14.80
   7   8  -3   84.66    9.72
   7   8  -3   68.25    9.16
   7   8  -2   84.31    9.78
   7   8  -2   32.83    6.28
   7   8  -1   21.60    4.70
   7   8   0  180.36   11.88
   8 -11  -8   84.07    6.88
   8 -11  -7  208.33   11.85
   8 -11  -6  148.27   10.52
   8 -11  -5  153.37   10.44
   8 -11  -4    5.53    2.11
   8 -11  -3   13.29    3.39
   8 -11  -2   23.64    4.65
   8 -11  -1   16.05    3.86
   8 -11   0   17.80    4.04
   8 -11   1  130.12   10.28
   8 -11   2  180.17   11.74
   8 -11   3   68.18    6.90
   8 -11   4    4.91    1.94
   8 -10 -10   40.01    4.79
   8 -10  -9   27.24    4.45
   8 -10  -8   68.66    7.53
   8 -10  -7  165.77   11.85
   8 -10  -6   65.58    7.58
   8 -10  -5   31.32    5.33
   8 -10  -4    0.88    1.89
   8 -10  -3    4.68    2.67
   8 -10  -2  270.56   16.24
   8 -10  -1    4.78    2.78
   8 -10   0   94.25    9.83
   8 -10   1  385.68   19.75
   8 -10   2  125.49   11.16
   8 -10   3   92.22    9.21
   8 -10   4    5.36    2.58
   8 -10   5   40.00    5.17
   8  -9 -11   45.17    5.45
   8  -9 -10  100.38    8.81
   8  -9  -9   32.18    5.57
   8  -9  -8   10.03    3.54
   8  -9  -7   89.61    9.34
   8  -9  -6    1.70    1.73
   8  -9  -5   39.68    6.40
   8  -9  -4  114.12   10.97
   8  -9  -3   93.65   10.03
   8  -9  -2   16.37    4.68
   8  -9  -1   10.66    3.75
   8  -9   0  199.54   14.99
   8  -9   1  193.16   14.85
   8  -9   2   89.16   10.15
   8  -9   3    5.60    3.27
   8  -9   4    0.38    1.97
   8  -9   5  135.44   10.59
   8  -9   6   71.98    6.90
   8  -8 -12  134.78    9.46
   8  -8 -11   28.05    4.87
   8  -8 -10   37.91    6.15
   8  -8  -9   11.69    3.54
   8  -8  -9   11.33    3.68
   8  -8  -8  356.70   19.04
   8  -8  -8  370.00   19.42
   8  -8  -8  376.21   20.89
   8  -8  -7   95.86   10.12
   8  -8  -7  106.96   11.41
   8  -8  -6    6.18    2.85
   8  -8  -6    1.30    2.19
   8  -8  -5  550.88   23.99
   8  -8  -4  357.65   19.42
   8  -8  -3  325.50   18.78
   8  -8  -2  173.67   13.86
   8  -8  -1   25.91    5.61
   8  -8   0  216.04   15.91
   8  -8   1  395.14   21.92
   8  -8   1  359.11   20.64
   8  -8   2    2.00    2.45
   8  -8   2    7.65    3.27
   8  -8   3   71.79    9.35
   8  -8   3   68.53    9.10
   8  -8   4  128.82   11.89
   8  -8   4  114.41   11.18
   8  -8   5  162.35   12.33
   8  -8   5  150.45   11.96
   8  -8   6    7.81    2.71
   8  -8   6    6.98    2.57
   8  -8   7   39.16    4.67
   8  -7 -13   93.01    7.73
   8  -7 -12    4.17    1.97
   8  -7 -12    5.26    2.44
   8  -7 -11   29.84    5.55
   8  -7 -10   61.73    8.11
   8  -7 -10   52.72    7.80
   8  -7  -9  348.09   19.22
   8  -7  -9  361.34   20.83
   8  -7  -8  124.79   11.80
   8  -7  -8  121.97   12.23
   8  -7  -7   98.53   10.41
   8  -7  -7   99.77   10.87
   8  -7  -6   19.72    5.01
   8  -7  -6   12.88    4.13
   8  -7  -5  132.00   11.81
   8  -7  -5  150.65   12.90
   8  -7  -4  191.15   14.36
   8  -7  -4  200.52   14.58
   8  -7  -3   99.40   10.26
   8  -7  -3  104.75   10.47
   8  -7  -2   69.26    8.96
   8  -7  -2   64.32    8.31
   8  -7  -1   17.15    4.42
   8  -7  -1   16.03    4.61
   8  -7  -1   20.19    4.84
   8  -7   0  273.29   17.98
   8  -7   0  276.05   17.97
   8  -7   0  310.25   18.15
   8  -7   1  169.24   14.55
   8  -7   1  160.65   14.02
   8  -7   1  199.75   14.70
   8  -7   2   75.22    9.89
   8  -7   2   80.27    9.98
   8  -7   3  203.42   15.90
   8  -7   3  181.50   14.81
   8  -7   4  113.00   11.68
   8  -7   4  118.05   11.63
   8  -7   5  129.02   11.83
   8  -7   5  119.85   11.07
   8  -7   6    2.15    1.71
   8  -7   6   -1.43    1.81
   8  -7   7  189.29   11.41
   8  -7   7  170.78   10.28
   8  -6 -14   81.88    6.62
   8  -6 -13  130.54    9.69
   8  -6 -13  121.93    9.60
   8  -6 -12   95.09    9.38
   8  -6 -11  105.19   10.40
   8  -6 -11   91.92   10.45
   8  -6 -10  319.09   18.54
   8  -6 -10  324.03   19.82
   8  -6  -9  701.34   27.51
   8  -6  -9  741.83   29.79
   8  -6  -8  215.76   15.79
   8  -6  -8  264.79   17.50
   8  -6  -7  517.42   23.71
   8  -6  -7  528.32   24.21
   8  -6  -6  363.56   19.56
   8  -6  -6  359.14   19.50
   8  -6  -5   57.88    7.77
   8  -6  -5   81.22    9.16
   8  -6  -4   22.29    4.91
   8  -6  -4   17.95    4.35
   8  -6  -3   81.47    9.23
   8  -6  -3   78.20    8.91
   8  -6  -2   79.36    9.19
   8  -6  -2   83.72    9.51
   8  -6  -2   75.32    8.79
   8  -6  -1  176.30   13.74
   8  -6  -1  176.12   14.06
   8  -6  -1  197.20   14.14
   8  -6   0  154.81   13.35
   8  -6   0  152.40   13.35
   8  -6   0  168.22   13.38
   8  -6   1    7.00    2.81
   8  -6   1   10.42    3.86
   8  -6   1    6.46    3.11
   8  -6   2  265.35   17.51
   8  -6   2  249.57   17.81
   8  -6   2  221.87   16.64
   8  -6   3  287.78   18.42
   8  -6   3  278.05   19.07
   8  -6   3  246.93   17.34
   8  -6   4  127.96   12.84
   8  -6   4  122.90   12.15
   8  -6   5   17.95    4.48
   8  -6   5   18.65    5.11
   8  -6   6    3.41    2.25
   8  -6   6    2.55    2.75
   8  -6   7   45.19    5.82
   8  -6   7   48.64    6.47
   8  -6   8  124.47    8.45
   8  -5 -14  122.15    9.05
   8  -5 -14  123.63    8.64
   8  -5 -13  314.31   16.57
   8  -5 -13  331.74   16.47
   8  -5 -12   41.66    7.16
   8  -5 -12   45.97    6.84
   8  -5 -11    5.30    3.18
   8  -5 -11    5.55    3.31
   8  -5 -10  448.33   22.03
   8  -5 -10  459.33   23.89
   8  -5  -9  173.13   13.67
   8  -5  -9  170.35   14.43
   8  -5  -8   23.19    5.27
   8  -5  -8   26.68    5.60
   8  -5  -7    4.49    2.94
   8  -5  -7    0.42    1.69
   8  -5  -6   30.38    5.81
   8  -5  -6   31.62    5.82
   8  -5  -5  537.56   23.32
   8  -5  -5  582.85   23.71
   8  -5  -4    2.84    1.88
   8  -5  -4    5.74    2.60
   8  -5  -3   49.82    6.98
   8  -5  -3   48.56    7.05
   8  -5  -3   46.04    6.67
   8  -5  -2  380.48   19.34
   8  -5  -2  368.01   19.48
   8  -5  -2  404.81   19.58
   8  -5  -1  355.51   19.36
   8  -5  -1  394.43   20.63
   8  -5  -1  366.94   19.22
   8  -5   0  438.76   21.57
   8  -5   0  446.95   22.23
   8  -5   0  459.05   22.82
   8  -5   1   -0.54    1.55
   8  -5   1    1.97    2.59
   8  -5   2  316.91   20.04
   8  -5   2  305.61   19.12
   8  -5   3  202.08   16.38
   8  -5   3  224.88   16.37
   8  -5   4    2.59    2.67
   8  -5   5    1.06    2.32
   8  -5   6  106.02   10.80
   8  -5   7   95.77    9.24
   8  -5   8   18.50    3.75
   8  -4 -15   50.59    5.60
   8  -4 -14  180.93   12.04
   8  -4 -13  336.14   18.04
   8  -4 -12    0.29    2.16
   8  -4 -11    6.95    3.96
   8  -4 -10    6.93    3.54
   8  -4  -9  423.71   22.26
   8  -4  -8   -0.28    1.66
   8  -4  -8    4.57    2.41
   8  -4  -7   35.96    6.24
   8  -4  -7   39.61    6.45
   8  -4  -6  450.01   21.45
   8  -4  -6  486.13   21.71
   8  -4  -5   66.70    8.14
   8  -4  -5   79.62    8.63
   8  -4  -4   30.37    5.25
   8  -4  -4   30.98    5.54
   8  -4  -4   25.86    4.84
   8  -4  -3  137.89   11.13
   8  -4  -3  137.03   11.49
   8  -4  -3  128.94   10.79
   8  -4  -2  230.71   14.66
   8  -4  -2  240.44   15.35
   8  -4  -2  245.16   15.09
   8  -4  -1  217.31   14.66
   8  -4  -1  182.28   13.42
   8  -4  -1  184.95   13.74
   8  -4   0   53.06    7.70
   8  -4   1   76.37    9.60
   8  -4   2  126.58   12.65
   8  -4   3  211.74   16.63
   8  -4   4    4.01    3.49
   8  -4   5  115.99   12.03
   8  -4   6  154.28   13.23
   8  -4   7  151.24   11.88
   8  -4   8   24.50    4.25
   8  -4   9   23.81    3.44
   8  -3 -15   43.11    5.54
   8  -3 -14  200.84   13.28
   8  -3 -13   39.39    6.98
   8  -3 -13   28.33    5.64
   8  -3 -12    0.85    2.06
   8  -3 -11  485.82   24.94
   8  -3 -10  335.81   20.31
   8  -3  -9    5.79    3.02
   8  -3  -8  488.87   22.97
   8  -3  -7 1590.15   40.97
   8  -3  -7 1559.38   39.20
   8  -3  -6 1396.28   37.38
   8  -3  -6 1394.31   35.97
   8  -3  -5  643.75   25.00
   8  -3  -5  632.16   23.62
   8  -3  -4   49.46    6.65
   8  -3  -3  252.71   14.83
   8  -3  -2  339.56   17.33
   8  -3  -2  313.24   17.00
   8  -3  -1   22.41    4.69
   8  -3   0    3.87    2.26
   8  -3   1  219.85   16.02
   8  -3   2  325.38   20.00
   8  -3   3  101.78   11.61
   8  -3   4   85.19   10.53
   8  -3   5  256.04   17.66
   8  -3   6   91.85   10.15
   8  -3   7   46.70    6.70
   8  -3   8    8.63    2.69
   8  -3   9   54.71    5.16
   8  -2 -16   89.54    6.74
   8  -2 -15   26.88    4.88
   8  -2 -14   10.73    3.82
   8  -2 -13   35.64    6.83
   8  -2 -13   23.12    5.26
   8  -2 -12  181.91   15.16
   8  -2 -11  348.03   20.92
   8  -2 -10   24.06    5.47
   8  -2  -9   93.74   10.31
   8  -2  -8  213.11   14.98
   8  -2  -8  206.32   14.59
   8  -2  -7  103.62    9.94
   8  -2  -7   93.03   10.04
   8  -2  -7   93.34    9.48
   8  -2  -6   34.16    5.48
   8  -2  -6   45.09    6.46
   8  -2  -5  185.63   12.61
   8  -2  -4    7.07    2.76
   8  -2  -3  283.01   15.60
   8  -2  -2   44.66    6.53
   8  -2  -1  159.22   11.60
   8  -2  -1  171.99   12.58
   8  -2   0  268.32   15.64
   8  -2   0  262.36   16.53
   8  -2   1  425.05   20.70
   8  -2   1  387.30   21.08
   8  -2   2  266.35   16.90
   8  -2   2  233.92   16.97
   8  -2   3   24.90    5.44
   8  -2   3   24.70    5.69
   8  -2   4  275.45   17.46
   8  -2   4  236.58   17.28
   8  -2   5  231.63   15.55
   8  -2   5  224.40   16.29
   8  -2   6    6.81    2.18
   8  -2   6    3.51    2.84
   8  -2   7    0.03    1.24
   8  -2   7    1.05    1.95
   8  -2   8   36.67    5.09
   8  -2   9  121.94    7.40
   8  -1 -16  117.82    7.98
   8  -1 -15   54.32    6.47
   8  -1 -14   12.71    4.07
   8  -1 -13   54.32    8.00
   8  -1 -12  373.92   21.01
   8  -1 -12  403.62   21.95
   8  -1 -11  674.93   28.55
   8  -1 -10  113.55   11.59
   8  -1  -9   44.81    7.12
   8  -1  -8  134.62   11.77
   8  -1  -8  135.82   11.76
   8  -1  -7    4.13    2.39
   8  -1  -7    3.50    1.69
   8  -1  -6   14.09    3.64
   8  -1  -6   13.15    3.68
   8  -1  -5   51.43    6.66
   8  -1  -5   59.47    7.06
   8  -1  -4  310.24   17.83
   8  -1  -4  300.14   15.82
   8  -1  -3  182.59   12.16
   8  -1  -3  145.18   21.63
   8  -1  -3  173.05   13.40
   8  -1  -3  176.36   12.29
   8  -1  -2    4.97    2.51
   8  -1  -2    4.44    2.33
   8  -1  -2   10.56    3.59
   8  -1  -1  190.97   13.14
   8  -1  -1  167.94   13.52
   8  -1   0  265.94   16.18
   8  -1   0  260.94   17.15
   8  -1   1  251.79   16.45
   8  -1   1  254.55   16.87
   8  -1   1  260.73   17.26
   8  -1   2  224.42   16.02
   8  -1   2  203.35   15.77
   8  -1   3    1.00    2.31
   8  -1   3   -0.98    2.47
   8  -1   4   82.35    9.86
   8  -1   4   79.65    9.83
   8  -1   5   35.47    6.49
   8  -1   5   34.51    6.49
   8  -1   6   -0.93    2.23
   8  -1   6   -4.06    3.00
   8  -1   7    8.62    2.83
   8  -1   7   15.42    3.81
   8  -1   8   47.49    4.94
   8  -1   8   47.56    5.48
   8   0 -16  185.39    9.94
   8   0 -15   60.25    6.71
   8   0 -14   13.78    3.83
   8   0 -13    7.65    3.36
   8   0 -12  321.37   19.45
   8   0 -11  185.82   15.37
   8   0 -11  214.72   15.29
   8   0 -10    6.52    3.11
   8   0  -9  347.53   19.71
   8   0  -8   82.66    9.23
   8   0  -7    1.05    1.69
   8   0  -6   68.31    7.84
   8   0  -6   77.85    8.12
   8   0  -5   70.66    7.99
   8   0  -5   62.31    8.04
   8   0  -5   72.84    7.69
   8   0  -4  667.22   26.04
   8   0  -4  670.78   23.50
   8   0  -3 1081.55   30.43
   8   0  -3 1062.93   33.26
   8   0  -3 1114.64   30.80
   8   0  -2    3.95    2.45
   8   0  -2    2.17    2.35
   8   0  -2   -0.28    1.90
   8   0  -1  129.17   11.26
   8   0  -1  128.76   12.16
   8   0   0  288.69   17.56
   8   0   0  278.72   18.12
   8   0   1   72.18    9.21
   8   0   1   66.30    8.99
   8   0   2    4.86    2.33
   8   0   2    1.97    2.71
   8   0   2    5.37    2.60
   8   0   3   46.20    7.83
   8   0   3   45.00    7.40
   8   0   3   50.30    7.61
   8   0   4  108.03   11.50
   8   0   4  116.54   11.70
   8   0   5   24.52    5.40
   8   0   5   24.08    5.18
   8   0   6   37.55    6.03
   8   0   6   43.31    6.49
   8   0   7   68.42    7.10
   8   0   7   68.58    7.09
   8   0   8  157.55    8.68
   8   0   8  168.95    9.30
   8   1 -16  215.91   10.46
   8   1 -15   -0.22    1.90
   8   1 -14   62.80    7.47
   8   1 -13    6.81    3.36
   8   1 -12    6.21    2.98
   8   1 -12    4.82    2.76
   8   1 -11   66.59    9.54
   8   1 -11   71.98    9.16
   8   1 -10  147.00   13.00
   8   1 -10  140.82   14.17
   8   1  -9  420.14   21.73
   8   1  -9  381.38   20.56
   8   1  -8  178.11   13.66
   8   1  -7   13.68    3.79
   8   1  -6   23.38    4.77
   8   1  -6   31.82    5.91
   8   1  -5   94.75    9.42
   8   1  -5   96.87   10.04
   8   1  -4  357.77   19.24
   8   1  -3  205.55   13.70
   8   1  -3  188.48   14.32
   8   1  -2   95.68    9.64
   8   1  -2   97.85   10.57
   8   1  -1  280.62   16.96
   8   1  -1  274.40   17.97
   8   1   0   17.34    4.56
   8   1   0   11.34    3.89
   8   1   1   19.80    5.09
   8   1   1   20.89    5.50
   8   1   2   19.10    5.42
   8   1   2   19.93    5.33
   8   1   3  170.68   14.59
   8   1   3  208.50   15.59
   8   1   4  233.15   16.62
   8   1   4  249.49   16.34
   8   1   4  272.61   16.70
   8   1   5   48.84    7.29
   8   1   5   53.81    7.20
   8   1   5   48.80    6.49
   8   1   6   28.05    5.19
   8   1   6   36.12    5.52
   8   1   7  108.13    8.47
   8   1   7  112.10    8.17
   8   2 -15   45.02    5.48
   8   2 -14  111.64    9.53
   8   2 -13  130.83   11.27
   8   2 -13  120.68   10.88
   8   2 -12    1.09    1.72
   8   2 -12    6.21    2.66
   8   2 -11   34.54    6.65
   8   2 -11   45.80    7.77
   8   2 -10  524.11   24.96
   8   2  -9  643.73   27.75
   8   2  -9  599.15   26.04
   8   2  -8  360.08   20.88
   8   2  -8  327.31   18.58
   8   2  -7   27.95    5.38
   8   2  -6   50.97    6.93
   8   2  -6   47.95    7.14
   8   2  -6   52.67    7.49
   8   2  -5   16.09    4.21
   8   2  -5   18.08    4.58
   8   2  -4   23.17    5.00
   8   2  -3   13.46    3.81
   8   2  -3   11.46    3.90
   8   2  -2   99.86   10.07
   8   2  -2  106.35   11.07
   8   2  -1  226.06   15.50
   8   2  -1  236.46   16.78
   8   2   0   12.33    4.10
   8   2   0   15.45    4.96
   8   2   1  108.43   11.58
   8   2   1  113.77   12.11
   8   2   2  169.91   14.56
   8   2   2  177.63   14.81
   8   2   3  240.81   17.26
   8   2   3  283.35   18.00
   8   2   4  119.25   11.94
   8   2   4  136.67   11.62
   8   2   5   -1.24    2.37
   8   2   5    0.14    1.28
   8   2   6   40.77    5.73
   8   2   6   44.51    4.98
   8   2   7   48.35    5.07
   8   3 -15  112.33    7.64
   8   3 -15  125.41    8.67
   8   3 -14  151.08   10.33
   8   3 -14  162.88   11.75
   8   3 -13   33.46    5.41
   8   3 -13   38.28    6.81
   8   3 -13   37.71    6.41
   8   3 -12    9.94    3.64
   8   3 -11   21.10    5.18
   8   3 -10   51.72    8.43
   8   3  -9  261.97   18.47
   8   3  -9  269.90   17.42
   8   3  -9  236.00   18.65
   8   3  -8   15.53    5.38
   8   3  -8   12.11    4.13
   8   3  -8   10.74    4.08
   8   3  -7  119.29   12.72
   8   3  -7  123.96   11.16
   8   3  -7  112.93   11.78
   8   3  -6  236.44   18.20
   8   3  -6  225.89   15.01
   8   3  -6  216.48   15.11
   8   3  -6  223.59   15.93
   8   3  -5   11.36    3.44
   8   3  -5   18.41    4.42
   8   3  -5   18.57    4.79
   8   3  -4   18.53    4.91
   8   3  -3   44.53    7.19
   8   3  -2  649.69   25.61
   8   3  -2  604.05   26.72
   8   3  -1  348.50   19.41
   8   3  -1  321.41   19.98
   8   3   0    5.72    2.97
   8   3   0    3.91    3.24
   8   3   1   27.83    6.24
   8   3   1   23.89    5.82
   8   3   2   39.50    7.10
   8   3   2   43.51    7.66
   8   3   3   44.06    7.31
   8   3   3   57.13    7.98
   8   3   4   32.96    6.09
   8   3   4   43.83    6.50
   8   3   5    1.13    1.78
   8   3   5   -3.42    1.82
   8   3   6   26.70    4.11
   8   3   6   20.60    3.15
   8   4 -15  428.52   14.65
   8   4 -14  325.14   15.25
   8   4 -14  313.43   15.27
   8   4 -13    5.23    2.67
   8   4 -12    9.59    3.68
   8   4 -12    7.94    3.45
   8   4 -11    7.89    3.61
   8   4 -11   10.40    4.32
   8   4 -10   42.44    7.67
   8   4 -10   42.80    7.74
   8   4  -9    3.03    3.12
   8   4  -9    3.27    3.45
   8   4  -9    2.62    2.52
   8   4  -8   88.80    9.82
   8   4  -8   84.55   10.70
   8   4  -8   89.16   11.60
   8   4  -7  720.44   32.94
   8   4  -7  723.37   26.96
   8   4  -7  708.75   29.70
   8   4  -6   12.83    4.89
   8   4  -6   17.94    4.25
   8   4  -6   16.03    4.47
   8   4  -6   21.82    4.98
   8   4  -5  151.82   15.90
   8   4  -5  127.29   11.26
   8   4  -5  122.32   11.50
   8   4  -5  124.58   11.53
   8   4  -4   29.67    7.30
   8   4  -4   22.63    5.08
   8   4  -4   24.85    4.65
   8   4  -4   30.02    5.84
   8   4  -4   40.37    8.00
   8   4  -3   12.60    4.24
   8   4  -3   21.40    5.63
   8   4  -2  232.83   16.58
   8   4  -2  254.77   17.84
   8   4  -1  103.59   10.65
   8   4  -1  109.56   11.71
   8   4   0   -0.54    2.62
   8   4   0    0.64    2.56
   8   4   1   77.04    9.40
   8   4   1   83.07   10.29
   8   4   2   22.85    5.40
   8   4   2   21.01    5.00
   8   4   3    3.73    2.20
   8   4   3    9.40    3.42
   8   4   4   28.05    4.98
   8   4   4   35.21    5.41
   8   4   5   46.40    5.31
   8   4   5   50.34    5.32
   8   5 -14   97.62    7.31
   8   5 -14  104.99    7.63
   8   5 -13   -1.46    2.20
   8   5 -13   -0.16    1.63
   8   5 -12  188.64   13.96
   8   5 -12  172.41   12.90
   8   5 -12  181.12   13.18
   8   5 -11   19.48    5.22
   8   5 -11   16.16    4.65
   8   5 -11   14.86    4.09
   8   5 -10   28.76    6.24
   8   5 -10   27.84    6.02
   8   5 -10   26.90    5.53
   8   5  -9   12.44    4.45
   8   5  -9   13.51    4.57
   8   5  -8  179.70   13.43
   8   5  -8  172.80   15.32
   8   5  -8  187.96   16.76
   8   5  -7  289.98   16.93
   8   5  -7  262.20   18.15
   8   5  -7  293.71   21.98
   8   5  -6  233.23   15.07
   8   5  -6  223.46   16.21
   8   5  -6  235.16   19.98
   8   5  -5   11.00    4.61
   8   5  -5    8.82    3.04
   8   5  -5   10.15    2.77
   8   5  -5   16.60    4.42
   8   5  -4    9.37    3.07
   8   5  -4    8.16    3.09
   8   5  -4    9.83    3.46
   8   5  -4   11.01    4.20
   8   5  -3   24.43    4.97
   8   5  -3   14.68    3.83
   8   5  -3   38.61    7.74
   8   5  -3   19.42    4.89
   8   5  -3   32.94    6.63
   8   5  -2   66.14    8.64
   8   5  -2   71.96    9.78
   8   5  -1    7.86    3.59
   8   5   0   76.72    9.52
   8   5   1   56.68    7.52
   8   5   1   66.04    8.64
   8   5   2    2.90    2.21
   8   5   2    0.86    2.27
   8   5   3   25.73    4.50
   8   5   3   30.56    5.13
   8   5   4    9.09    2.41
   8   6 -12   90.99    8.75
   8   6 -12   83.18    7.70
   8   6 -11   45.90    7.01
   8   6 -11   40.41    5.93
   8   6 -10   16.80    5.23
   8   6 -10   14.80    4.73
   8   6  -9   -2.52    3.49
   8   6  -9   -0.52    3.42
   8   6  -8  117.51   12.23
   8   6  -8  138.92   14.46
   8   6  -7  103.37    9.65
   8   6  -7   82.51   10.02
   8   6  -7   91.55   12.24
   8   6  -6   82.14    8.64
   8   6  -6   75.46    9.29
   8   6  -6   74.77   11.23
   8   6  -5    7.71    2.88
   8   6  -5   -0.88    3.82
   8   6  -4   68.17    7.86
   8   6  -4   53.45    7.51
   8   6  -4   63.56    7.79
   8   6  -4   86.06   10.06
   8   6  -4   82.23   10.56
   8   6  -3    3.03    2.09
   8   6  -3   22.91    6.14
   8   6  -3   32.82    7.74
   8   6  -3    4.85    2.56
   8   6  -3    6.32    3.49
   8   6  -2   -2.09    2.27
   8   6  -2   -0.12    1.85
   8   6  -2    0.86    2.53
   8   6  -1   40.79    6.14
   8   6  -1   29.62    5.47
   8   6   0  167.73   11.67
   8   6   0  184.94   13.26
   8   6   1   99.87    8.33
   8   6   1  125.06   10.43
   8   6   2    5.14    2.23
   8   7 -11   -4.15    3.00
   8   7 -10   44.69    6.58
   8   7  -9   -2.89    3.85
   8   7  -8   27.57    5.47
   8   7  -7    9.48    3.50
   8   7  -6   31.28    6.00
   8   7  -5  164.53   13.10
   8   7  -4   72.55    9.11
   8   7  -3    2.73    1.89
   8   7  -2    1.28    1.65
   8   7  -1   51.17    6.24
   8   7   0  177.42   10.81
   8   8  -8   49.88    7.01
   8   8  -7   70.81    8.50
   9 -11  -6   50.36    5.60
   9 -11  -5   57.08    6.28
   9 -11  -4   35.65    5.00
   9 -11  -3   24.28    4.34
   9 -11  -2  191.28   11.78
   9 -11  -1   54.29    6.45
   9 -11   0   38.12    5.33
   9 -11   1  212.96   11.51
   9 -10  -9   48.80    5.36
   9 -10  -8   29.49    4.62
   9 -10  -7  189.42   11.92
   9 -10  -6   79.34    7.95
   9 -10  -5   -0.83    2.12
   9 -10  -4    6.56    2.60
   9 -10  -3  115.19   10.20
   9 -10  -2  245.84   14.83
   9 -10  -1    7.32    2.68
   9 -10   0  192.87   13.04
   9 -10   1  156.80   11.50
   9 -10   2  164.95   11.22
   9 -10   3   57.35    6.23
   9  -9 -10  109.55    8.54
   9  -9  -9   14.70    3.62
   9  -9  -8   30.16    5.17
   9  -9  -7  168.32   12.23
   9  -9  -6    3.09    2.15
   9  -9  -5   64.09    7.98
   9  -9  -4  146.70   12.12
   9  -9  -3  128.87   11.47
   9  -9  -2  110.65   10.78
   9  -9  -1    7.93    3.49
   9  -9   0  154.90   12.74
   9  -9   1  273.73   16.50
   9  -9   2   37.43    6.00
   9  -9   3   -1.04    2.15
   9  -9   4    5.74    2.24
   9  -8 -11    3.29    2.05
   9  -8 -10    7.59    2.88
   9  -8 -10    4.68    2.36
   9  -8  -9    5.02    2.52
   9  -8  -9    1.93    2.00
   9  -8  -8   90.70    9.30
   9  -8  -8  106.80   10.67
   9  -8  -7  177.23   13.44
   9  -8  -7  180.30   14.15
   9  -8  -6   -1.86    2.52
   9  -8  -6   -0.42    2.35
   9  -8  -5   59.63    8.15
   9  -8  -5   52.57    7.60
   9  -8  -4  104.54   10.63
   9  -8  -4  110.28   10.84
   9  -8  -3  111.32   11.01
   9  -8  -3  122.36   11.48
   9  -8  -2  259.91   16.94
   9  -8  -1   -1.12    2.57
   9  -8   0  158.27   13.27
   9  -8   1   50.48    7.58
   9  -8   2    2.40    2.69
   9  -8   3   51.35    7.18
   9  -8   3   57.10    7.33
   9  -8   4  106.35    9.40
   9  -8   4  105.31    9.10
   9  -8   5  128.12    8.75
   9  -7 -12    4.13    1.83
   9  -7 -11   14.62    3.95
   9  -7 -11   10.35    2.83
   9  -7 -10   -0.57    2.58
   9  -7 -10    3.40    2.21
   9  -7  -9   97.99    9.78
   9  -7  -9   96.43   10.36
   9  -7  -8  528.08   22.67
   9  -7  -8  550.87   24.07
   9  -7  -8  552.47   24.63
   9  -7  -7   75.36    9.10
   9  -7  -7   74.82    9.25
   9  -7  -6    3.12    2.52
   9  -7  -6    1.22    2.10
   9  -7  -5  380.71   20.19
   9  -7  -5  401.37   20.77
   9  -7  -4  217.85   15.47
   9  -7  -4  221.83   15.39
   9  -7  -3    9.46    3.39
   9  -7  -3    7.30    3.25
   9  -7  -2   12.03    4.03
   9  -7  -2    5.10    2.93
   9  -7  -1  107.38   11.13
   9  -7  -1  113.11   10.95
   9  -7   0  264.17   17.57
   9  -7   0  274.11   17.87
   9  -7   0  318.79   18.44
   9  -7   1   40.22    6.75
   9  -7   1   51.43    8.05
   9  -7   1   54.73    7.70
   9  -7   2   90.95   10.21
   9  -7   2   91.59   10.06
   9  -7   2  110.53   10.60
   9  -7   3  268.91   16.98
   9  -7   3  255.96   16.10
   9  -7   3  282.47   16.23
   9  -7   4  195.15   13.83
   9  -7   4  205.57   13.29
   9  -7   4  207.50   12.86
   9  -7   5  120.12    9.83
   9  -7   5  103.09    8.21
   9  -7   6   30.69    4.39
   9  -6 -13  224.10   11.94
   9  -6 -12   43.58    5.72
   9  -6 -12   36.25    6.05
   9  -6 -11   12.46    3.83
   9  -6 -11   18.26    4.28
   9  -6 -10  358.82   18.55
   9  -6 -10  334.69   19.37
   9  -6  -9  150.83   12.30
   9  -6  -9  146.95   13.06
   9  -6  -8   69.78    8.82
   9  -6  -8   71.42    9.10
   9  -6  -7  167.89   13.61
   9  -6  -7  176.57   13.91
   9  -6  -6   34.57    6.32
   9  -6  -6   28.95    5.59
   9  -6  -5  136.31   12.25
   9  -6  -5  123.00   11.42
   9  -6  -4   16.53    4.42
   9  -6  -4   16.41    4.13
   9  -6  -3    0.68    2.17
   9  -6  -3    0.98    1.78
   9  -6  -2   48.07    7.23
   9  -6  -2   43.44    7.23
   9  -6  -2   48.06    7.14
   9  -6  -1  228.06   16.02
   9  -6  -1  224.50   16.24
   9  -6  -1  249.18   16.42
   9  -6   0  522.38   24.57
   9  -6   0  527.12   24.89
   9  -6   0  530.38   24.18
   9  -6   1   57.19    8.51
   9  -6   1   50.61    7.71
   9  -6   1   57.45    8.11
   9  -6   2  195.77   15.33
   9  -6   2  184.97   14.54
   9  -6   2  192.57   14.70
   9  -6   3  212.66   15.74
   9  -6   3  221.66   15.02
   9  -6   3  245.96   16.15
   9  -6   4   70.93    8.75
   9  -6   4   67.90    8.31
   9  -6   5    9.58    2.98
   9  -6   5   13.24    3.58
   9  -6   6    8.75    2.63
   9  -6   6   15.99    3.51
   9  -6   7   17.90    3.07
   9  -5 -14  224.91   11.39
   9  -5 -13  233.22   13.45
   9  -5 -12   32.09    5.90
   9  -5 -11  156.56   13.49
   9  -5 -10  206.88   15.63
   9  -5  -9   44.23    7.38
   9  -5  -8   98.07   10.52
   9  -5  -8  117.62   11.45
   9  -5  -7    3.01    2.50
   9  -5  -7    2.15    2.52
   9  -5  -6   20.02    4.67
   9  -5  -6   20.51    5.07
   9  -5  -5  996.72   32.94
   9  -5  -5 1035.67   32.54
   9  -5  -4    0.15    1.80
   9  -5  -4    6.55    3.53
   9  -5  -3  221.82   14.98
   9  -5  -3  236.50   16.21
   9  -5  -3  223.63   15.04
   9  -5  -2  395.85   20.49
   9  -5  -2  413.68   21.61
   9  -5  -2  401.16   20.51
   9  -5  -1  252.42   16.71
   9  -5  -1  274.45   17.67
   9  -5  -1  262.40   16.86
   9  -5   0  242.57   16.69
   9  -5   0  240.47   16.76
   9  -5   0  245.72   16.63
   9  -5   1   13.73    4.13
   9  -5   1   13.35    4.37
   9  -5   2  105.80   11.19
   9  -5   2  102.36   11.16
   9  -5   3   48.30    7.60
   9  -5   3   49.92    7.74
   9  -5   4    5.24    2.80
   9  -5   4    4.07    2.72
   9  -5   5    6.49    2.51
   9  -5   5    4.97    2.66
   9  -5   6  173.53   11.25
   9  -5   6  176.97   11.66
   9  -5   7  102.42    7.63
   9  -5   7   91.86    6.99
   9  -4 -15   30.03    3.89
   9  -4 -14   90.11    8.01
   9  -4 -13  157.25   11.69
   9  -4 -12   -1.81    2.97
   9  -4 -11  121.47   12.03
   9  -4 -10   78.71    9.87
   9  -4  -9    5.19    3.02
   9  -4  -8    2.11    2.20
   9  -4  -7   81.96    9.76
   9  -4  -7   80.94    9.36
   9  -4  -6  887.09   31.34
   9  -4  -6  827.97   29.12
   9  -4  -5  106.11   10.80
   9  -4  -5  102.09   10.07
   9  -4  -4   77.75    9.31
   9  -4  -4   80.12    8.89
   9  -4  -3  230.07   14.95
   9  -4  -3  237.92   15.35
   9  -4  -2  296.43   17.34
   9  -4  -2  282.32   16.96
   9  -4  -1  185.81   14.15
   9  -4  -1  183.88   14.07
   9  -4   0   67.37    8.79
   9  -4   0   69.17    8.86
   9  -4   1   19.77    4.98
   9  -4   1   20.35    5.24
   9  -4   2  158.90   14.00
   9  -4   3   26.28    5.71
   9  -4   4    2.63    2.68
   9  -4   5  207.59   14.23
   9  -4   6  150.25   11.04
   9  -4   7   83.15    7.07
   9  -4   7   91.82    7.40
   9  -3 -15  144.48    9.09
   9  -3 -14   54.49    6.62
   9  -3 -13   39.33    6.50
   9  -3 -13   32.24    5.84
   9  -3 -12   52.49    7.81
   9  -3 -11  177.90   14.55
   9  -3 -10  117.49   11.78
   9  -3  -9   14.50    4.37
   9  -3  -8   14.51    4.05
   9  -3  -7   18.73    4.78
   9  -3  -7   18.25    4.50
   9  -3  -6  358.60   18.78
   9  -3  -5  283.91   16.54
   9  -3  -4    2.59    1.92
   9  -3  -3  107.14   10.35
   9  -3  -2   65.61    8.03
   9  -3  -2   59.65    7.93
   9  -3  -1   14.05    4.20
   9  -3  -1   16.03    4.25
   9  -3   0    0.65    1.80
   9  -3   0    0.27    1.80
   9  -3   1  143.92   13.07
   9  -3   2  258.20   17.60
   9  -3   3   23.08    5.68
   9  -3   4   44.27    7.19
   9  -3   5  132.41   11.35
   9  -3   6   67.44    7.39
   9  -3   7    8.79    2.41
   9  -2 -15    5.80    2.19
   9  -2 -14    2.54    2.37
   9  -2 -13   15.77    4.28
   9  -2 -13   17.51    4.21
   9  -2 -12  106.83   10.96
   9  -2 -12  109.72   11.06
   9  -2 -11  716.30   28.73
   9  -2 -10  102.39   10.86
   9  -2  -9   -1.21    2.10
   9  -2  -8  212.99   15.19
   9  -2  -8  211.58   14.89
   9  -2  -7  760.72   27.74
   9  -2  -7  749.02   27.31
   9  -2  -6  618.19   24.32
   9  -2  -6  571.81   23.41
   9  -2  -5    6.57    2.73
   9  -2  -5    8.77    2.72
   9  -2  -4  388.16   18.92
   9  -2  -4  367.14   18.61
   9  -2  -3  505.68   22.19
   9  -2  -2   60.91    8.76
   9  -2  -2   61.59    7.93
   9  -2  -1   98.01   10.44
   9  -2  -1  112.18   10.41
   9  -2   0  230.58   15.16
   9  -2   0  208.57   15.15
   9  -2   1  343.85   18.77
   9  -2   1  322.39   19.26
   9  -2   2  327.50   18.43
   9  -2   2  317.01   19.48
   9  -2   3   43.46    6.77
   9  -2   3   43.60    7.28
   9  -2   4   43.72    6.44
   9  -2   4   42.34    6.92
   9  -2   5   89.79    8.15
   9  -2   5   96.62    9.55
   9  -2   6    1.62    1.92
   9  -2   7   -2.83    1.57
   9  -1 -15   41.65    5.30
   9  -1 -14    2.45    2.00
   9  -1 -13   58.22    7.66
   9  -1 -12  314.92   18.58
   9  -1 -12  307.38   18.09
   9  -1 -11   90.76   10.62
   9  -1 -11  108.51   11.07
   9  -1 -10   91.04    9.70
   9  -1 -10   93.70   10.19
   9  -1  -9  208.26   14.86
   9  -1  -8   15.18    4.17
   9  -1  -8   10.90    3.76
   9  -1  -7    8.86    3.02
   9  -1  -7    4.31    2.84
   9  -1  -6    0.68    1.61
   9  -1  -6    0.53    1.62
   9  -1  -5    2.27    1.29
   9  -1  -5    3.26    2.48
   9  -1  -4   47.42    6.89
   9  -1  -4   52.31    7.02
   9  -1  -3  226.17   16.51
   9  -1  -3  220.17   14.57
   9  -1  -2    8.03    2.90
   9  -1  -2    5.70    2.48
   9  -1  -2   10.25    4.27
   9  -1  -1   47.99    7.34
   9  -1  -1   48.37    7.09
   9  -1  -1   54.50    8.39
   9  -1   0  320.63   18.37
   9  -1   0  295.33   19.08
   9  -1   1  145.38   12.79
   9  -1   2   86.98    9.92
   9  -1   2   92.97   10.32
   9  -1   3   43.88    6.98
   9  -1   3   46.20    7.30
   9  -1   4  118.77   10.61
   9  -1   4  121.33   11.02
   9  -1   5   15.43    3.84
   9  -1   5   14.90    3.94
   9  -1   6   23.50    3.68
   9  -1   6   29.72    4.54
   9   0 -15   26.06    4.00
   9   0 -14   25.86    4.58
   9   0 -13   50.03    7.06
   9   0 -12   82.70    9.64
   9   0 -11  142.31   12.25
   9   0 -11  143.25   13.46
   9   0 -10   89.77    9.82
   9   0 -10   91.96   11.34
   9   0  -9  182.72   14.04
   9   0  -9  150.77   13.04
   9   0  -8   60.10    8.07
   9   0  -7   18.06    4.43
   9   0  -6    3.25    2.26
   9   0  -5  228.68   14.75
   9   0  -5  238.65   14.68
   9   0  -4  659.26   27.85
   9   0  -4  699.20   25.30
   9   0  -3  225.82   16.49
   9   0  -3  242.50   15.12
   9   0  -2   83.68    9.37
   9   0  -2   85.35    9.33
   9   0  -1  266.98   16.81
   9   0  -1  247.46   17.63
   9   0  -1  278.00   17.27
   9   0   0   54.35    7.91
   9   0   0   45.27    7.30
   9   0   0   49.04    8.00
   9   0   1   39.79    6.86
   9   0   1   36.29    6.56
   9   0   2    6.97    3.51
   9   0   2    7.76    2.92
   9   0   3   51.49    7.40
   9   0   4  156.85   12.11
   9   0   4  167.32   12.18
   9   0   5   19.61    3.85
   9   0   5   22.46    4.10
   9   0   6    1.71    1.58
   9   0   6   -3.36    1.54
   9   1 -15   -0.11    1.45
   9   1 -14   25.82    4.49
   9   1 -13   30.81    5.40
   9   1 -13   41.42    5.96
   9   1 -12    1.20    2.01
   9   1 -12    0.88    1.89
   9   1 -11    5.01    2.89
   9   1 -11    9.32    3.97
   9   1 -10  200.24   14.91
   9   1  -9  311.62   18.83
   9   1  -9  296.60   18.10
   9   1  -8  240.47   16.02
   9   1  -7   10.79    3.74
   9   1  -7   14.73    4.26
   9   1  -6  194.25   14.00
   9   1  -5  227.33   15.03
   9   1  -5  239.56   16.56
   9   1  -4  350.67   20.18
   9   1  -3   32.48    6.43
   9   1  -2   15.06    4.17
   9   1  -2    7.68    3.92
   9   1  -1  118.12   11.29
   9   1  -1  117.85   12.21
   9   1   0   74.31    9.22
   9   1   0   80.21   10.07
   9   1   1    4.29    2.64
   9   1   1    2.75    2.02
   9   1   1    0.32    2.78
   9   1   2    2.82    2.86
   9   1   2    6.92    3.10
   9   1   3  120.23   11.24
   9   1   3  142.79   11.45
   9   1   4  137.29   10.96
   9   1   4  158.15   10.49
   9   1   5   19.07    3.60
   9   1   5   17.45    3.74
   9   1   6    4.88    1.60
   9   2 -15   23.53    3.62
   9   2 -14  109.25    8.14
   9   2 -14  118.09    9.73
   9   2 -13   28.30    4.92
   9   2 -13   28.27    5.63
   9   2 -12    0.75    1.71
   9   2 -11   69.09    8.57
   9   2 -10  128.05   12.36
   9   2  -9  105.16   11.35
   9   2  -9  104.39   10.79
   9   2  -9  104.68   11.59
   9   2  -8  200.72   15.96
   9   2  -8  171.56   13.40
   9   2  -8  195.23   15.31
   9   2  -7    1.61    2.75
   9   2  -7    5.62    2.88
   9   2  -7    5.95    2.70
   9   2  -6    8.40    3.27
   9   2  -5   34.86    6.16
   9   2  -5   33.72    6.45
   9   2  -4   54.28    7.57
   9   2  -4   63.24    8.92
   9   2  -3    3.68    2.99
   9   2  -2  147.94   12.53
   9   2  -2  148.88   13.63
   9   2  -1  126.18   11.87
   9   2  -1  120.96   12.38
   9   2   0   16.18    4.57
   9   2   0   18.72    5.21
   9   2   1   32.74    6.52
   9   2   1   30.96    6.29
   9   2   2   54.78    7.83
   9   2   2   55.41    7.68
   9   2   3   59.51    7.59
   9   2   3   72.85    7.91
   9   2   4   26.36    4.83
   9   2   4   29.91    4.50
   9   2   5    9.28    2.39
   9   3 -14  167.79   10.61
   9   3 -14  157.60   10.02
   9   3 -13  112.62   10.26
   9   3 -13   90.63    8.36
   9   3 -12   16.32    4.29
   9   3 -12   16.54    4.75
   9   3 -11   16.89    4.17
   9   3 -11   17.91    5.31
   9   3 -10  254.99   17.93
   9   3 -10  287.49   18.36
   9   3  -9  333.76   18.68
   9   3  -9  317.55   19.67
   9   3  -9  325.38   20.44
   9   3  -8  137.38   13.61
   9   3  -8  131.88   11.69
   9   3  -8  130.34   12.47
   9   3  -7  197.99   16.78
   9   3  -7  170.83   13.17
   9   3  -7  175.27   13.84
   9   3  -6   74.74   10.69
   9   3  -6   61.92    7.97
   9   3  -6   71.12    8.52
   9   3  -5   62.95    9.85
   9   3  -5   51.39    7.36
   9   3  -5   51.09    7.77
   9   3  -4   22.15    6.01
   9   3  -4   14.94    4.25
   9   3  -4   18.82    4.95
   9   3  -3   50.49    9.35
   9   3  -3   46.66    7.38
   9   3  -2  362.64   20.93
   9   3  -1   87.52    9.68
   9   3  -1   77.57    9.87
   9   3   0    0.98    2.36
   9   3   0    2.50    2.88
   9   3   1    2.67    2.67
   9   3   1    5.02    2.94
   9   3   2   31.34    5.63
   9   3   2   39.78    6.16
   9   3   3   54.11    6.75
   9   3   3   55.69    6.43
   9   3   4    3.41    1.80
   9   3   4    2.86    1.59
   9   4 -13    3.85    2.21
   9   4 -13    4.84    2.20
   9   4 -12    4.13    2.06
   9   4 -12    4.48    2.63
   9   4 -12    1.08    1.89
   9   4 -11   41.44    6.90
   9   4 -11   44.95    6.91
   9   4 -10    7.57    3.90
   9   4 -10    7.15    3.62
   9   4  -9   26.24    6.04
   9   4  -9   27.32    5.79
   9   4  -8   51.44    9.10
   9   4  -8   47.81    6.99
   9   4  -8   52.73    7.93
   9   4  -7  130.59   11.33
   9   4  -7  133.09   11.99
   9   4  -7  111.99   13.06
   9   4  -6   16.60    5.49
   9   4  -6   10.40    3.13
   9   4  -6    7.96    2.87
   9   4  -5   12.06    5.29
   9   4  -5    7.79    2.83
   9   4  -5    9.66    3.76
   9   4  -4    7.95    3.67
   9   4  -4    6.62    2.89
   9   4  -4    6.39    3.29
   9   4  -3  257.12   16.03
   9   4  -3  229.39   16.11
   9   4  -2   93.27    9.78
   9   4  -2   93.36   10.45
   9   4  -1  102.35   10.86
   9   4   0    3.17    2.25
   9   4   1   50.75    6.96
   9   4   2   47.96    6.25
   9   4   3    2.14    1.64
   9   5 -12  121.56    9.81
   9   5 -11   34.84    5.90
   9   5 -11   40.07    6.18
   9   5 -10    4.27    2.88
   9   5 -10   10.23    3.66
   9   5  -9   -0.32    3.20
   9   5  -9    4.83    2.98
   9   5  -8  117.34   11.08
   9   5  -8  123.86   13.20
   9   5  -7  147.98   11.58
   9   5  -7  125.04   11.31
   9   5  -7  142.15   14.68
   9   5  -6  121.18   10.47
   9   5  -6  117.37   10.67
   9   5  -6  118.36   13.61
   9   5  -5   -2.21    2.76
   9   5  -5    1.08    1.76
   9   5  -5   -0.97    2.52
   9   5  -4   32.03    5.48
   9   5  -4   33.09    5.82
   9   5  -3   63.53    7.71
   9   5  -3   76.86    8.80
   9   5  -2   39.79    5.99
   9   5  -2   43.29    6.74
   9   5  -1    8.46    3.01
   9   5  -1   10.98    3.62
   9   5   0   42.19    5.78
   9   5   0   53.78    6.98
   9   5   1   47.28    5.59
   9   5   1   67.37    7.13
   9   6 -11    0.50    2.30
   9   6 -10    0.46    2.73
   9   6  -9   39.89    7.17
   9   6  -9   22.00    4.46
   9   6  -8  153.13   11.86
   9   6  -8  200.66   15.50
   9   6  -7  105.62    9.72
   9   6  -7  121.98   12.20
   9   6  -6   77.70    7.82
   9   6  -6   72.85    7.96
   9   6  -5    0.43    2.06
   9   6  -5   24.57    5.46
   9   6  -4   45.55    5.93
   9   6  -3   16.00    3.52
   9   6  -2    2.77    1.99
   9   6  -1    5.27    2.36
  10 -10  -7  249.20   12.15
  10 -10  -6   99.67    8.11
  10 -10  -5   14.59    3.43
  10 -10  -4   23.91    4.40
  10 -10  -3  111.74    9.23
  10 -10  -2  108.07    9.08
  10 -10  -1   81.15    7.82
  10 -10   0  109.94    8.62
  10 -10   1  199.12   10.66
  10  -9  -9   19.65    3.51
  10  -9  -8   65.11    6.69
  10  -9  -7  108.98    8.98
  10  -9  -6   11.96    3.44
  10  -9  -5   69.78    7.98
  10  -9  -4  170.37   12.43
  10  -9  -3  214.45   13.94
  10  -9  -2  104.53    9.74
  10  -9  -1    4.65    2.67
  10  -9   0   43.16    6.16
  10  -9   1  149.14   10.56
  10  -9   2    4.51    1.88
  10  -8 -10    8.95    2.74
  10  -8 -10    9.68    2.72
  10  -8  -9    4.54    2.23
  10  -8  -9   10.26    2.88
  10  -8  -8  185.08   12.16
  10  -8  -8  184.59   13.10
  10  -8  -7  131.32   10.46
  10  -8  -7  126.33   10.89
  10  -8  -7  122.53   11.00
  10  -8  -6    7.15    2.41
  10  -8  -6    8.63    3.44
  10  -8  -5  152.62   12.33
  10  -8  -5  158.38   12.56
  10  -8  -4  355.74   18.85
  10  -8  -4  367.64   19.04
  10  -8  -3  134.42   11.73
  10  -8  -3  131.52   11.31
  10  -8  -2   13.80    3.84
  10  -8  -2   20.80    4.96
  10  -8  -1   48.98    7.06
  10  -8  -1   55.24    7.10
  10  -8   0  102.74    9.92
  10  -8   1   19.81    4.33
  10  -8   2   20.71    3.97
  10  -8   3  224.62   11.15
  10  -7 -12   45.74    5.02
  10  -7 -11   -0.37    1.49
  10  -7 -10    6.05    2.55
  10  -7 -10   14.80    3.47
  10  -7  -9  167.82   11.75
  10  -7  -9  160.84   12.57
  10  -7  -8  211.86   13.51
  10  -7  -8  196.11   13.97
  10  -7  -7    4.79    2.35
  10  -7  -7    1.75    2.08
  10  -7  -6    8.83    2.94
  10  -7  -6    9.71    3.76
  10  -7  -5  153.34   12.79
  10  -7  -5  130.34   11.50
  10  -7  -4  201.48   14.76
  10  -7  -4  177.87   13.60
  10  -7  -3   71.01    8.89
  10  -7  -3   61.91    8.08
  10  -7  -2    5.64    3.01
  10  -7  -2    1.88    1.67
  10  -7  -1   14.30    4.11
  10  -7  -1   10.82    3.50
  10  -7   0  256.44   16.15
  10  -7   0  246.60   15.56
  10  -7   1  157.53   12.52
  10  -7   1  152.71   11.86
  10  -7   1  161.24   12.16
  10  -7   2    5.39    2.57
  10  -7   2    7.95    2.38
  10  -7   2    8.42    3.44
  10  -7   3  151.67   11.03
  10  -7   3  152.13   10.07
  10  -7   4  112.82    8.68
  10  -6 -13  137.00    8.41
  10  -6 -12   28.07    4.92
  10  -6 -11    1.72    2.12
  10  -6 -10  225.35   14.88
  10  -6  -9  128.43   11.52
  10  -6  -8  138.48   12.12
  10  -6  -7   12.05    3.66
  10  -6  -7   14.17    4.33
  10  -6  -6    3.31    2.34
  10  -6  -6    2.76    2.18
  10  -6  -5  564.04   24.88
  10  -6  -5  567.90   24.35
  10  -6  -4    3.07    2.30
  10  -6  -4    6.76    2.97
  10  -6  -3    4.02    2.64
  10  -6  -3    0.22    1.83
  10  -6  -2  348.86   19.89
  10  -6  -2  353.13   19.21
  10  -6  -1  251.80   16.34
  10  -6  -1  261.85   16.98
  10  -6  -1  259.21   16.45
  10  -6   0  116.38   11.21
  10  -6   0  129.83   11.60
  10  -6   0  118.68   11.19
  10  -6   1    0.84    1.97
  10  -6   1    0.35    2.41
  10  -6   2   39.14    6.33
  10  -6   2   40.25    6.36
  10  -6   3   60.35    7.46
  10  -6   3   58.06    6.91
  10  -6   4   -0.15    1.26
  10  -6   4    3.04    1.96
  10  -6   5    2.33    1.58
  10  -5 -13   72.03    6.94
  10  -5 -12   62.26    7.60
  10  -5 -11    8.50    3.12
  10  -5 -10  224.25   15.31
  10  -5  -9  489.53   22.85
  10  -5  -8   57.78    8.08
  10  -5  -7    4.71    2.62
  10  -5  -7    1.38    2.18
  10  -5  -6   69.35    9.09
  10  -5  -6   69.36    8.63
  10  -5  -5  188.92   14.75
  10  -5  -5  179.41   13.73
  10  -5  -4  183.30   14.54
  10  -5  -4  166.16   13.08
  10  -5  -3  237.78   16.51
  10  -5  -3  206.09   14.72
  10  -5  -2   89.63    9.80
  10  -5  -2   81.81    9.42
  10  -5  -1  308.22   18.12
  10  -5  -1  359.01   19.69
  10  -5   0   94.59   10.25
  10  -5   0   96.85   10.28
  10  -5   1   17.41    4.70
  10  -5   1   25.88    5.46
  10  -5   2   83.17    9.27
  10  -5   2   82.46    9.20
  10  -5   3   53.23    7.03
  10  -5   3   54.38    7.24
  10  -5   4    2.73    1.79
  10  -5   4   -0.21    1.90
  10  -5   5   38.89    4.91
  10  -5   5   31.21    4.47
  10  -4 -14   83.82    6.85
  10  -4 -13  205.26   12.24
  10  -4 -12   10.20    3.26
  10  -4 -11  131.68   11.58
  10  -4 -10   99.99   10.35
  10  -4  -9   36.12    6.30
  10  -4  -8   70.20    8.82
  10  -4  -7    6.17    2.61
  10  -4  -6  362.85   20.72
  10  -4  -6  319.53   18.10
  10  -4  -5  102.29   10.30
  10  -4  -4    7.62    2.88
  10  -4  -3   89.55    9.31
  10  -4  -3   71.09    8.73
  10  -4  -2  275.61   16.86
  10  -4  -2  269.15   16.93
  10  -4  -1   89.13    9.68
  10  -4  -1   82.54    9.54
  10  -4   0   -0.53    2.37
  10  -4   0   -0.69    2.28
  10  -4   1   77.41    9.17
  10  -4   1   74.67    9.07
  10  -4   2   84.72    9.33
  10  -4   2   83.20    9.60
  10  -4   3   28.58    5.66
  10  -4   3   26.56    5.21
  10  -4   4    0.68    1.55
  10  -4   4   -0.48    1.73
  10  -4   5   86.26    7.43
  10  -4   5   72.63    6.78
  10  -3 -14    9.88    2.77
  10  -3 -13    8.62    3.14
  10  -3 -13    2.31    1.77
  10  -3 -12    1.57    1.79
  10  -3 -12    1.10    2.14
  10  -3 -11    6.37    3.15
  10  -3 -10  116.68   11.16
  10  -3  -9    2.11    1.98
  10  -3  -8  176.88   13.53
  10  -3  -7  325.45   18.19
  10  -3  -6  279.25   16.84
  10  -3  -5   17.95    4.25
  10  -3  -4  212.50   14.65
  10  -3  -3  383.36   19.84
  10  -3  -2   48.03    7.31
  10  -3  -1   21.38    5.04
  10  -3  -1   30.45    5.71
  10  -3   0  222.65   15.28
  10  -3   0  213.23   15.41
  10  -3   1  156.23   12.99
  10  -3   1  143.64   12.70
  10  -3   2  134.50   11.56
  10  -3   2  130.95   11.94
  10  -3   3   40.52    6.63
  10  -3   3   42.61    6.39
  10  -3   4    1.66    2.14
  10  -3   4    3.72    2.45
  10  -3   5   77.20    6.81
  10  -3   5   78.01    7.12
  10  -2 -14    1.63    1.54
  10  -2 -13   36.46    5.67
  10  -2 -12  127.58   11.12
  10  -2 -12  115.95   10.51
  10  -2 -11  297.50   18.02
  10  -2 -11  286.31   16.94
  10  -2 -10  264.76   15.30
  10  -2 -10  272.51   16.75
  10  -2  -9    7.93    3.05
  10  -2  -8  187.64   14.18
  10  -2  -8  181.99   13.57
  10  -2  -7  310.82   18.02
  10  -2  -7  263.17   16.20
  10  -2  -6   69.12    8.40
  10  -2  -6   66.11    8.21
  10  -2  -5   24.24    5.13
  10  -2  -5   20.34    4.71
  10  -2  -4   28.79    5.44
  10  -2  -4   30.70    5.65
  10  -2  -3  145.43   11.95
  10  -2  -3  109.95   10.67
  10  -2  -2  325.53   17.94
  10  -2  -2  285.57   17.36
  10  -2  -1   18.64    4.79
  10  -2   0   41.83    7.14
  10  -2   1   79.99    8.52
  10  -2   1   93.18    9.59
  10  -2   1   92.79   10.24
  10  -2   2  150.38   12.61
  10  -2   2  145.11   10.89
  10  -2   2  144.37   11.73
  10  -2   3   37.63    6.29
  10  -2   3   35.90    5.64
  10  -2   4    8.08    3.09
  10  -2   4    5.35    2.29
  10  -2   5   67.84    5.98
  10  -2   5   63.28    6.17
  10  -1 -14    8.54    2.62
  10  -1 -13  150.87   11.00
  10  -1 -12  128.40   11.17
  10  -1 -11  326.85   16.92
  10  -1 -11  359.95   19.98
  10  -1 -11  346.02   18.07
  10  -1 -10   95.38    9.72
  10  -1 -10   98.95   11.20
  10  -1 -10   93.51    9.61
  10  -1  -9   38.21    6.25
  10  -1  -8  192.08   14.25
  10  -1  -8  196.91   13.92
  10  -1  -7   28.58    5.36
  10  -1  -7   24.79    5.18
  10  -1  -6   10.13    3.48
  10  -1  -6    4.10    2.33
  10  -1  -5  150.70   12.35
  10  -1  -5  151.18   12.10
  10  -1  -4  496.36   22.20
  10  -1  -4  477.60   21.59
  10  -1  -3  436.14   20.96
  10  -1  -3  421.84   20.54
  10  -1  -2    5.61    2.87
  10  -1  -1  189.89   15.14
  10  -1  -1  166.95   13.32
  10  -1   0  135.99   11.70
  10  -1   0  142.73   12.53
  10  -1   1   33.98    6.19
  10  -1   1   41.74    6.39
  10  -1   2   11.35    3.77
  10  -1   2    9.82    3.23
  10  -1   3    4.22    2.54
  10  -1   3    9.91    2.82
  10  -1   4   81.58    6.77
  10  -1   4   86.65    7.91
  10  -1   5   61.22    5.55
  10   0 -14   23.43    3.71
  10   0 -13  123.34    9.67
  10   0 -12  108.70    9.97
  10   0 -12   96.83    8.80
  10   0 -11  254.85   15.45
  10   0 -10    4.66    2.86
  10   0  -9   53.78    7.76
  10   0  -9   49.22    7.48
  10   0  -8  129.83   11.68
  10   0  -7   11.04    3.79
  10   0  -6  100.07   10.05
  10   0  -5  219.13   14.79
  10   0  -4  159.63   12.84
  10   0  -4  173.25   12.81
  10   0  -3  167.31   13.12
  10   0  -3  170.46   14.65
  10   0  -3  165.35   12.60
  10   0  -2   10.62    3.24
  10   0  -2   13.14    4.93
  10   0  -1   59.19    8.47
  10   0  -1   50.21    7.19
  10   0   0   17.98    4.27
  10   0   0   19.01    4.68
  10   0   0   20.38    4.97
  10   0   1    2.11    1.67
  10   0   1    2.28    2.22
  10   0   1    2.82    2.11
  10   0   2   15.16    3.82
  10   0   2   13.21    3.43
  10   0   3   50.15    6.16
  10   0   3   43.71    5.81
  10   0   4  124.99    8.20
  10   0   4  112.60    7.79
  10   1 -14   99.00    7.88
  10   1 -13   61.81    7.24
  10   1 -13   62.41    6.32
  10   1 -12    2.57    1.97
  10   1 -12    4.15    2.73
  10   1 -11   -0.13    1.63
  10   1 -11    0.82    2.03
  10   1 -10   73.64    8.78
  10   1 -10   68.29    8.61
  10   1  -9  146.96   12.89
  10   1  -9  143.47   12.22
  10   1  -9  153.59   12.72
  10   1  -8  188.99   14.97
  10   1  -8  198.10   14.33
  10   1  -7   -0.01    2.43
  10   1  -6   80.14    9.14
  10   1  -5   90.82    9.60
  10   1  -4   73.87    8.75
  10   1  -4   82.70   10.21
  10   1  -3   78.80    9.18
  10   1  -3   76.07    9.74
  10   1  -2   22.30    5.49
  10   1  -1  179.31   14.43
  10   1   0   65.39    8.49
  10   1   1   16.42    4.16
  10   1   1   16.29    3.89
  10   1   2   36.69    5.62
  10   1   2   46.71    5.97
  10   1   3   50.07    5.86
  10   2 -13   12.88    2.86
  10   2 -13   16.95    3.75
  10   2 -12    2.29    1.65
  10   2 -12    5.78    2.85
  10   2 -11   67.04    8.24
  10   2 -11   55.72    7.42
  10   2 -10  120.14   11.18
  10   2 -10  136.71   12.01
  10   2  -9  245.91   16.79
  10   2  -9  226.43   15.18
  10   2  -9  266.87   16.43
  10   2  -8  188.63   15.36
  10   2  -8  192.62   13.91
  10   2  -8  201.07   13.70
  10   2  -7    1.89    2.73
  10   2  -7    0.13    2.20
  10   2  -6  250.85   18.70
  10   2  -6  234.49   15.34
  10   2  -5   25.30    6.48
  10   2  -5   20.16    4.59
  10   2  -4    0.57    2.99
  10   2  -4    5.91    3.49
  10   2  -3   71.96    8.72
  10   2  -3   82.84   10.06
  10   2  -2  182.98   14.51
  10   2  -1  117.82   11.39
  10   2   0   33.21    6.04
  10   2   1    7.43    3.00
  10   2   2   11.09    2.76
  10   3 -13  115.93    8.46
  10   3 -12    4.47    2.44
  10   3 -12    0.79    1.90
  10   3 -11   53.46    7.05
  10   3 -11   54.84    7.12
  10   3 -10   46.92    6.86
  10   3 -10   53.60    7.61
  10   3  -9  181.10   13.21
  10   3  -9  171.59   14.12
  10   3  -8   53.88    7.27
  10   3  -8   59.84    7.41
  10   3  -8   58.55    8.80
  10   3  -7   73.17   10.16
  10   3  -7   74.39    8.53
  10   3  -6   33.18    7.16
  10   3  -6   27.76    5.45
  10   3  -5    3.38    3.51
  10   3  -5    3.18    2.55
  10   3  -4   32.80    6.91
  10   3  -4   30.77    5.61
  10   3  -4   27.41    5.81
  10   3  -3   10.02    3.41
  10   3  -3   10.03    3.92
  10   3  -2  141.22   11.68
  10   3  -2  147.72   12.53
  10   3  -1  187.62   13.12
  10   3  -1  196.18   13.87
  10   3   0   10.59    3.16
  10   3   0    7.67    2.84
  10   3   1    8.60    2.72
  10   3   2   11.65    2.82
  10   4 -11   38.40    5.48
  10   4 -11   37.91    5.67
  10   4 -10    3.61    2.53
  10   4 -10   11.75    3.15
  10   4  -9    3.30    3.10
  10   4  -9    0.32    3.08
  10   4  -8   44.07    7.69
  10   4  -8   50.10    6.63
  10   4  -8   46.85    6.19
  10   4  -7  196.85   13.01
  10   4  -7  188.88   15.95
  10   4  -6  237.55   14.37
  10   4  -6  225.74   17.60
  10   4  -5    2.45    2.57
  10   4  -5   -1.69    2.22
  10   4  -4   -0.13    2.40
  10   4  -3  195.87   12.89
  10   4  -3  211.46   14.16
  10   4  -2   60.67    7.13
  10   4  -2   69.07    7.96
  10   4  -1   48.60    6.08
  10   4  -1   66.74    7.42
  10   4   0    1.54    1.38
  10   4   0    6.70    2.55
  10   5  -9    0.97    2.12
  10   5  -8   98.05    8.01
  10   5  -8  109.65   10.74
  10   5  -7  178.11   13.70
  10   5  -6   96.26    8.56
  10   5  -5    5.93    1.95
  10   5  -4   43.86    5.86
  10   5  -3    6.76    2.36
  11  -9  -5   88.20    7.95
  11  -9  -4  348.74   15.95
  11  -9  -3  284.88   14.20
  11  -9  -2  161.79   10.38
  11  -8  -8  205.56   12.13
  11  -8  -7  199.14   12.48
  11  -8  -6    2.47    2.19
  11  -8  -6    5.06    2.69
  11  -8  -5  205.21   13.17
  11  -8  -5  225.65   13.56
  11  -8  -4  223.28   13.80
  11  -8  -4  221.85   13.38
  11  -8  -3   67.04    7.60
  11  -8  -3   64.54    7.16
  11  -8  -2   11.03    2.89
  11  -8  -2   11.32    3.16
  11  -8  -1    3.94    1.56
  11  -8  -1    8.15    2.67
  11  -8   0   28.10    4.02
  11  -7 -10   81.08    7.60
  11  -7  -9  161.18   11.26
  11  -7  -8  297.87   15.91
  11  -7  -7  152.26   11.69
  11  -7  -6    5.63    2.96
  11  -7  -6    6.12    2.78
  11  -7  -5   47.21    6.81
  11  -7  -5   49.55    6.80
  11  -7  -4  188.76   13.47
  11  -7  -4  189.80   12.99
  11  -7  -3    0.89    1.84
  11  -7  -3   -0.72    1.79
  11  -7  -2   54.71    6.96
  11  -7  -2   56.64    7.04
  11  -7  -1   50.25    6.33
  11  -7  -1   56.81    6.94
  11  -7   0   97.75    8.53
  11  -7   1   20.38    3.66
  11  -6 -11   12.98    3.19
  11  -6 -10   76.85    8.00
  11  -6  -9  142.94   11.25
  11  -6  -8    5.39    2.44
  11  -6  -7    4.57    2.71
  11  -6  -6    8.67    3.38
  11  -6  -6    5.56    2.58
  11  -6  -5  150.50   12.41
  11  -6  -5  152.17   12.14
  11  -6  -4   32.07    5.90
  11  -6  -4   28.87    5.52
  11  -6  -3   93.14    9.49
  11  -6  -2  127.80   10.97
  11  -6  -1  186.64   12.97
  11  -6   0  162.70   11.74
  11  -6   1  138.69   10.17
  11  -6   2    7.71    2.45
  11  -5 -12  180.50   10.66
  11  -5 -12  177.24   10.96
  11  -5 -11    2.07    2.26
  11  -5 -10  218.62   13.92
  11  -5  -9   41.71    6.36
  11  -5  -8   28.35    5.29
  11  -5  -7   39.61    6.29
  11  -5  -6  165.45   12.64
  11  -5  -5  251.58   15.78
  11  -5  -4  119.23   10.85
  11  -5  -3  274.15   16.44
  11  -5  -2  106.91   10.25
  11  -5  -1   85.55    9.17
  11  -5   0   35.79    5.75
  11  -5   0   43.21    6.20
  11  -5   1    1.71    1.67
  11  -5   1    1.81    1.95
  11  -5   2   36.15    5.11
  11  -5   2   34.36    5.13
  11  -5   3    4.73    1.82
  11  -5   3   10.76    2.61
  11  -4 -13  155.36    9.12
  11  -4 -12   17.27    3.73
  11  -4 -12   20.13    4.12
  11  -4 -11   81.43    8.35
  11  -4 -10   71.01    8.18
  11  -4  -9    0.81    2.50
  11  -4  -8   14.53    4.05
  11  -4  -7   90.43    9.40
  11  -4  -6  555.83   23.33
  11  -4  -5  644.27   24.98
  11  -4  -4   21.58    5.08
  11  -4  -3    9.91    3.61
  11  -4  -2   83.01    9.21
  11  -4  -1   27.04    5.39
  11  -4  -1   28.14    5.21
  11  -4   0    2.91    2.69
  11  -4   0    1.58    1.69
  11  -4   1    7.07    2.77
  11  -4   1    7.82    2.59
  11  -4   2  105.08    8.44
  11  -4   2  107.52    8.96
  11  -4   3   77.78    6.43
  11  -4   3   69.57    6.44
  11  -3 -13    5.34    2.07
  11  -3 -12   13.22    3.38
  11  -3 -12   12.26    3.31
  11  -3 -11  251.35   14.91
  11  -3 -11  249.63   14.42
  11  -3 -10  260.43   15.30
  11  -3  -9    4.96    2.62
  11  -3  -8  315.69   17.33
  11  -3  -7  176.89   12.97
  11  -3  -6   95.49    9.57
  11  -3  -5   76.80    8.67
  11  -3  -4   12.23    3.74
  11  -3  -3   55.85    7.50
  11  -3  -2    6.13    2.95
  11  -3  -1   10.63    3.34
  11  -3   0   31.12    5.74
  11  -3   1  113.51    9.00
  11  -3   1  118.06   10.16
  11  -3   2  166.08   10.15
  11  -3   2  173.39   11.25
  11  -3   3   71.88    6.57
  11  -2 -13    1.43    1.11
  11  -2 -12   69.28    7.27
  11  -2 -12   60.50    6.48
  11  -2 -11  302.10   16.46
  11  -2 -11  302.98   15.62
  11  -2 -10  337.42   16.17
  11  -2 -10  351.66   18.94
  11  -2 -10  332.72   17.12
  11  -2  -9    1.86    1.78
  11  -2  -9    2.63    1.86
  11  -2  -8   24.48    4.88
  11  -2  -7   56.15    7.44
  11  -2  -7   49.65    6.83
  11  -2  -6    1.12    2.20
  11  -2  -6    2.69    1.70
  11  -2  -5   46.48    6.68
  11  -2  -5   43.72    6.62
  11  -2  -4  164.49   12.32
  11  -2  -4  178.93   13.07
  11  -2  -3  165.17   12.19
  11  -2  -3  151.43   12.16
  11  -2  -2   32.02    5.86
  11  -2  -1  110.55   10.36
  11  -2   0  190.16   13.09
  11  -2   1   62.46    7.22
  11  -2   2   45.77    5.70
  11  -2   3    2.47    1.42
  11  -1 -12   78.78    7.17
  11  -1 -11  135.61    9.90
  11  -1 -10   40.61    6.02
  11  -1  -9    9.87    3.48
  11  -1  -8  165.70   12.67
  11  -1  -8  182.88   12.65
  11  -1  -7    7.40    2.81
  11  -1  -7    3.70    2.62
  11  -1  -6    0.74    1.67
  11  -1  -6   -0.12    1.77
  11  -1  -5   81.56    8.84
  11  -1  -5   85.65    8.83
  11  -1  -4  191.20   13.36
  11  -1  -4  191.37   13.23
  11  -1  -3  323.23   17.37
  11  -1  -3  338.39   17.70
  11  -1  -2  200.37   13.37
  11  -1  -2  191.65   13.22
  11  -1  -1   14.63    3.84
  11  -1  -1   12.72    3.45
  11  -1   0    8.20    2.87
  11  -1   0    7.47    2.65
  11  -1   1   99.48    7.93
  11  -1   1   88.36    8.09
  11  -1   2   52.45    5.59
  11   0 -12   38.04    5.03
  11   0 -12   32.87    4.52
  11   0 -11   40.81    5.64
  11   0 -10    5.13    2.81
  11   0  -9  269.47   16.00
  11   0  -8  110.58   10.81
  11   0  -8  103.37    9.98
  11   0  -7    2.62    1.68
  11   0  -6  103.09    9.94
  11   0  -5  112.36   10.37
  11   0  -4  143.03   11.60
  11   0  -3   51.93    7.12
  11   0  -2    0.33    1.82
  11   0  -1   75.73    8.07
  11   0   0    8.63    2.89
  11   0   1   20.37    3.71
  11   1 -12    1.56    1.60
  11   1 -12    0.74    1.42
  11   1 -11   10.02    3.05
  11   1 -11   14.46    2.99
  11   1 -10   54.19    6.93
  11   1  -9  278.23   16.45
  11   1  -8  216.80   15.21
  11   1  -8  215.06   13.98
  11   1  -7   62.09    8.62
  11   1  -7   58.13    7.42
  11   1  -6   42.87    7.38
  11   1  -6   36.02    5.94
  11   1  -5  102.78    9.84
  11   1  -4   41.59    6.32
  11   1  -3    2.63    2.06
  11   1  -2   22.80    4.32
  11   1  -1   65.28    7.29
  11   1   0   46.82    5.71
  11   1   1   -3.69    1.68
  11   2 -11   25.63    4.45
  11   2 -10   79.95    8.34
  11   2  -9  125.06   11.25
  11   2  -8   96.37   10.21
  11   2  -8   92.01    8.96
  11   2  -7    5.08    3.19
  11   2  -7    3.67    2.77
  11   2  -6  137.18   13.10
  11   2  -6  143.99   11.14
  11   2  -5    8.11    3.49
  11   2  -5    6.38    2.50
  11   2  -4   10.67    4.22
  11   2  -4   12.56    3.47
  11   2  -3    6.65    2.41
  11   2  -3    2.09    2.10
  11   2  -2   59.64    6.90
  11   2  -1   89.25    7.97
  11   2   0   55.72    5.71
  11   3 -10    6.65    2.48
  11   3  -9   33.27    5.67
  11   3  -8    4.42    2.34
  11   3  -7  160.65   11.27
  11   3  -7  128.21   11.92
  11   3  -6  203.09   12.62
  11   3  -6  176.11   13.84
  11   3  -5    6.19    2.99
  11   3  -5    3.70    2.31
  11   3  -4    0.91    1.41
  11   3  -3   70.68    7.18
  11   3  -2   53.39    6.05
  12  -7  -7  133.81    9.52
  12  -7  -6    4.61    1.96
  12  -7  -5   20.35    3.94
  12  -7  -4   77.17    7.34
  12  -7  -3    6.03    2.19
  12  -6  -9  207.69   11.86
  12  -6  -8   20.72    4.09
  12  -6  -7   -0.52    1.58
  12  -6  -6   24.52    4.47
  12  -6  -5   73.75    7.76
  12  -6  -4  119.02    9.59
  12  -6  -3   42.29    5.64
  12  -6  -2   66.17    6.87
  12  -6  -1  272.72   12.98
  12  -5 -10   84.63    7.51
  12  -5  -9   18.89    3.95
  12  -5  -8   29.34    4.99
  12  -5  -7   92.60    8.66
  12  -5  -6   40.45    5.84
  12  -5  -5  163.04   11.61
  12  -5  -4   36.09    5.54
  12  -5  -3   20.54    4.26
  12  -5  -2  226.74   12.89
  12  -5  -1   44.30    5.60
  12  -5   0  117.16    8.28
  12  -4 -10  148.36    9.91
  12  -4 -10  133.82    9.54
  12  -4  -9   45.90    5.94
  12  -4  -8   13.23    3.63
  12  -4  -7  168.52   11.66
  12  -4  -6  182.81   12.33
  12  -4  -5  290.54   15.51
  12  -4  -4    3.10    2.10
  12  -4  -3   13.21    3.71
  12  -4  -2   31.28    5.08
  12  -4  -1   24.83    4.44
  12  -4   0   12.69    2.98
  12  -3 -10  135.31    9.55
  12  -3  -9    7.49    2.41
  12  -3  -9    8.60    2.71
  12  -3  -8  107.62    9.19
  12  -3  -7   96.11    8.76
  12  -3  -6   55.60    6.81
  12  -3  -5   70.49    7.74
  12  -3  -4    2.23    2.20
  12  -3  -3   57.20    6.91
  12  -3  -2   37.27    5.39
  12  -3  -1    4.46    2.27
  12  -3   0   50.09    5.45
  12  -2 -10   44.52    5.03
  12  -2  -9   12.64    3.14
  12  -2  -9   11.27    3.13
  12  -2  -8  191.71   12.30
  12  -2  -8  198.84   12.16
  12  -2  -7   83.48    8.00
  12  -2  -6    9.32    3.03
  12  -2  -5   32.43    5.13
  12  -2  -4   40.12    5.65
  12  -2  -3   81.31    7.99
  12  -2  -2   85.93    7.82
  12  -2  -1    8.83    2.42
  12  -1 -10   91.20    7.57
  12  -1  -9   60.96    6.79
  12  -1  -8  165.69   11.80
  12  -1  -7   31.99    5.56
  12  -1  -6    2.87    1.97
  12  -1  -5   12.23    3.41
  12  -1  -4  111.74    8.99
  12  -1  -3   96.69    7.99
  12  -1  -2   21.62    3.48
  12   0 -10   54.13    5.89
  12   0  -9  155.19   10.78
  12   0  -8   18.59    4.22
  12   0  -7    6.91    2.90
  12   0  -6    6.56    3.35
  12   0  -6    7.90    2.82
  12   0  -5   58.72    7.68
  12   0  -5   60.28    6.89
  12   0  -4   64.52    7.87
  12   0  -4   69.39    7.08
  12   0  -3  125.68   10.06
  12   0  -3  110.67    8.47
  12   1  -9  168.24   11.04
  12   1  -8  147.57   11.02
  12   1  -7   18.96    4.35
  12   1  -6   52.19    7.06
  12   1  -6   52.83    6.29
  12   1  -5   74.67    8.10
  12   1  -5   89.67    8.00
  12   1  -4   11.14    2.81
   0   0   0    0.00    0.00
TITL SAN-TSCCdCl2PA-1 in P1
REM P1 (#1 in standard setting)
CELL 1.54184  10.536724  10.908770  14.159257  92.7818 109.7964 104.0769
ZERR    3.00   0.000412   0.000458   0.000743   0.0038   0.0041   0.0035
LATT -1
SFAC C H N O S Cl
UNIT 33.00 57.00 18.00 27.00 9.00 6.00
TREF
HKLF 4
END
_computing_structure_solution     'SHELXT 2014/5 (Sheldrick, 2014)'
;
_shelx_hkl_checksum     57711
_shelx_res_file
;
TITL I  SAN-TSCCDCL2PA-1_A.RES IN P-1
    D:\WORK_2~3\I.res
    created by SHELXL-2019/3 at 14:39:38 on 28-Apr-2025
CELL  1.54184 10.53670 10.90880 14.15930 92.78200 109.79600 104.07700
ZERR 1  0.00040  0.00050  0.00070  0.00400  0.00400  0.00400
LATT 1
SFAC C H CD N O S
UNIT 34 42 2 26 30 4
TEMP -100
SIZE .25 .35 .50
PLAN 30
FMAP 2
L.S. 12
BOND $H
CONF
ACTA
HTAB
EQIV $2 X, Y+1, Z
HTAB N1 O12_$2
HTAB N1 O9
HTAB N1 O15
HTAB N2 O9
HTAB N2 O10
EQIV $3 -X+1, -Y+1, -Z+1
HTAB N3 O5_$3
HTAB N3 O6_$3
EQIV $4 -X, -Y+1, -Z+1
HTAB N3 O3_$4
HTAB N4 O11A_$3
EQIV $5 X+1, Y, Z
HTAB N4 O2_$5
HTAB N4 O3_$5
HTAB N5 O2_$5
HTAB N5 O8_$5
EQIV $1 -X+1, -Y+2, -Z+1
HTAB N6 O1_$1
HTAB N6 O7_$1
HTAB N6 O5_$3
EQIV $6 -X, -Y+2, -Z+1
HTAB C5 O8_$6
HTAB C10 S2
EQIV $7 X, Y-1, Z
HTAB C14 S1_$7
EQIV $8 X+1, Y, Z-1
HTAB C16 O4_$8
EQIV $9 -X+1, -Y+1, -Z
DFIX -3.0 .02 O15 O11B_$9
EADP O11A O11B
REM YELLOW BLOCK
WGHT    0.052400
FVAR       0.40900
CD1   3    0.497822    0.929803    0.377450    11.00000    0.02764    0.03138 =
         0.02463    0.00976    0.01366    0.01650
S2    6    0.456063    0.818856    0.529094    11.00000    0.02170    0.02353 =
         0.02988    0.01052    0.01469    0.01153
S1    6    0.571453    1.006872    0.232458    11.00000    0.04892    0.02408 =
         0.03620    0.01205    0.02770    0.01686
O1    5    0.264793    0.916819    0.317882    11.00000    0.03033    0.03805 =
         0.03051    0.01054    0.01271    0.01762
O2    5   -0.093727    0.702190    0.666333    11.00000    0.03052    0.03215 =
         0.04220    0.01799    0.02162    0.01921
O3    5   -0.241155    0.476349    0.698363    11.00000    0.03979    0.04761 =
         0.08501    0.02991    0.04149    0.01658
O4    5   -0.093471    0.388453    0.795879    11.00000    0.08106    0.04559 =
         0.05404    0.03314    0.04929    0.03405
O5    5    0.213258    0.292024    0.630963    11.00000    0.05132    0.02894 =
         0.05450    0.01356    0.02659    0.02492
O6    5    0.333456    0.446303    0.579853    11.00000    0.04175    0.03969 =
         0.06240    0.00864    0.03352    0.01806
O7    5    0.142967    0.796393    0.489814    11.00000    0.03495    0.03604 =
         0.04210    0.02272    0.02520    0.01349
O8    5    0.043495    0.871597    0.580651    11.00000    0.07057    0.02985 =
         0.07078    0.02519    0.04902    0.02834
O9    5    0.646983    0.618985    0.104942    11.00000    0.14362    0.03506 =
         0.12951    0.03299    0.12097    0.04218
O10   5    0.499594    0.469616    0.192216    11.00000    0.05971    0.04005 =
         0.06037    0.00912    0.04454    0.01879
PART 1
O11A  5    0.551274    0.296902    0.227069    10.85000    0.07176    0.04121 =
         0.04710    0.02144    0.04116    0.02627
PART 2
O11B  5    0.476822    0.261856    0.167379    10.15000    0.07176    0.04121 =
         0.04710    0.02144    0.04116    0.02627
PART 0
O12   5    0.727162    0.084495    0.015443    11.00000    0.07259    0.02969 =
         0.06091    0.02229    0.04242    0.02452
O13   5    0.836628    0.191662   -0.068074    11.00000    0.13109    0.03712 =
         0.08665    0.01597    0.09258    0.03215
O14   5    0.879866    0.629053   -0.074970    11.00000    0.13526    0.03922 =
         0.12078    0.02953    0.11247    0.02920
O15   5    0.778913    0.731281   -0.006564    11.00000    0.15235    0.03043 =
         0.12490    0.02917    0.11709    0.03555
N1    4    0.628171    0.864902    0.105905    11.00000    0.03985    0.02559 =
         0.03328    0.00863    0.02443    0.01287
H1AN  2    0.658045    0.936878    0.087136    11.00000    0.02554
H1BN  2    0.639290    0.800860    0.083248    11.00000    0.03439
N2    4    0.527031    0.749917    0.202291    11.00000    0.03522    0.02248 =
         0.03086    0.00566    0.02050    0.00852
H2N   2    0.539382    0.673395    0.177778    11.00000    0.03174
N3    4    0.473544    0.732826    0.281245    11.00000    0.03889    0.03231 =
         0.03469    0.01060    0.02618    0.01039
H3AN  2    0.519739    0.694610    0.329844    11.00000    0.05333
H3BN  2    0.374676    0.692686    0.253121    11.00000    0.06681
N4    4    0.625677    0.696954    0.641242    11.00000    0.03451    0.04801 =
         0.05496    0.03793    0.03297    0.02793
H4AN  2    0.566571    0.670648    0.662859    11.00000    0.02815
H4BN  2    0.694448    0.672729    0.661227    11.00000    0.04143
N5    4    0.726102    0.831799    0.555061    11.00000    0.02416    0.02232 =
         0.02879    0.01087    0.01524    0.01211
H5N   2    0.809129    0.805416    0.584732    11.00000    0.03726
N6    4    0.727716    0.925246    0.490018    11.00000    0.02786    0.02438 =
         0.03452    0.01353    0.01639    0.01076
H6AN  2    0.762058    0.998460    0.526064    11.00000    0.02281
H6BN  2    0.786831    0.911585    0.455868    11.00000    0.05725
N7    4    0.086778    0.985917    0.215962    11.00000    0.03808    0.03924 =
         0.02432    0.00526    0.00627    0.02187
N10   4   -0.125609    0.455663    0.730359    11.00000    0.04482    0.02513 =
         0.04114    0.01119    0.02800    0.01296
N11   4    0.239729    0.402534    0.611557    11.00000    0.03194    0.02955 =
         0.03043    0.00413    0.01315    0.01587
N12   4    0.090023    0.786867    0.555309    11.00000    0.02466    0.02230 =
         0.03396    0.01060    0.01217    0.00743
N13   4    0.552576    0.386869    0.177954    11.00000    0.04278    0.03341 =
         0.03844    0.01417    0.02648    0.01704
N14   4    0.771924    0.185056   -0.011336    11.00000    0.05018    0.02888 =
         0.03198    0.00967    0.02260    0.01736
N15   4    0.808502    0.634663   -0.024233    11.00000    0.05910    0.02613 =
         0.04554    0.00632    0.03520    0.00967
C2    1    0.613933    0.781126    0.578161    11.00000    0.02632    0.02207 =
         0.02881    0.00766    0.01470    0.01366
C1    1    0.575720    0.864682    0.178873    11.00000    0.02214    0.02482 =
         0.02504    0.00734    0.00931    0.00965
C3    1    0.216958    0.978902    0.248948    11.00000    0.03699    0.03306 =
         0.02430    0.00440    0.01363    0.01424
AFIX  43
H3    2    0.278573    1.023812    0.218513    11.00000   -1.20000
AFIX   0
C4    1    0.037820    1.060503    0.135932    11.00000    0.07304    0.06162 =
         0.03401    0.01540    0.00664    0.04039
AFIX 137
H4C   2   -0.002629    1.122138    0.159607    11.00000   -1.50000
H4B   2   -0.033805    1.003453    0.076192    11.00000   -1.50000
H4A   2    0.116864    1.106238    0.118002    11.00000   -1.50000
AFIX   0
C5    1   -0.016230    0.914719    0.254295    11.00000    0.02970    0.05686 =
         0.04480    0.00804    0.01007    0.01684
AFIX 137
H5C   2   -0.072361    0.969362    0.265949    11.00000   -1.50000
H5B   2    0.031938    0.886843    0.318241    11.00000   -1.50000
H5A   2   -0.077833    0.839869    0.204584    11.00000   -1.50000
AFIX   0
C6    1   -0.019714    0.635066    0.652120    11.00000    0.01995    0.02524 =
         0.02019    0.00787    0.00534    0.01081
C7    1   -0.022956    0.511746    0.685161    11.00000    0.02608    0.02488 =
         0.02140    0.00794    0.01056    0.00902
C8    1    0.061631    0.438366    0.675174    11.00000    0.03123    0.02088 =
         0.02196    0.00611    0.01044    0.01048
AFIX  43
H8    2    0.056381    0.359107    0.700753    11.00000   -1.20000
AFIX   0
C9    1    0.155045    0.482203    0.626957    11.00000    0.02462    0.02480 =
         0.02524    0.00678    0.00898    0.01250
C10   1    0.165028    0.597703    0.589509    11.00000    0.02189    0.02500 =
         0.02335    0.00472    0.01093    0.00517
AFIX  43
H10   2    0.229084    0.625979    0.556155    11.00000   -1.20000
AFIX   0
C11   1    0.080066    0.671047    0.601568    11.00000    0.02069    0.01993 =
         0.02592    0.00804    0.00691    0.00720
C12   1    0.676551    0.521822    0.080041    11.00000    0.04599    0.02611 =
         0.03793    0.00631    0.02594    0.01168
C13   1    0.634055    0.399824    0.112760    11.00000    0.03276    0.03081 =
         0.02220    0.00658    0.01428    0.01296
C14   1    0.666700    0.292044    0.085789    11.00000    0.03198    0.02872 =
         0.02132    0.00815    0.01086    0.00949
AFIX  43
H14   2    0.636851    0.214241    0.109585    11.00000   -1.20000
AFIX   0
C15   1    0.744176    0.299113    0.023067    11.00000    0.03696    0.02758 =
         0.02140    0.00637    0.01413    0.01385
C16   1    0.790757    0.412037   -0.010891    11.00000    0.03962    0.03236 =
         0.02313    0.00473    0.01800    0.01176
AFIX  43
H16   2    0.844751    0.415206   -0.052997    11.00000   -1.20000
AFIX   0
C17   1    0.758435    0.519261    0.016661    11.00000    0.04240    0.02172 =
         0.02765    0.00302    0.02010    0.00602
HKLF 4
REM  I  SAN-TSCCDCL2PA-1_A.RES IN P-1
REM wR2 = 0.0952, GooF = S = 1.019, Restrained GooF = 1.021 for all data
REM R1 = 0.0371 for 5028 Fo > 4sig(Fo) and 0.0421 for all 5601 data
REM 478 parameters refined using 1 restraints
END
WGHT      0.0524      0.0000
REM Instructions for potential hydrogen bonds
HTAB N1 O12_$2
HTAB N1 O9
HTAB N1 O15
HTAB N2 O9
HTAB N2 O10
HTAB N3 O5_$3
HTAB N3 O6_$3
HTAB N3 O3_$4
HTAB N4 O11A_$3
HTAB N4 O2_$5
HTAB N4 O3_$5
HTAB N5 O2_$5
HTAB N5 O8_$5
HTAB N6 O1_$1
HTAB N6 O7_$1
HTAB N6 O5_$3
HTAB C5 O8_$6
HTAB C10 S2
HTAB C14 S1_$7
HTAB C16 O4_$8
REM Highest difference peak  0.906,  deepest hole -0.621,  1-sigma level  0.099
Q1    1   0.5414  0.9214  0.4541  11.00000  0.05    0.91
Q2    1   0.4776  0.9841  0.3270  11.00000  0.05    0.80
Q3    1   0.4242  0.9035  0.3097  11.00000  0.05    0.78
Q4    1   0.4603  0.9578  0.3123  11.00000  0.05    0.77
Q5    1   0.5077  0.8738  0.4239  11.00000  0.05    0.75
Q6    1   0.4320  0.2625  0.1263  11.00000  0.05    0.71
Q7    1   0.4797  0.8747  0.4980  11.00000  0.05    0.57
Q8    1   0.5130  1.0023  0.2620  11.00000  0.05    0.52
Q9    1   0.5191  0.8599  0.6072  11.00000  0.05    0.50
Q10   1   0.4195  0.8234  0.4517  11.00000  0.05    0.47
Q11   1   0.4349  0.8527  0.2406  11.00000  0.05    0.46
Q12   1   0.3741  0.7531  0.3806  11.00000  0.05    0.45
Q13   1   0.5000  1.0000  0.5000  10.50000  0.05    0.43
Q14   1   0.7827  0.1029  0.0744  11.00000  0.05    0.43
Q15   1   0.5537  1.0064  0.5136  11.00000  0.05    0.42
Q16   1   0.5445  0.8161  0.5682  11.00000  0.05    0.41
Q17   1   0.3754  0.8820  0.1939  11.00000  0.05    0.40
Q18   1   0.6248  0.9989  0.5584  11.00000  0.05    0.40
Q19   1   0.7443  0.7059 -0.0337  11.00000  0.05    0.39
Q20   1   0.7979  0.6184 -0.1113  11.00000  0.05    0.39
Q21   1   0.8392  0.7135  0.0477  11.00000  0.05    0.38
Q22   1   0.2761  1.0242  0.3574  11.00000  0.05    0.37
Q23   1   0.3600  0.9841  0.4166  11.00000  0.05    0.36
Q24   1   0.3411  0.9594  0.3956  11.00000  0.05    0.36
Q25   1   0.6793  0.6096  0.1367  11.00000  0.05    0.36
Q26   1   0.6400  1.0205  0.3248  11.00000  0.05    0.35
Q27   1   0.6157  0.5783  0.0595  11.00000  0.05    0.34
Q28   1   0.9212  0.6765 -0.0259  11.00000  0.05    0.34
Q29   1   0.6159  1.0945  0.3669  11.00000  0.05    0.33
Q30   1   0.6003  0.8189  0.2301  11.00000  0.05    0.33
;
_shelx_res_checksum     86508
data_Global
_journal_date_recd_electronic     2025-04-29
_journal_date_accepted     2025-05-05
_journal_name_full     'Acta Crystallographica, Section E'
_journal_year     2025
_journal_volume     81
_journal_issue      1
_journal_page_first     0
_journal_page_last     0
_journal_paper_category     GM
_journal_paper_doi     10.1107/S2056989025003974
_journal_coeditor_code     HB8138
_publ_contact_author_name     'Helen Stoeckli-Evans'
_publ_contact_author_address
;
Institute of Physics,
University of Neuch\^atel,
Rue Emile-Argand 11,
CH-2000 Neuch\^atel,
Switzerland
;
_publ_contact_author_email
                     'helen.stoeckli-evans@unine.ch; santhasrinithi@yahoo.co.in'
_publ_contact_author_fax     ?
_publ_contact_author_phone     ?
_publ_section_title
;\
Bis(\m-thiosemicarbazide-\k^3^<i>N</i>^1^,<i>S</i>:<i>S</i>;\k^3^<i>S</i>:\
<i>N</i>^1^,<i>S</i>)bis[(dimethylformamide-\k<i>O</i>)(thiosemicarbazide-\
\k^2^<i>N</i>^1^,<i>S</i>)cadmium(II)] tetrakis(2,4,6-trinitrophenolate):
synthesis, crystal structure and Hirshfeld surface analysis
;
loop_
    _publ_author_name
    _publ_author_footnote
    _publ_author_address
    'Santhakumari, R.' .
;
PG & Research Department of Physics,
Kalaignar Karunanidhi Government Arts College for Women (Autonomous),
Pudukkottai-622 001,
Tamil Nadu,
India
;
    'Ramamurthi, K.' .
;
;
Former Professor, Crystal Growth and Thin Film Laboratory, 
Bharathidasan University, Tiruchirappalli-620024, Tamilnadu, India
;
;
    'Kaur, Manpreet' .
;
Department of Chemistry, Keene State College,
229 Main Street,
Keene,
New Hampshire, 03435-2001
USA
;
    'Jasinski, Jerry P.'
;
Deceased.
;
;
Department of Chemistry, Keene State College,
229 Main Street,
Keene,
New Hampshire, 03435-2001,
USA
;
    'Sagadevan, Suresh' .
;
Nanotechnology and Catalysis Research Centre,
 Universiti Malaya,
Kuala Lumpur-50603,
 Malaysia
;
    'Stoeckli-Evans, Helen' .
;
Institute of Physics, University of Neuch\^atel,
Rue Emile-Argand 11, CH-2000
Neuch\^atel, Switzerland
;
_publ_section_synopsis
;
The complete binuclear cation of the title complex salt is generated by a
crystallographic center of symmetry and features bridging S atoms.
;
