# Supplementary material for: Bis(μ-thio­semicarbazide-κ3N1,S:S;κ3S:N1,S)bis­[(di­methyl­formamide-κO)(thio­semicarbazide-κ2N1,S)cadmium(II)] tetra­kis­(2,4,6-tri­nitro­phen­olate): synthesis, crystal structure and Hirshfeld surface analysis
Source: Acta Crystallogr E Crystallogr Commun. 2025 May 13;81(Pt 6):505–9. doi: 10.1107/S2056989025003974 (PMC12142421; doi:10.1107/S2056989025003974)
Supplement: Supplementary file 2 [file e-81-00505-Isup2.hkl]

data_I                                                                          
_shelx_title ' I  SAN-TSCCDCL2PA-1_A.RES IN P-1'                                
_shelx_refln_list_code          4                                               
_shelx_F_calc_maximum      256.48                                               
_exptl_crystal_F_000       828.00                                               
_reflns_d_resolution_high  0.8135                                               
                                                                                
loop_                                                                           
 _space_group_symop_operation_xyz                                               
 'x, y, z'                                                                      
 '-x, -y, -z'                                                                   
                                                                                
_cell_length_a    10.5367                                                       
_cell_length_b    10.9088                                                       
_cell_length_c    14.1593                                                       
_cell_angle_alpha  92.782                                                       
_cell_angle_beta  109.796                                                       
_cell_angle_gamma 104.077                                                       
                                                                                
_shelx_F_squared_multiplier     1.000                                           
                                                                                
loop_                                                                           
 _refln_index_h                                                                 
 _refln_index_k                                                                 
 _refln_index_l                                                                 
 _refln_F_squared_calc                                                          
 _refln_F_squared_meas                                                          
 _refln_F_squared_sigma                                                         
 _refln_observed_status                                                         
   1   0   0       9910.76      10956.95        98.16 o                         
   2   0   0       6414.49       7115.35        81.57 o                         
   3   0   0      13801.30      14950.26       201.09 o                         
   4   0   0      10965.11      12104.96       162.11 o                         
   5   0   0       4264.11       4386.07       102.14 o                         
   6   0   0        424.56        384.82        47.58 o                         
   7   0   0       2323.65       2262.31       193.56 o                         
   8   0   0       1696.70       1697.40        75.38 o                         
   9   0   0        311.11        296.55        26.63 o                         
  10   0   0        111.37        113.89        15.92 o                         
  11   0   0         71.38         51.59        17.28 o                         
 -11   1   0         36.97         46.75        11.64 o                         
 -10   1   0        998.04        832.18        51.12 o                         
  -9   1   0       1808.22       1847.02        79.11 o                         
  -8   1   0       1601.55       1575.81        70.35 o                         
  -7   1   0        982.66       1006.12        83.19 o                         
  -6   1   0       3139.67       2908.93       163.91 o                         
  -5   1   0       4846.86       5065.17       117.83 o                         
  -4   1   0      11933.32      13086.72       698.03 o                         
  -3   1   0       5037.18       5477.74        81.68 o                         
  -2   1   0       5854.41       6213.33        93.79 o                         
  -1   1   0      11213.72      11049.48       408.65 o                         
   0   1   0       1044.90       1256.68        29.20 o                         
   1   1   0      11538.39      11863.58       361.08 o                         
   2   1   0      17127.45      17178.58       149.39 o                         
   3   1   0        515.73        678.58        34.57 o                         
   4   1   0       3574.41       3674.60       109.87 o                         
   5   1   0        505.07        551.72        37.90 o                         
   6   1   0        588.92        643.27        98.75 o                         
   7   1   0         45.86         53.71        24.57 o                         
   8   1   0         72.22         86.42        17.93 o                         
   9   1   0        464.75        460.97        40.65 o                         
  10   1   0        378.40        390.89        50.75 o                         
  11   1   0        299.68        279.88        34.13 o                         
 -11   2   0       1186.62       1136.74        78.25 o                         
 -10   2   0        292.00        250.05        42.68 o                         
  -9   2   0       1212.94       1315.84        65.79 o                         
  -8   2   0       1612.96       1587.34        67.91 o                         
  -7   2   0       1037.51       1070.87       114.95 o                         
  -6   2   0       1085.02       1057.78        99.77 o                         
  -5   2   0       2674.00       2789.78        63.63 o                         
  -4   2   0       4671.80       4994.77        68.01 o                         
  -3   2   0        110.66        134.96        12.74 o                         
  -2   2   0         42.81         65.31         9.21 o                         
  -1   2   0       3384.05       4062.59        81.12 o                         
   0   2   0       4240.90       4679.32        60.52 o                         
   1   2   0        534.54        642.32        33.60 o                         
   2   2   0       3192.22       3467.93        40.61 o                         
   3   2   0        263.98        260.31        17.60 o                         
   4   2   0       2842.71       2891.21        72.09 o                         
   5   2   0        107.71        167.62        48.60 o                         
   6   2   0        399.78        583.91        94.21 o                         
   7   2   0          6.60         21.33         9.13 o                         
   8   2   0         76.77         82.31        18.89 o                         
   9   2   0        103.94        103.87        20.54 o                         
  10   2   0        203.17        198.52        36.11 o                         
  11   2   0        341.85        333.08        34.13 o                         
 -12   3   0        300.47        299.43        32.58 o                         
 -11   3   0        208.59        186.03        34.31 o                         
 -10   3   0       1364.32       1303.66        64.86 o                         
  -9   3   0          5.51          2.75         7.61 o                         
  -8   3   0         22.92         23.13        13.51 o                         
  -7   3   0         69.27         90.33        37.66 o                         
  -6   3   0        191.10        190.99        44.18 o                         
  -5   3   0        311.46        366.92        31.98 o                         
  -4   3   0        530.23        520.49        29.31 o                         
  -3   3   0          9.60         28.81         8.18 o                         
  -2   3   0        330.22        310.71        20.14 o                         
  -1   3   0        405.65        459.50        24.52 o                         
   0   3   0        393.79        427.78        24.63 o                         
   1   3   0        126.06        101.28        12.20 o                         
   2   3   0       1315.47       1517.79        48.28 o                         
   3   3   0        392.42        323.40        44.39 o                         
   4   3   0        402.20        515.41        53.01 o                         
   5   3   0         14.97         23.73        18.89 o                         
   6   3   0         38.68         30.73        10.96 o                         
   7   3   0        617.39        616.55        43.68 o                         
   8   3   0         26.60         29.02        13.09 o                         
   9   3   0         20.27          9.95        10.91 o                         
  10   3   0         51.25         54.59        12.63 o                         
 -12   4   0         71.34         75.86        17.81 o                         
 -11   4   0         13.32         12.51         8.55 o                         
 -10   4   0          7.43         -3.66         9.82 o                         
  -9   4   0        452.98        408.13        37.30 o                         
  -8   4   0        350.81        317.18        46.03 o                         
  -7   4   0         70.90         74.48        33.77 o                         
  -6   4   0        111.86        132.98        23.19 o                         
  -5   4   0         37.83        252.52       287.03 o                         
  -4   4   0       1816.41       1925.72        57.96 o                         
  -3   4   0          2.83          9.20         7.57 o                         
  -2   4   0       3773.11       4208.71        86.86 o                         
  -1   4   0         17.63         29.91         8.91 o                         
   0   4   0          0.66         16.92        11.06 o                         
   1   4   0       1280.35       1387.22        69.46 o                         
   2   4   0       2658.21       2914.41        87.02 o                         
   3   4   0       1465.66       1419.79       121.23 o                         
   4   4   0        624.60        585.17        86.38 o                         
   6   4   0         48.07         28.41         7.77 o                         
   7   4   0          3.95          5.22         8.72 o                         
   8   4   0          1.86          0.34        10.95 o                         
   9   4   0         40.72         18.95        13.45 o                         
  10   4   0         17.18         20.04        15.42 o                         
 -12   5   0        649.60        700.36        49.50 o                         
 -11   5   0        262.86        236.54        25.20 o                         
 -10   5   0        655.22        572.26        43.39 o                         
  -9   5   0       1481.68       1452.33        57.61 o                         
  -8   5   0       2869.99       2678.24        76.58 o                         
  -7   5   0       3467.31       3260.14       157.07 o                         
  -6   5   0       1002.71        920.38        61.99 o                         
  -5   5   0       4088.05       4362.03       124.61 o                         
  -4   5   0       5190.52       5396.97       103.12 o                         
  -3   5   0         17.63         37.21        27.83 o                         
  -2   5   0        322.00        276.88        25.91 o                         
  -1   5   0        537.27        484.73        32.93 o                         
   0   5   0        350.26        408.94        42.86 o                         
   1   5   0       1252.24       1222.12        49.60 o                         
   2   5   0        224.40        224.54        28.74 o                         
   3   5   0         80.96         69.52        35.99 o                         
   4   5   0       3503.55       3340.05       214.42 o                         
   5   5   0        625.45        587.30        30.32 o                         
   6   5   0        699.76        672.00        34.61 o                         
   7   5   0         98.89         99.13        16.11 o                         
   8   5   0        426.52        458.62        56.91 o                         
   9   5   0        264.10        284.52        34.64 o                         
 -11   6   0        914.75        972.59        70.18 o                         
 -10   6   0        794.91        727.62        39.10 o                         
  -9   6   0       3453.65       3148.43        84.70 o                         
  -8   6   0        970.89        949.08        46.11 o                         
  -7   6   0       2609.37       2790.57        75.32 o                         
  -6   6   0       2676.35       2451.51       107.51 o                         
  -5   6   0       3767.69       3520.80       120.02 o                         
  -4   6   0       1663.47       1610.95        61.27 o                         
  -3   6   0        125.23        124.59        19.53 o                         
  -2   6   0       1153.51       1157.10        57.38 o                         
  -1   6   0        132.16        130.44        28.33 o                         
   0   6   0        754.44        735.39        63.31 o                         
   1   6   0       3632.59       3681.87       145.62 o                         
   2   6   0        312.95        282.99        46.00 o                         
   3   6   0       2058.53       2170.19       181.67 o                         
   4   6   0       2563.30       2330.61        93.01 o                         
   5   6   0       1242.47       1118.25        50.50 o                         
   6   6   0       1456.83       1235.82        66.30 o                         
   7   6   0        883.50        794.58        52.75 o                         
   8   6   0       1123.44       1050.05        52.37 o                         
 -11   7   0        544.70        584.33        50.99 o                         
 -10   7   0       1479.27       1503.03        66.98 o                         
  -9   7   0       1768.35       1713.84        94.70 o                         
  -8   7   0       1747.10       1717.78        68.01 o                         
  -7   7   0        696.72        768.43        50.86 o                         
  -6   7   0       2868.34       2863.73        93.42 o                         
  -5   7   0       2032.21       1963.24       142.87 o                         
  -4   7   0        620.47        608.57        51.32 o                         
  -3   7   0       1610.74       1392.89       102.40 o                         
  -2   7   0       1637.08       1473.92       125.50 o                         
  -1   7   0        127.92        191.29        36.52 o                         
   0   7   0       1475.83       1450.65       151.99 o                         
   1   7   0        734.11        738.80        73.59 o                         
   2   7   0        863.20        838.58        62.71 o                         
   3   7   0       1778.06       1434.65        75.19 o                         
   4   7   0       3508.19       3239.67       100.17 o                         
   5   7   0       2090.93       1943.06        80.20 o                         
   6   7   0       1497.35       1532.88        80.76 o                         
   7   7   0        223.11        216.10        25.67 o                         
   8   7   0       1104.53       1060.59        64.62 o                         
 -11   8   0        183.17        167.98        24.03 o                         
 -10   8   0        653.72        614.16        59.30 o                         
  -9   8   0        996.98        946.11        79.33 o                         
  -8   8   0       1391.61       1291.45        95.11 o                         
  -7   8   0        177.80        143.83        33.12 o                         
  -6   8   0       1747.12       1798.61       106.47 o                         
  -5   8   0       4405.71       4570.23       163.19 o                         
  -4   8   0       1424.93       1548.17        82.12 o                         
  -3   8   0        596.94        605.91        75.32 o                         
  -2   8   0         50.61         31.38        16.26 o                         
  -1   8   0       1536.27       1456.93        80.01 o                         
   0   8   0       1226.16       1153.13        64.43 o                         
   1   8   0        898.92        843.83        72.81 o                         
   2   8   0        947.41        934.87        77.23 o                         
   3   8   0       1504.48       1337.96       116.51 o                         
   4   8   0       1380.10       1348.94        97.89 o                         
   5   8   0       1124.09       1001.53        80.40 o                         
   6   8   0        158.35        139.39        21.01 o                         
   7   8   0        884.62       1078.16        71.02 o                         
 -10   9   0        270.61        258.00        36.82 o                         
  -9   9   0        974.71        925.97        76.16 o                         
  -8   9   0       1103.22       1192.82        89.61 o                         
  -7   9   0       2244.23       2239.38        86.42 o                         
  -6   9   0       3032.60       2988.79        98.87 o                         
  -5   9   0        621.63        603.47        38.18 o                         
  -4   9   0       4976.01       5112.17       106.87 o                         
  -3   9   0       1414.11       1387.84        70.20 o                         
  -2   9   0        249.48        257.87        30.01 o                         
  -1   9   0       3185.33       2981.08        99.38 o                         
   0   9   0       1745.11       1751.93        75.63 o                         
   1   9   0         38.31         36.52        18.47 o                         
   2   9   0         17.78         22.02        17.69 o                         
   3   9   0        473.28        462.15        41.46 o                         
   4   9   0        448.24        397.15       122.49 o                         
   5   9   0        141.19        231.49        85.06 o                         
   6   9   0        145.38        123.86        27.62 o                         
 -10  10   0        646.00        657.20        51.53 o                         
  -9  10   0       1162.69       1152.94        77.95 o                         
  -8  10   0        594.35        563.41        58.76 o                         
  -7  10   0        352.48        318.03        31.80 o                         
  -6  10   0       2437.25       2364.76        87.94 o                         
  -5  10   0        859.36        871.32        46.19 o                         
  -4  10   0       1051.10        967.32        62.75 o                         
  -3  10   0         48.15         31.66        16.05 o                         
  -2  10   0       1583.79       1488.56        74.54 o                         
  -1  10   0         38.65         40.35        14.19 o                         
   0  10   0        671.38        585.11        67.49 o                         
   1  10   0        135.27        145.20        35.09 o                         
   2  10   0         19.99         21.27        12.87 o                         
   3  10   0         28.27        -14.81        14.81 o                         
   4  10   0          8.39         21.64        36.94 o                         
   5  10   0         41.23         35.33        16.20 o                         
  -9  11   0        180.23        227.87        31.86 o                         
  -8  11   0         82.82         99.61        15.97 o                         
  -7  11   0         97.34         78.20        15.53 o                         
  -6  11   0         87.36         83.47        17.38 o                         
  -5  11   0        600.67        480.56        56.97 o                         
  -4  11   0        458.82        394.49        57.45 o                         
  -3  11   0        755.97        722.59        54.16 o                         
  -2  11   0         24.11         26.00        11.68 o                         
  -1  11   0        553.16        551.22        45.61 o                         
   0  11   0        711.58        740.00        75.20 o                         
   1  11   0         80.31         49.61        17.02 o                         
   2  11   0         44.64         44.76        21.28 o                         
   3  11   0         53.42         73.31        23.82 o                         
  -7  12   0          8.18          5.04        20.95 o                         
  -6  12   0        116.29         85.60        24.63 o                         
  -5  12   0        446.01        390.47        50.21 o                         
  -4  12   0       2243.70       2297.46       119.38 o                         
  -3  12   0        620.84        617.12        47.85 o                         
  -2  12   0        577.58        650.82        48.66 o                         
  -1  12   0       1051.27       1272.20        64.78 o                         
   0  12   0        106.83        110.32        22.58 o                         
   1  12   0        143.84        212.51        39.57 o                         
  -6  13   0         16.13        -10.46        15.36 o                         
  -5  13   0        966.28       1083.60        72.51 o                         
  -4  13   0        499.71        511.46        52.43 o                         
  -3  13   0        512.55        510.27        51.83 o                         
  -2  13   0        389.66        390.83        52.01 o                         
   2 -13   1         61.77         65.39        14.82 o                         
   3 -13   1        115.44        127.09        28.10 o                         
   4 -13   1        569.67        657.62        58.64 o                         
   5 -13   1        194.09        216.34        33.18 o                         
  -1 -12   1         18.86         -5.08        13.03 o                         
   0 -12   1          6.22         33.69        16.96 o                         
   1 -12   1          0.41         -8.43        13.07 o                         
   2 -12   1          3.59         14.13        18.92 o                         
   3 -12   1        113.43        116.01        22.09 o                         
   4 -12   1        268.70        258.54        42.92 o                         
   5 -12   1        103.09         74.78        24.45 o                         
   6 -12   1        160.31        163.85        31.14 o                         
   7 -12   1         20.32         26.57         8.78 o                         
  -4 -11   1         15.63         88.18        72.24 o                         
  -3 -11   1        116.98        109.58        17.90 o                         
  -2 -11   1        664.89        629.84        48.23 o                         
  -1 -11   1         57.07         84.26        15.33 o                         
   0 -11   1        662.25        681.11        74.13 o                         
   1 -11   1        196.84        221.79        29.64 o                         
   2 -11   1        201.55        222.12        30.70 o                         
   3 -11   1        384.39        350.59        38.01 o                         
   4 -11   1        323.57        325.90        44.27 o                         
   5 -11   1        225.27        204.02        38.14 o                         
   6 -11   1        166.35        162.48        22.95 o                         
   7 -11   1        216.63        222.10        25.91 o                         
   8 -11   1        772.25        777.84        61.45 o                         
   9 -11   1       1138.58       1273.04        68.80 o                         
  -5 -10   1        251.42        387.09        98.69 o                         
  -4 -10   1        260.53        245.53        26.65 o                         
  -3 -10   1         73.50         46.75        32.70 o                         
  -2 -10   1         94.26         94.51        21.79 o                         
  -1 -10   1        913.02        950.42        84.59 o                         
   0 -10   1        779.31        841.80        81.84 o                         
   1 -10   1        686.23        664.17        49.73 o                         
   2 -10   1        258.58        230.29        30.57 o                         
   3 -10   1        341.83        271.36        33.39 o                         
   4 -10   1        777.32        773.96        66.44 o                         
   5 -10   1        910.48        922.67        48.18 o                         
   6 -10   1        542.32        559.52        44.39 o                         
   7 -10   1        880.84        815.18        51.44 o                         
   8 -10   1       2416.32       2305.53       118.06 o                         
   9 -10   1        896.43        937.32        68.75 o                         
  10 -10   1       1109.06       1190.31        63.72 o                         
  -6  -9   1         98.76        238.70       147.77 o                         
  -5  -9   1        627.42        626.16        45.10 o                         
  -4  -9   1       1242.86       1073.81        59.04 o                         
  -3  -9   1        678.77        625.52        81.72 o                         
  -2  -9   1       1496.78       1419.47        77.32 o                         
  -1  -9   1       3923.79       3697.23       162.00 o                         
   0  -9   1        240.56        249.88        27.50 o                         
   1  -9   1         95.87        106.40        15.46 o                         
   2  -9   1       2065.60       2044.73        84.04 o                         
   3  -9   1       2839.20       2758.29       151.18 o                         
   4  -9   1       7762.40       7910.86       168.46 o                         
   5  -9   1        155.33        178.38        34.79 o                         
   6  -9   1       3560.85       3367.01       151.66 o                         
   7  -9   1        648.25        617.44        46.03 o                         
   8  -9   1       1292.06       1154.68        88.77 o                         
   9  -9   1       1767.84       1636.31        98.63 o                         
  10  -9   1        875.58        891.53        63.13 o                         
  -7  -8   1        122.51        129.12        28.10 o                         
  -6  -8   1        528.43        542.13        54.13 o                         
  -5  -8   1        712.38        593.04        45.27 o                         
  -4  -8   1       1207.37       1493.50       111.13 o                         
  -3  -8   1       2341.68       2249.63       100.07 o                         
  -2  -8   1       3420.33       3181.14       137.79 o                         
  -1  -8   1       3084.15       2765.93        96.65 o                         
   0  -8   1       6450.67       5944.18       192.61 o                         
   1  -8   1       5397.22       5177.22       222.02 o                         
   2  -8   1         69.86         79.27        27.74 o                         
   3  -8   1        750.80        701.68        83.21 o                         
   4  -8   1         42.62         56.65        13.13 o                         
   5  -8   1       3411.78       3308.31       143.53 o                         
   6  -8   1        480.30        446.96        39.50 o                         
   7  -8   1        118.52        124.81        29.83 o                         
   8  -8   1       2395.35       2253.06       107.69 o                         
   9  -8   1        308.19        301.76        45.31 o                         
  10  -8   1         81.51        118.42        25.88 o                         
  -8  -7   1        327.70        305.89        37.30 o                         
  -7  -7   1        270.78        267.83        43.13 o                         
  -6  -7   1        236.20        240.53        23.85 o                         
  -5  -7   1       2366.68       2111.71        84.34 o                         
  -4  -7   1       2001.32       1600.50       105.93 o                         
  -3  -7   1       1744.78       1401.62        73.86 o                         
  -2  -7   1       6193.48       5771.84       322.50 o                         
  -1  -7   1       3932.44       3848.11       162.84 o                         
   0  -7   1       2183.48       1980.16       116.99 o                         
   1  -7   1       3464.07       3604.51       165.65 o                         
   2  -7   1       1237.29       1136.70        77.20 o                         
   3  -7   1        227.15        222.90        29.99 o                         
   4  -7   1        222.69        254.56        28.27 o                         
   5  -7   1         20.71         14.26        10.70 o                         
   6  -7   1         76.63         70.37        23.64 o                         
   7  -7   1         29.90         19.32         9.64 o                         
   8  -7   1       1090.44       1061.52        66.84 o                         
   9  -7   1        285.35        291.69        25.67 o                         
  10  -7   1       1034.22        939.46        42.01 o                         
  11  -7   1         99.91        121.83        21.88 o                         
  -9  -6   1         15.10         31.50        14.11 o                         
  -8  -6   1        195.97        211.93        33.39 o                         
  -7  -6   1        119.66        100.93        20.15 o                         
  -6  -6   1        944.02        886.02        44.54 o                         
  -5  -6   1         18.01          2.17         9.59 o                         
  -4  -6   1        413.30        297.70        42.62 o                         
  -3  -6   1       1411.95       1358.22       147.95 o                         
  -2  -6   1          7.99         12.92        19.07 o                         
  -1  -6   1        584.37        563.95        56.13 o                         
   0  -6   1        238.03        234.21        36.23 o                         
   1  -6   1         57.34         67.35        12.07 o                         
   2  -6   1        255.50        252.70        28.06 o                         
   3  -6   1        390.88        362.52        34.60 o                         
   4  -6   1         86.49         72.65        18.28 o                         
   5  -6   1          7.00          4.56        10.58 o                         
   6  -6   1        521.93        459.03        48.16 o                         
   7  -6   1        102.01        100.37        15.54 o                         
   8  -6   1         48.51         46.39        10.97 o                         
   9  -6   1        301.62        329.09        27.92 o                         
  10  -6   1          7.22          3.70         9.12 o                         
  11  -6   1        858.53        829.07        60.79 o                         
  -9  -5   1         69.70         57.45        13.84 o                         
  -8  -5   1         32.47         46.99        21.46 o                         
  -7  -5   1         10.87         37.19         9.95 o                         
  -6  -5   1         14.89         21.39        12.05 o                         
  -5  -5   1         51.13         41.12         8.67 o                         
  -4  -5   1        245.22        183.82        54.70 o                         
  -3  -5   1        474.74        403.62        74.66 o                         
  -2  -5   1        279.43        346.48        39.04 o                         
  -1  -5   1        476.58        505.72        46.15 o                         
   0  -5   1       2574.66       2932.23       139.76 o                         
   1  -5   1         42.25         18.47         9.62 o                         
   2  -5   1        695.14        764.56        43.30 o                         
   3  -5   1         76.76         96.84        21.58 o                         
   4  -5   1       2947.84       3169.65       100.26 o                         
   5  -5   1       3658.80       3753.43       122.86 o                         
   6  -5   1        431.92        465.66        54.82 o                         
   7  -5   1        354.21        396.36        32.92 o                         
   8  -5   1         13.18          2.39         7.95 o                         
   9  -5   1         66.62         81.02        17.94 o                         
  10  -5   1        142.27        130.61        25.32 o                         
  11  -5   1          3.02         10.50         7.58 o                         
 -10  -4   1        340.57        342.54        54.22 o                         
  -9  -4   1        614.01        611.83        64.92 o                         
  -8  -4   1        712.39        635.90        47.10 o                         
  -7  -4   1        329.70        322.55        27.83 o                         
  -6  -4   1       1372.97       1303.90        54.90 o                         
  -5  -4   1        424.09        374.75        80.70 o                         
  -4  -4   1        256.52        224.83        57.51 o                         
  -3  -4   1       3033.36       2843.95       175.15 o                         
  -2  -4   1       1824.95       1997.49        80.88 o                         
  -1  -4   1       5681.55       6142.04       139.40 o                         
   0  -4   1        669.60        611.83        31.55 o                         
   1  -4   1       1775.53       1896.06        57.56 o                         
   2  -4   1        613.13        581.82        34.22 o                         
   3  -4   1       1932.70       1819.85        64.16 o                         
   4  -4   1        907.56        781.58        47.38 o                         
   5  -4   1         61.47         51.59        23.52 o                         
   6  -4   1       1228.16       1310.13        74.25 o                         
   7  -4   1       1147.37       1227.10        80.22 o                         
   8  -4   1        430.96        456.53        57.39 o                         
   9  -4   1        134.98        119.85        21.58 o                         
  10  -4   1        460.56        454.61        38.55 o                         
  11  -4   1         63.39         44.59        11.31 o                         
 -10  -3   1       1073.36       1146.29        56.98 o                         
  -9  -3   1        508.22        495.81        41.31 o                         
  -8  -3   1       2139.87       2007.92        83.22 o                         
  -7  -3   1       2256.46       2006.94        65.63 o                         
  -6  -3   1        460.91        400.40        77.35 o                         
  -5  -3   1       1418.18       1114.69       116.75 o                         
  -4  -3   1         30.77         37.47        12.53 o                         
  -3  -3   1        354.12        361.52        24.75 o                         
  -2  -3   1        322.34        361.76        20.98 o                         
  -1  -3   1       1216.67       1299.12        69.43 o                         
   0  -3   1       3444.85       3585.25        48.52 o                         
   1  -3   1       1220.48       1308.39        25.86 o                         
   2  -3   1       1584.78       1682.30        38.98 o                         
   3  -3   1        447.15        407.89        37.21 o                         
   4  -3   1       5672.14       5235.71        88.50 o                         
   5  -3   1       2486.97       2339.22        85.57 o                         
   6  -3   1        116.63         65.64        29.95 o                         
   7  -3   1       3636.22       3200.89       204.14 o                         
   8  -3   1       1457.84       1314.23        95.76 o                         
   9  -3   1        909.61        860.33        78.13 o                         
  10  -3   1        971.38        897.02        54.28 o                         
  11  -3   1        657.26        690.77        40.27 o                         
 -11  -2   1        567.54        533.52        47.64 o                         
 -10  -2   1        743.08        704.31        68.09 o                         
  -9  -2   1        783.08        739.67        51.22 o                         
  -8  -2   1       1358.27       1380.67        68.06 o                         
  -7  -2   1        277.82        266.70        35.33 o                         
  -6  -2   1       3713.45       3578.57       234.33 o                         
  -5  -2   1       1098.09       1122.22        74.89 o                         
  -4  -2   1       4031.51       4130.14       182.36 o                         
  -3  -2   1        308.50        355.17        21.00 o                         
  -2  -2   1        227.95        220.24         9.55 o                         
  -1  -2   1      12220.87      12922.61       626.58 o                         
   0  -2   1       7627.23       7812.19       485.67 o                         
   1  -2   1       6845.36       6653.03       115.49 o                         
   2  -2   1      15317.31      14710.31       713.15 o                         
   3  -2   1      24927.65      25542.30       780.91 o                         
   4  -2   1       8880.85       9509.68       139.37 o                         
   5  -2   1       1455.53       1533.00        51.18 o                         
   6  -2   1       4727.22       4726.51       255.28 o                         
   7  -2   1       2820.14       2273.61       170.97 o                         
   8  -2   1       2573.50       2435.34       112.83 o                         
   9  -2   1       1972.86       1995.05        80.36 o                         
  10  -2   1        559.36        527.37        32.33 o                         
  11  -2   1        430.02        373.38        43.16 o                         
 -11  -1   1        383.67        390.23        43.58 o                         
 -10  -1   1       1060.64       1071.89        86.26 o                         
  -9  -1   1        712.42        705.36        49.55 o                         
  -8  -1   1       1653.81       1660.19        73.73 o                         
  -7  -1   1        974.01       1137.04       142.39 o                         
  -6  -1   1        763.33        837.35        70.60 o                         
  -5  -1   1       2608.75       2675.30       109.21 o                         
  -4  -1   1       3926.75       4058.76       286.34 o                         
  -3  -1   1         61.83         71.85         6.33 o                         
  -2  -1   1       5614.83       6103.21       116.98 o                         
  -1  -1   1      30235.84      26456.33      1197.24 o                         
   0  -1   1      12444.65      11355.13       111.19 o                         
   1  -1   1       5899.74       5590.05       108.68 o                         
   2  -1   1        579.12        600.78        44.15 o                         
   3  -1   1      43203.64      39992.09       288.12 o                         
   4  -1   1      17306.02      17517.83       201.89 o                         
   5  -1   1       6309.00       6422.74       161.28 o                         
   6  -1   1       5368.99       5091.20       171.38 o                         
   7  -1   1       3443.41       3880.81       243.48 o                         
   8  -1   1       1409.37       1527.95        58.16 o                         
   9  -1   1        880.39        869.06        76.46 o                         
  10  -1   1        220.68        227.97        26.58 o                         
  11  -1   1        561.59        564.07        33.85 o                         
 -11   0   1        476.11        452.70        48.24 o                         
 -10   0   1        356.46        324.80        32.77 o                         
  -9   0   1       1497.88       1584.18        59.45 o                         
  -8   0   1        773.59        771.03        49.39 o                         
  -7   0   1         97.98        148.23        32.32 o                         
  -6   0   1        861.79       1000.67        74.66 o                         
  -5   0   1       3389.26       4097.98       162.90 o                         
  -4   0   1        302.49        398.24        43.76 o                         
  -3   0   1        366.43        397.65        36.88 o                         
  -2   0   1        576.71        727.92        27.32 o                         
  -1   0   1        942.10       1134.89        33.77 o                         
   0   0   1       5482.39       5033.48       239.53 o                         
   1   0   1       1278.67       1381.52        38.06 o                         
   2   0   1      38660.59      38305.95       559.08 o                         
   3   0   1       8528.41       8393.11       121.27 o                         
   4   0   1       7450.29       7987.51       123.43 o                         
   5   0   1       4309.15       4144.68       105.63 o                         
   6   0   1        819.00        926.62       187.82 o                         
   7   0   1       1417.15       1421.90        68.21 o                         
   8   0   1        461.81        414.23        38.46 o                         
   9   0   1        247.74        227.41        28.34 o                         
  10   0   1         15.63         14.23         6.74 o                         
  11   0   1        133.78        121.77        22.18 o                         
 -11   1   1         70.44         81.53        15.34 o                         
 -10   1   1       1052.44       1062.20        68.57 o                         
  -9   1   1        304.17        299.18        26.05 o                         
  -8   1   1       1072.72       1079.12        68.83 o                         
  -7   1   1       2006.56       2114.76       118.99 o                         
  -6   1   1        942.28        986.04        92.48 o                         
  -5   1   1       1018.90       1244.58        89.01 o                         
  -4   1   1        510.62        588.48        27.41 o                         
  -3   1   1       2163.22       2565.74        72.27 o                         
  -2   1   1         49.96         80.98         5.75 o                         
  -1   1   1       2649.66       3166.25        33.65 o                         
   0   1   1       2980.78       3385.97        42.55 o                         
   1   1   1       3264.07       3418.54        51.48 o                         
   2   1   1       5093.24       5479.98        77.32 o                         
   3   1   1         17.26         14.88        10.21 o                         
   4   1   1        185.56        166.84        22.80 o                         
   5   1   1       1069.90       1214.76        79.39 o                         
   6   1   1         74.08         92.00        36.76 o                         
   7   1   1        174.30        209.50        22.25 o                         
   8   1   1        113.74        121.45        22.33 o                         
   9   1   1         10.46         15.03         8.31 o                         
  10   1   1        114.39         97.74        16.98 o                         
  11   1   1          0.23        -10.04        10.04 o                         
 -12   2   1         47.44         52.78        14.47 o                         
 -11   2   1        614.70        660.85        61.93 o                         
 -10   2   1        129.38        111.43        28.63 o                         
  -9   2   1        619.51        631.22        44.07 o                         
  -8   2   1        927.26        988.34        50.98 o                         
  -7   2   1        396.88        355.32        63.72 o                         
  -6   2   1          2.62          1.08        14.23 o                         
  -5   2   1       1618.26       1872.39        61.72 o                         
  -4   2   1         22.07         19.23         6.32 o                         
  -3   2   1        337.25        259.06        21.01 o                         
  -2   2   1       8187.45       9201.67       136.29 o                         
  -1   2   1       1839.61       1991.77        64.35 o                         
   0   2   1       4289.87       4502.05        60.52 o                         
   1   2   1       1638.83       1728.85        96.09 o                         
   2   2   1       2731.74       2809.08        72.57 o                         
   3   2   1       1110.57       1048.34        46.85 o                         
   4   2   1        113.19        124.43        23.59 o                         
   5   2   1        900.92       1040.60        71.94 o                         
   6   2   1         14.99         19.55        17.52 o                         
   7   2   1         88.50         89.72        15.43 o                         
   8   2   1        679.36        663.81        50.03 o                         
   9   2   1        207.09        190.35        27.06 o                         
  10   2   1         16.08         44.42        17.93 o                         
 -12   3   1          4.52         26.66        13.57 o                         
 -11   3   1         58.70         63.54        19.97 o                         
 -10   3   1        137.50        156.32        27.11 o                         
  -9   3   1         88.85         90.23        17.86 o                         
  -8   3   1        143.25        133.96        28.04 o                         
  -7   3   1         72.67         85.78        33.12 o                         
  -6   3   1       1046.27        931.94        90.74 o                         
  -5   3   1       9044.62       9623.90       155.18 o                         
  -4   3   1       1939.01       1979.73        50.50 o                         
  -3   3   1        722.33        897.41        36.02 o                         
  -2   3   1       2749.04       3177.28        89.73 o                         
  -1   3   1        620.71        790.47        21.99 o                         
   0   3   1      16180.26      17228.85       262.82 o                         
   1   3   1         51.88         85.28         9.41 o                         
   2   3   1         43.58         39.14         6.97 o                         
   3   3   1       1097.50       1102.81        40.48 o                         
   4   3   1         92.23         83.36        17.08 o                         
   5   3   1        221.58        215.86        54.82 o                         
   6   3   1         90.32        115.29        18.21 o                         
   7   3   1         45.42         38.78        11.19 o                         
   8   3   1        172.17        154.67        25.44 o                         
   9   3   1         44.63         22.65        11.82 o                         
  10   3   1         38.10         51.41        16.26 o                         
 -12   4   1        142.40        148.43        26.54 o                         
 -11   4   1        188.61        165.11        22.39 o                         
 -10   4   1        542.02        513.58        40.62 o                         
  -9   4   1       1134.31       1104.97        59.64 o                         
  -8   4   1       1147.16       1165.36        63.44 o                         
  -7   4   1       1795.29       1765.25       139.46 o                         
  -6   4   1      11334.04      11508.34       320.05 o                         
  -5   4   1       3973.49       4061.05       107.32 o                         
  -4   4   1      26526.13      26091.39       435.24 o                         
  -3   4   1       6495.70       6571.64       128.16 o                         
  -2   4   1       5880.52       6323.40       118.39 o                         
  -1   4   1       4919.79       5598.06       140.18 o                         
   0   4   1        403.65        455.78        34.28 o                         
   1   4   1       5232.60       5798.52       127.91 o                         
   2   4   1       1429.83       1649.89        63.25 o                         
   3   4   1        875.37       1002.98        67.07 o                         
   4   4   1       5272.53       5247.82       246.17 o                         
   5   4   1        751.62        642.20        61.09 o                         
   6   4   1         20.84         34.75        13.60 o                         
   7   4   1        119.80        100.09        19.36 o                         
   8   4   1        486.17        477.60        41.49 o                         
   9   4   1        293.93        303.38        41.61 o                         
 -12   5   1        267.13        264.82        33.48 o                         
 -11   5   1        422.02        511.40        54.82 o                         
 -10   5   1       2063.09       1993.26       151.81 o                         
  -9   5   1       1682.10       1572.05        58.90 o                         
  -8   5   1       2243.93       2224.00        68.01 o                         
  -7   5   1       4804.16       5025.15       239.11 o                         
  -6   5   1       3805.21       3503.07       182.74 o                         
  -5   5   1       4019.08       4021.60       114.69 o                         
  -4   5   1       4848.07       4797.72       115.90 o                         
  -3   5   1      13583.34      14458.99       192.86 o                         
  -2   5   1      10693.24      11253.21       223.45 o                         
  -1   5   1       1738.49       1705.12        88.05 o                         
   0   5   1       7970.85       8369.68       198.58 o                         
   1   5   1         42.41         48.70        11.40 o                         
   2   5   1        196.69        231.13        29.70 o                         
   3   5   1        498.06        476.67        75.38 o                         
   4   5   1       1027.20        930.45       110.47 o                         
   5   5   1        488.84        520.67        41.09 o                         
   6   5   1        600.68        604.79        40.19 o                         
   7   5   1        905.93        931.71        59.77 o                         
   8   5   1        398.44        365.06        33.91 o                         
   9   5   1        295.46        338.71        60.05 o                         
 -12   6   1       1552.33       1630.27        77.59 o                         
 -11   6   1       1085.32       1115.70        77.53 o                         
 -10   6   1       1652.97       1539.75        57.23 o                         
  -9   6   1       1403.69       1400.30        55.99 o                         
  -8   6   1       1109.68       1097.39        48.24 o                         
  -7   6   1       2960.86       3021.63        75.96 o                         
  -6   6   1       2617.22       2643.94       164.09 o                         
  -5   6   1       8673.35       8555.95       269.54 o                         
  -4   6   1       4533.98       4737.15       123.53 o                         
  -3   6   1       2883.80       2849.53       104.34 o                         
  -2   6   1       4942.54       5013.01       166.60 o                         
  -1   6   1        620.23        630.00        60.20 o                         
   0   6   1        720.43        669.18        43.09 o                         
   1   6   1       2349.11       2469.32       125.95 o                         
   2   6   1         56.82         44.65        16.09 o                         
   3   6   1        787.01        809.36        59.78 o                         
   4   6   1        481.24        446.61        32.87 o                         
   5   6   1        609.29        543.60        62.35 o                         
   6   6   1        532.49        542.18        48.92 o                         
   7   6   1       1297.40       1539.72        69.38 o                         
   8   6   1        768.39        663.87        75.29 o                         
 -11   7   1        307.16        319.39        27.96 o                         
 -10   7   1         85.28         74.86        15.93 o                         
  -9   7   1        640.12        659.75        46.66 o                         
  -8   7   1        116.48        106.78        15.92 o                         
  -7   7   1        697.75        665.74        46.40 o                         
  -6   7   1        175.52        169.64        29.14 o                         
  -5   7   1        777.23        609.56        76.52 o                         
  -4   7   1       1132.23       1108.24        65.96 o                         
  -3   7   1       1790.04       1652.55        77.18 o                         
  -2   7   1        806.99        816.99        75.32 o                         
  -1   7   1       2895.60       2841.30       298.26 o                         
   0   7   1        646.59        679.56        70.96 o                         
   1   7   1         28.12         54.70        21.04 o                         
   2   7   1        104.20        235.91       134.74 o                         
   3   7   1        610.82        525.11        43.34 o                         
   4   7   1         39.96         -1.99        12.91 o                         
   5   7   1        191.87        189.92        22.98 o                         
   6   7   1        675.46        623.95        56.00 o                         
   7   7   1        102.00        112.81        17.64 o                         
 -11   8   1         49.15         32.94        12.58 o                         
 -10   8   1        287.67        312.52        29.93 o                         
  -9   8   1         14.61         -6.70        15.36 o                         
  -8   8   1        229.26        154.89        33.54 o                         
  -7   8   1        547.67        506.80        58.16 o                         
  -6   8   1        322.17        345.87        32.84 o                         
  -5   8   1       1264.79       1260.74        52.27 o                         
  -4   8   1        570.52        509.04        35.10 o                         
  -3   8   1       1791.07       1644.68       121.71 o                         
  -2   8   1       1567.10       1456.61        64.45 o                         
  -1   8   1       3222.45       2965.69        86.34 o                         
   0   8   1       1782.12       1815.90        59.62 o                         
   1   8   1        100.78         86.68        23.67 o                         
   2   8   1        306.72        279.10        51.11 o                         
   3   8   1        262.61        257.31        50.00 o                         
   4   8   1         10.53          9.16        10.83 o                         
   5   8   1        122.92        125.99        21.56 o                         
   6   8   1         10.37          9.23         8.39 o                         
 -10   9   1         28.90         27.80        15.96 o                         
  -9   9   1         47.61         47.40        20.86 o                         
  -8   9   1         84.59         63.72        22.42 o                         
  -7   9   1        129.72        132.30        21.26 o                         
  -6   9   1        293.85        272.74        30.04 o                         
  -5   9   1        590.24        628.07        47.49 o                         
  -4   9   1          3.68          2.81        11.86 o                         
  -3   9   1       3119.95       3011.61       102.80 o                         
  -2   9   1          3.40          2.65         9.61 o                         
  -1   9   1        150.37        144.84        22.27 o                         
   0   9   1          4.70         11.02        10.23 o                         
   1   9   1       1569.70       1584.96       105.99 o                         
   2   9   1          2.95         22.06        23.61 o                         
   3   9   1        183.53        161.82        77.83 o                         
   4   9   1          6.70         29.40        17.21 o                         
   5   9   1         30.10         21.77        11.84 o                         
 -10  10   1        479.21        485.10        46.75 o                         
  -9  10   1         47.78         43.76        16.02 o                         
  -8  10   1         18.98         28.57        16.62 o                         
  -7  10   1         46.66         37.29        12.91 o                         
  -6  10   1          4.59          2.46        12.31 o                         
  -5  10   1          1.21          7.94        12.25 o                         
  -4  10   1        984.17        968.99        80.43 o                         
  -3  10   1        420.80        400.38        40.04 o                         
  -2  10   1         36.73          3.21        38.68 o                         
  -1  10   1         18.51         15.16        13.18 o                         
   0  10   1        335.51        278.75        46.63 o                         
   1  10   1        260.40        273.46        25.98 o                         
   2  10   1        592.72        562.69        55.03 o                         
   3  10   1        568.75        623.71        72.66 o                         
   4  10   1        474.81        669.58        43.24 o                         
  -9  11   1        340.82        324.54        38.56 o                         
  -8  11   1         95.93        107.33        16.93 o                         
  -7  11   1         23.54         27.04        11.50 o                         
  -6  11   1        990.53        939.92        80.61 o                         
  -5  11   1        464.88        399.02        51.65 o                         
  -4  11   1        213.92        211.86        30.38 o                         
  -3  11   1         74.75         92.25        20.56 o                         
  -2  11   1       1403.10       1354.61        71.25 o                         
  -1  11   1       2929.79       2978.98       126.61 o                         
   0  11   1        680.42        731.16        58.79 o                         
   1  11   1       1044.19       1062.45        76.22 o                         
   2  11   1       1840.81       1911.84       124.22 o                         
   3  11   1        348.48        399.20        46.03 o                         
  -7  12   1        190.55        156.38        29.65 o                         
  -6  12   1        545.02        556.54        56.79 o                         
  -5  12   1       1010.45        971.70        76.87 o                         
  -4  12   1        997.62       1063.64        82.02 o                         
  -3  12   1        265.20        308.70        44.36 o                         
  -2  12   1        520.72        543.39        58.34 o                         
  -1  12   1       1079.91       1086.71        95.17 o                         
   0  12   1        464.08        474.34        60.91 o                         
   1  12   1        777.92        819.62       119.29 o                         
  -6  13   1        534.32        640.58        52.78 o                         
  -5  13   1        156.67        178.50        30.79 o                         
  -4  13   1         81.66         68.09        20.26 o                         
  -3  13   1        377.37        462.74        48.66 o                         
  -2  13   1         89.54        130.79        30.61 o                         
   1 -13   2        531.66        626.54        63.72 o                         
   2 -13   2        455.81        464.86        34.99 o                         
   3 -13   2       1072.23       1239.98        80.34 o                         
   4 -13   2         58.60         65.28        22.00 o                         
   5 -13   2        407.36        449.05        46.09 o                         
  -2 -12   2        629.66        667.30        38.75 o                         
  -1 -12   2        405.77        372.00        40.68 o                         
   0 -12   2        307.80        360.46        53.02 o                         
   1 -12   2        351.69        375.00        36.55 o                         
   2 -12   2        281.90        328.38        34.84 o                         
   3 -12   2        402.30        428.29        40.59 o                         
   4 -12   2        607.48        651.46        55.92 o                         
   5 -12   2        229.78        251.67        40.59 o                         
   6 -12   2        392.91        377.26        45.79 o                         
   7 -12   2        243.01        247.96        22.03 o                         
  -4 -11   2         18.00         42.44        32.91 o                         
  -3 -11   2         64.25         50.58        26.69 o                         
  -2 -11   2       1179.59       1216.51        57.88 o                         
  -1 -11   2        180.48        153.93        37.36 o                         
   0 -11   2        696.73        647.28        73.23 o                         
   1 -11   2        238.14        271.44        33.18 o                         
   2 -11   2       1661.58       1696.01        81.55 o                         
   3 -11   2        249.87        235.04        31.54 o                         
   4 -11   2        226.90        238.30        55.47 o                         
   5 -11   2       2260.99       2206.54       143.41 o                         
   6 -11   2        641.47        578.93        42.85 o                         
   7 -11   2       1322.46       1306.99        59.54 o                         
   8 -11   2       1009.32       1077.03        70.18 o                         
  -5 -10   2        125.08        156.91        34.79 o                         
  -4 -10   2        185.34        113.84        51.17 o                         
  -3 -10   2         34.92         30.97        11.89 o                         
  -2 -10   2        123.47        120.12        20.83 o                         
  -1 -10   2       1381.94       1346.82        66.41 o                         
   0 -10   2       1437.95       1371.02       105.87 o                         
   1 -10   2        568.06        537.50        35.94 o                         
   2 -10   2       4624.15       4453.07       131.03 o                         
   3 -10   2       2903.55       2917.66       164.87 o                         
   4 -10   2        555.60        573.18        46.66 o                         
   5 -10   2        658.41        671.73        67.73 o                         
   6 -10   2        211.87        198.84        27.16 o                         
   7 -10   2       1676.43       1695.16        73.44 o                         
   8 -10   2        733.15        750.16        66.71 o                         
   9 -10   2       1028.46        986.04        67.07 o                         
  -6  -9   2         23.03         68.23        74.51 o                         
  -5  -9   2         45.83         21.78        32.67 o                         
  -4  -9   2         25.25          1.36        34.28 o                         
  -3  -9   2        202.41        506.99       358.31 o                         
  -2  -9   2        825.21       1019.77       157.99 o                         
  -1  -9   2        191.97        228.81        29.13 o                         
   0  -9   2       2873.82       2898.77        94.45 o                         
   1  -9   2       5968.15       5883.77       379.62 o                         
   2  -9   2         35.08         68.80        28.39 o                         
   3  -9   2        133.46        178.98        40.29 o                         
   4  -9   2       8158.33       8626.98       351.65 o                         
   5  -9   2        374.74        369.13        51.17 o                         
   6  -9   2        323.13        331.77        50.81 o                         
   7  -9   2        141.80        124.28        30.85 o                         
   8  -9   2        595.21        532.98        60.67 o                         
   9  -9   2        254.53        223.75        35.87 o                         
  10  -9   2         16.52         26.96        11.24 o                         
  -7  -8   2        198.75        354.52       153.87 o                         
  -6  -8   2         23.45          6.59        29.29 o                         
  -5  -8   2         30.25        -37.84        46.51 o                         
  -4  -8   2        305.15        340.02        56.07 o                         
  -3  -8   2        203.95        192.70        26.75 o                         
  -2  -8   2        199.08        154.14        23.92 o                         
  -1  -8   2       1544.66       1336.25        68.11 o                         
   0  -8   2       3509.26       3314.59       146.64 o                         
   1  -8   2       2213.54       2154.83       147.23 o                         
   2  -8   2       1910.18       1802.96        92.05 o                         
   3  -8   2       4082.60       3644.86       200.86 o                         
   4  -8   2       1055.46       1081.45        80.82 o                         
   5  -8   2       2135.06       2146.11        85.80 o                         
   6  -8   2          5.03          1.90         9.97 o                         
   7  -8   2         38.04         31.84        12.88 o                         
   8  -8   2         35.24         26.42        16.89 o                         
   9  -8   2         12.51         14.35        16.08 o                         
  10  -8   2        114.90        123.80        23.73 o                         
  -8  -7   2          6.40          7.65         9.86 o                         
  -7  -7   2         52.85         34.62        13.18 o                         
  -6  -7   2        467.58        472.63        30.16 o                         
  -5  -7   2        429.51        323.16        49.02 o                         
  -4  -7   2         48.85         17.46        12.49 o                         
  -3  -7   2        194.83        183.09        28.63 o                         
  -2  -7   2         15.71         21.74        12.88 o                         
  -1  -7   2        315.11        351.68        54.94 o                         
   0  -7   2       1953.26       2036.35       127.57 o                         
   1  -7   2        166.10        186.37        36.70 o                         
   2  -7   2         51.19         37.00        12.91 o                         
   3  -7   2        997.16        936.04        64.04 o                         
   4  -7   2        707.93        699.75        58.21 o                         
   5  -7   2        136.24        120.03        36.58 o                         
   6  -7   2       1398.32       1375.18        69.32 o                         
   7  -7   2        795.98        760.03        53.59 o                         
   8  -7   2        496.91        465.10        41.99 o                         
   9  -7   2        565.87        586.64        36.81 o                         
  10  -7   2         46.47         43.05         9.31 o                         
  -9  -6   2         17.33         16.56        11.90 o                         
  -8  -6   2          2.37         -2.80         7.46 o                         
  -7  -6   2         13.81         12.95         7.02 o                         
  -6  -6   2         39.51         17.00        11.94 o                         
  -5  -6   2        678.68        638.18        54.58 o                         
  -4  -6   2          7.17          4.66        18.17 o                         
  -3  -6   2        293.13        298.89        74.18 o                         
  -2  -6   2       2550.91       2199.42       183.10 o                         
  -1  -6   2        460.34        522.10        59.18 o                         
   0  -6   2         21.04         15.90         8.67 o                         
   1  -6   2        562.06        547.24        41.52 o                         
   2  -6   2       3099.17       2979.16        99.25 o                         
   3  -6   2        581.47        537.82        44.80 o                         
   4  -6   2       3010.19       2846.72       109.92 o                         
   5  -6   2        827.68        776.77        62.90 o                         
   6  -6   2       2612.16       2505.50        74.04 o                         
   7  -6   2       1053.23        958.06        51.84 o                         
   8  -6   2       1615.12       1471.08        66.17 o                         
   9  -6   2       1160.74       1141.99        51.24 o                         
  10  -6   2        224.51        237.32        26.82 o                         
  11  -6   2         53.27         46.09        14.65 o                         
  -9  -5   2        257.90        247.53        26.76 o                         
  -8  -5   2        427.28        411.35        38.71 o                         
  -7  -5   2        690.86        661.63        33.58 o                         
  -6  -5   2       1422.84       1336.49        40.48 o                         
  -5  -5   2       1417.23       1271.86        65.82 o                         
  -4  -5   2       3677.88       3275.79       225.84 o                         
  -3  -5   2       2838.40       2383.90       181.25 o                         
  -2  -5   2       7236.34       7215.36       174.61 o                         
  -1  -5   2       1837.97       1781.06        59.11 o                         
   0  -5   2      20197.37      21160.07       951.49 o                         
   1  -5   2       3154.59       3115.06       122.19 o                         
   2  -5   2       1950.20       1909.73        77.68 o                         
   3  -5   2       4586.37       4362.20       116.93 o                         
   4  -5   2       1577.03       1506.89        75.04 o                         
   5  -5   2       1064.43        941.32        65.79 o                         
   6  -5   2       4424.77       4107.89       145.84 o                         
   7  -5   2       1184.91       1191.62        52.52 o                         
   8  -5   2       2078.71       1859.69        82.70 o                         
   9  -5   2        669.11        622.32        47.24 o                         
  10  -5   2        496.26        495.05        39.04 o                         
  11  -5   2        210.02        210.91        21.64 o                         
 -10  -4   2        382.58        386.65        31.75 o                         
  -9  -4   2        586.90        557.80        42.69 o                         
  -8  -4   2       1467.33       1455.55        72.60 o                         
  -7  -4   2       1489.48       1357.70        48.94 o                         
  -6  -4   2       2994.92       2879.83        62.42 o                         
  -5  -4   2       4115.01       3955.05       255.37 o                         
  -4  -4   2       8280.60       7082.12       305.47 o                         
  -3  -4   2       3588.72       2819.09       179.45 o                         
  -2  -4   2        176.31        294.65        31.20 o                         
  -1  -4   2       4452.66       4756.17       251.01 o                         
   0  -4   2       1073.89       1130.08        33.84 o                         
   1  -4   2        757.76        882.11        36.52 o                         
   2  -4   2       5891.25       5695.68       165.23 o                         
   3  -4   2        867.21        739.88        67.25 o                         
   4  -4   2        832.42        875.93        86.50 o                         
   5  -4   2        313.63        288.30        34.85 o                         
   6  -4   2       1981.25       1898.20       154.35 o                         
   7  -4   2        191.61        178.83        20.03 o                         
   8  -4   2        766.43        756.67        75.62 o                         
   9  -4   2       1055.20        949.88        83.69 o                         
  10  -4   2        591.68        502.07        40.00 o                         
  11  -4   2        632.94        635.09        36.73 o                         
 -11  -3   2        306.51        319.16        36.17 o                         
 -10  -3   2        812.02        862.69        51.07 o                         
  -9  -3   2       2297.07       2167.80       125.12 o                         
  -8  -3   2       4072.68       3758.06       136.41 o                         
  -7  -3   2       3077.20       3111.05       111.22 o                         
  -6  -3   2       5824.72       5213.63       268.94 o                         
  -5  -3   2       3093.56       2867.56       133.92 o                         
  -4  -3   2       4477.57       4220.43       153.33 o                         
  -3  -3   2       8016.58       7143.02       163.15 o                         
  -2  -3   2       1963.92       2092.68       167.42 o                         
  -1  -3   2       5714.93       6304.94       127.75 o                         
   0  -3   2       1160.40       1146.13        59.54 o                         
   1  -3   2         94.21         86.26        20.09 o                         
   2  -3   2       1745.36       1751.45        87.34 o                         
   3  -3   2        406.05        401.89        29.26 o                         
   4  -3   2       5438.30       5511.70       120.95 o                         
   5  -3   2       5528.05       5113.44       219.75 o                         
   6  -3   2        550.43        409.72        70.54 o                         
   7  -3   2       2937.63       2953.17       135.55 o                         
   8  -3   2       2067.96       1945.07       119.56 o                         
   9  -3   2       1685.77       1543.48       105.21 o                         
  10  -3   2        759.09        793.89        49.65 o                         
  11  -3   2       1070.47       1012.87        45.05 o                         
 -11  -2   2        315.42        356.52        41.25 o                         
 -10  -2   2       1123.14       1093.82        86.74 o                         
  -9  -2   2        948.91        886.94        55.14 o                         
  -8  -2   2        678.86        615.12        44.53 o                         
  -7  -2   2        633.49        581.28        38.62 o                         
  -6  -2   2       2437.98       2639.06       196.46 o                         
  -5  -2   2       5852.63       6311.51       389.01 o                         
  -4  -2   2       2078.79       2014.97        72.70 o                         
  -3  -2   2       2899.11       3362.51        61.15 o                         
  -2  -2   2       4583.78       5076.36       245.36 o                         
  -1  -2   2        633.69        716.38        38.44 o                         
   0  -2   2       7577.36       7609.54       131.87 o                         
   1  -2   2       8932.12       7870.47       155.54 o                         
   2  -2   2       3277.70       2937.03       118.54 o                         
   3  -2   2       7098.68       6978.90       169.08 o                         
   4  -2   2       4097.96       3895.10       121.71 o                         
   5  -2   2       2996.81       2466.52       146.49 o                         
   6  -2   2       5833.53       5445.29       390.80 o                         
   7  -2   2       2644.17       2373.38       126.37 o                         
   8  -2   2       1617.89       1501.95        96.93 o                         
   9  -2   2       1941.81       1928.63        80.03 o                         
  10  -2   2        922.32        875.26        40.31 o                         
  11  -2   2        257.71        273.61        34.07 o                         
 -11  -1   2        134.13        136.29        25.82 o                         
 -10  -1   2        148.61        133.31        32.82 o                         
  -9  -1   2         84.40         69.33        22.06 o                         
  -8  -1   2        522.46        577.92        42.58 o                         
  -7  -1   2         13.77          3.27        22.36 o                         
  -6  -1   2       1496.00       1576.25        95.60 o                         
  -5  -1   2       1953.80       2012.93       165.08 o                         
  -4  -1   2      10309.24      10615.65       955.08 o                         
  -3  -1   2        475.01        540.29        23.48 o                         
  -2  -1   2        822.15        835.93        26.67 o                         
  -1  -1   2       3328.88       3246.64        55.80 o                         
   0  -1   2         44.81         62.23        13.87 o                         
   1  -1   2        869.55        996.74        65.64 o                         
   2  -1   2         93.70         92.58        19.28 o                         
   3  -1   2       8338.78       8372.43       205.85 o                         
   4  -1   2       3603.80       3514.80        99.91 o                         
   5  -1   2       4427.58       3914.75       157.58 o                         
   6  -1   2       1166.49       1071.16       118.99 o                         
   7  -1   2       1035.25        945.51        79.86 o                         
   8  -1   2       1409.94       1280.68        67.18 o                         
   9  -1   2        583.12        537.74        42.75 o                         
  10  -1   2         54.04         62.90        14.66 o                         
  11  -1   2        324.85        313.54        33.42 o                         
 -11   0   2         14.13          1.97        10.88 o                         
 -10   0   2         62.35         69.14        16.19 o                         
  -9   0   2        536.35        505.29        39.52 o                         
  -8   0   2          0.53         10.50         7.56 o                         
  -7   0   2         47.31         53.92        21.77 o                         
  -6   0   2        505.25        516.90        87.40 o                         
  -5   0   2         18.77         24.57        15.54 o                         
  -4   0   2          1.51         23.67        15.72 o                         
  -3   0   2        115.28        127.12         8.78 o                         
  -2   0   2          0.45         11.59         3.52 o                         
  -1   0   2         24.43         35.97         8.67 o                         
   0   0   2        801.49        851.08        27.58 o                         
   1   0   2       1015.32        980.81        42.42 o                         
   2   0   2      65782.38      59772.35       469.86 o                         
   3   0   2        165.57        166.98        17.34 o                         
   4   0   2          4.47         10.93        10.07 o                         
   5   0   2          3.48         18.39        10.44 o                         
   6   0   2         26.52         14.74        14.17 o                         
   7   0   2        154.43        150.71        22.67 o                         
   8   0   2         23.08         24.65         8.74 o                         
   9   0   2         59.56         44.24        13.42 o                         
  10   0   2         88.02         84.57        15.26 o                         
 -12   1   2        131.63        129.24        20.80 o                         
 -11   1   2       1234.96       1172.00        56.19 o                         
 -10   1   2         32.30         33.54        17.16 o                         
  -9   1   2         43.86         45.45        10.31 o                         
  -8   1   2         25.95         36.90        10.32 o                         
  -7   1   2        136.69        142.69        41.31 o                         
  -6   1   2         38.37         19.61        12.55 o                         
  -5   1   2        271.29        335.24        45.13 o                         
  -4   1   2        693.74        693.37        54.46 o                         
  -3   1   2        788.45        775.67        83.09 o                         
  -2   1   2        154.28        151.56         7.88 o                         
  -1   1   2        276.43        392.48        16.75 o                         
   0   1   2        123.17        105.33        14.94 o                         
   1   1   2       6840.17       7561.35       160.80 o                         
   2   1   2       3144.36       3597.10        60.69 o                         
   3   1   2       1646.13       1737.04       146.67 o                         
   4   1   2       3024.45       3416.67       192.90 o                         
   5   1   2         10.90          9.99        11.71 o                         
   6   1   2       1145.27       1092.01       189.62 o                         
   7   1   2        523.80        533.60        36.63 o                         
   8   1   2        112.43        116.75        22.72 o                         
   9   1   2         20.97         28.62        12.57 o                         
  10   1   2        196.00        251.08        29.95 o                         
 -12   2   2        513.75        513.68        46.75 o                         
 -11   2   2        199.56        191.41        35.03 o                         
 -10   2   2       1763.97       1830.42       119.44 o                         
  -9   2   2        370.10        366.36        35.14 o                         
  -8   2   2        263.31        266.97        39.04 o                         
  -7   2   2         13.40         19.37        17.46 o                         
  -6   2   2         18.10         45.37        23.19 o                         
  -5   2   2         74.96         63.60        24.09 o                         
  -4   2   2         25.19         42.14        16.02 o                         
  -3   2   2       2438.84       2644.80        41.49 o                         
  -2   2   2      10876.36      12123.70       124.28 o                         
  -1   2   2        992.38       1139.37        29.36 o                         
   0   2   2      12476.02      13937.01       235.06 o                         
   1   2   2        237.67        302.11        27.83 o                         
   2   2   2       1998.40       2083.24        64.85 o                         
   3   2   2       4464.82       4527.32       157.55 o                         
   4   2   2       4740.48       5019.55       260.04 o                         
   5   2   2       2967.88       3284.19       370.63 o                         
   6   2   2       1078.81       1131.72        94.15 o                         
   7   2   2        637.33        581.93        38.43 o                         
   8   2   2       1073.57       1038.89        62.07 o                         
   9   2   2        332.60        329.40        32.78 o                         
  10   2   2         84.82         66.29        16.50 o                         
 -12   3   2        218.75        222.79        32.22 o                         
 -11   3   2         54.03         36.64        17.63 o                         
 -10   3   2        318.66        287.12        43.70 o                         
  -9   3   2        407.71        375.02        33.73 o                         
  -8   3   2       1809.66       1952.83        78.67 o                         
  -7   3   2         35.94         61.03        29.71 o                         
  -6   3   2        995.38       1040.62        90.74 o                         
  -5   3   2       6704.11       7289.19       209.82 o                         
  -4   3   2       2669.85       2835.96        52.52 o                         
  -3   3   2       5800.55       6355.37        97.85 o                         
  -2   3   2       5502.99       5825.49       214.02 o                         
  -1   3   2      26506.16      27200.43       218.22 o                         
   0   3   2      38000.27      32365.06      3189.16 o                         
   1   3   2       3575.98       3884.68        68.10 o                         
   2   3   2      11333.49      11540.22       207.19 o                         
   3   3   2       7342.66       7650.26       175.03 o                         
   4   3   2       2796.82       2894.78       118.22 o                         
   5   3   2       2338.78       2327.47       117.88 o                         
   6   3   2         33.57         24.10        10.73 o                         
   7   3   2       1835.38       1762.57        67.35 o                         
   8   3   2        248.69        247.78        31.13 o                         
   9   3   2        201.16        213.31        25.23 o                         
  10   3   2         67.66         69.64        16.86 o                         
 -12   4   2        171.40        186.99        30.37 o                         
 -11   4   2        590.08        496.22        55.06 o                         
 -10   4   2       1695.98       1628.55        71.41 o                         
  -9   4   2       1753.76       1729.93        72.48 o                         
  -8   4   2       1491.31       1427.20        51.86 o                         
  -7   4   2       3149.60       3202.80       180.05 o                         
  -6   4   2       3931.03       4064.09       181.97 o                         
  -5   4   2       3167.53       3323.50       146.70 o                         
  -4   4   2      27145.00      27813.95       241.07 o                         
  -3   4   2      16960.08      18113.30       184.88 o                         
  -2   4   2       8480.07       9736.33       141.41 o                         
  -1   4   2      12061.77      13551.24       325.75 o                         
   0   4   2      20275.32      21339.84       159.17 o                         
   1   4   2       6388.95       7060.75       184.19 o                         
   2   4   2       2211.40       2325.25        69.21 o                         
   3   4   2       3986.37       4451.65       130.62 o                         
   4   4   2       1206.32       1267.10        81.57 o                         
   5   4   2        427.48        429.01        39.92 o                         
   6   4   2        479.77        524.30        37.38 o                         
   7   4   2        104.05         98.03        17.06 o                         
   8   4   2        151.67        130.90        21.93 o                         
   9   4   2        231.71        286.70        37.36 o                         
 -12   5   2       1219.70       1355.41        77.05 o                         
 -11   5   2        713.83        639.09        61.27 o                         
 -10   5   2        575.44        512.56        40.60 o                         
  -9   5   2       2554.98       2411.14        71.96 o                         
  -8   5   2       2313.70       2301.16        67.18 o                         
  -7   5   2       1244.40       1215.95       114.00 o                         
  -6   5   2       1768.34       1705.54       121.41 o                         
  -5   5   2       6536.47       6832.12       219.21 o                         
  -4   5   2       4908.22       5006.44        89.49 o                         
  -3   5   2         50.97         60.48        14.68 o                         
  -2   5   2       1558.41       1586.47        56.80 o                         
  -1   5   2      11399.05      11603.57       342.92 o                         
   0   5   2       5509.38       6296.02       125.14 o                         
   1   5   2        112.29        109.03        14.36 o                         
   2   5   2       1200.66       1342.84        96.89 o                         
   3   5   2         40.54         49.86        27.68 o                         
   4   5   2        889.88        858.41        54.91 o                         
   5   5   2        173.25        175.59        21.76 o                         
   6   5   2         15.80         11.89        11.69 o                         
   7   5   2        312.65        304.48        26.96 o                         
   8   5   2          9.97         11.32         9.47 o                         
 -12   6   2        333.32        395.55        41.07 o                         
 -11   6   2        712.41        763.97        65.58 o                         
 -10   6   2       2162.90       2098.71        82.60 o                         
  -9   6   2        243.91        278.79        24.85 o                         
  -8   6   2        489.10        474.61        31.58 o                         
  -7   6   2        134.95        159.05        17.70 o                         
  -6   6   2         61.35         72.51        28.99 o                         
  -5   6   2         90.15         64.56        25.23 o                         
  -4   6   2         18.58         11.44         6.07 o                         
  -3   6   2        609.47        649.30        42.47 o                         
  -2   6   2        821.15        890.40        74.13 o                         
  -1   6   2        119.68        111.23        19.34 o                         
   0   6   2        202.62        217.93        26.69 o                         
   1   6   2        970.99        875.15        79.86 o                         
   2   6   2        220.43        204.51        31.41 o                         
   3   6   2         21.53         25.74        15.06 o                         
   4   6   2          9.43         15.78        14.94 o                         
   5   6   2          4.90         33.47        50.84 o                         
   6   6   2          3.75         10.03         7.98 o                         
   7   6   2         65.75         66.96        11.56 o                         
   8   6   2         25.65         30.73        13.33 o                         
 -11   7   2        361.05        332.85        29.59 o                         
 -10   7   2         35.98         19.26        11.24 o                         
  -9   7   2         70.31         47.93        20.71 o                         
  -8   7   2        440.48        398.69        36.42 o                         
  -7   7   2          0.07         -5.02         7.65 o                         
  -6   7   2        492.87        513.91        53.56 o                         
  -5   7   2        191.73        214.07        42.62 o                         
  -4   7   2       1482.00       1411.30        71.75 o                         
  -3   7   2         76.64         41.31        20.26 o                         
  -2   7   2        828.80        750.96        60.67 o                         
  -1   7   2        232.56        246.67        30.16 o                         
   0   7   2       1023.77        973.19        90.03 o                         
   1   7   2        108.66         79.93        20.97 o                         
   2   7   2        114.75         95.57        15.66 o                         
   3   7   2       1392.53       1220.86        67.22 o                         
   4   7   2          4.93         -3.02        12.62 o                         
   5   7   2          0.59          6.49         9.50 o                         
   6   7   2         58.76         80.13        13.78 o                         
   7   7   2          3.96          2.87         8.13 o                         
 -11   8   2         77.69         66.74        12.75 o                         
 -10   8   2         79.08        102.35        20.92 o                         
  -9   8   2       1643.90       1553.70       101.26 o                         
  -8   8   2       1122.54       1038.17        82.85 o                         
  -7   8   2       1285.99       1278.20        62.79 o                         
  -6   8   2        305.41        264.71        33.51 o                         
  -5   8   2        395.21        422.55        30.53 o                         
  -4   8   2         34.94         28.51        12.64 o                         
  -3   8   2         27.83         18.77         6.94 o                         
  -2   8   2        472.68        490.46        34.53 o                         
  -1   8   2         33.08         27.11         7.19 o                         
   0   8   2        475.37        505.58        32.78 o                         
   1   8   2        449.30        445.57        40.09 o                         
   2   8   2        251.25        189.69        26.74 o                         
   3   8   2         64.23         58.60        19.43 o                         
   4   8   2         25.53         19.55        47.11 o                         
   5   8   2         21.83         25.57        11.53 o                         
   6   8   2        262.78        287.81        27.58 o                         
 -11   9   2        836.27        967.15        62.05 o                         
 -10   9   2        578.14        624.86        58.22 o                         
  -9   9   2        639.61        661.45        64.44 o                         
  -8   9   2         97.22         97.86        27.98 o                         
  -7   9   2       1262.79       1203.48        62.11 o                         
  -6   9   2       1166.42       1036.96        57.36 o                         
  -5   9   2        533.41        578.78        36.92 o                         
  -4   9   2       1622.92       1603.58        76.92 o                         
  -3   9   2        245.88        257.66        31.49 o                         
  -2   9   2       1122.83       1075.58        61.23 o                         
  -1   9   2        303.88        305.62        26.46 o                         
   0   9   2         65.71         78.92        18.53 o                         
   1   9   2       1326.55       1301.26        74.96 o                         
   2   9   2        231.73        193.43        25.89 o                         
   3   9   2         13.98         11.96        19.40 o                         
   4   9   2        120.89        257.91       119.89 o                         
   5   9   2        288.48        347.82        30.35 o                         
 -10  10   2        620.19        646.02        54.28 o                         
  -9  10   2       1495.71       1469.59        88.65 o                         
  -8  10   2       1656.48       1617.36        97.08 o                         
  -7  10   2        892.21        863.52        51.71 o                         
  -6  10   2        798.03        842.87        51.23 o                         
  -5  10   2       1147.05       1084.20        85.00 o                         
  -4  10   2         66.16         38.36        12.63 o                         
  -3  10   2       1997.35       1961.69        86.49 o                         
  -2  10   2        500.86        488.02        43.43 o                         
  -1  10   2        945.48        944.89        97.56 o                         
   0  10   2       1485.92       1497.03       105.87 o                         
   1  10   2        165.09        143.93        25.46 o                         
   2  10   2        277.34        288.65        31.81 o                         
   3  10   2        989.26       1247.29        61.46 o                         
   4  10   2        682.34        833.43       114.30 o                         
  -9  11   2       1035.78       1143.44        70.42 o                         
  -8  11   2         85.56        121.94        19.07 o                         
  -7  11   2       1036.53       1081.01        54.99 o                         
  -6  11   2       1334.54       1258.09        88.65 o                         
  -5  11   2       1142.83       1042.35        82.97 o                         
  -4  11   2        202.56        223.75        39.87 o                         
  -3  11   2         32.06         29.68        15.74 o                         
  -2  11   2         65.85         59.10        16.73 o                         
  -1  11   2        345.51        377.71        54.01 o                         
   0  11   2        544.64        561.20        70.66 o                         
   1  11   2        330.81        366.98        54.76 o                         
   2  11   2        728.23       1020.54        81.90 o                         
   3  11   2        403.48        450.49        45.31 o                         
  -7  12   2        630.08        611.35        55.65 o                         
  -6  12   2        995.03        971.10        73.53 o                         
  -5  12   2       1580.55       1510.36        94.99 o                         
  -4  12   2       1525.32       1563.80        96.54 o                         
  -3  12   2        599.09        649.85        63.25 o                         
  -2  12   2        128.40        133.07        29.35 o                         
  -1  12   2        322.42        338.64        51.59 o                         
   0  12   2        112.98        125.83        30.85 o                         
   1  12   2        232.31        335.60        42.98 o                         
  -5  13   2        562.57        644.77        55.35 o                         
  -4  13   2        796.85        963.63        69.22 o                         
  -3  13   2         79.55         70.78        15.01 o                         
  -2  13   2         59.83         92.72        24.33 o                         
   1 -13   3        610.88        803.12        71.85 o                         
   2 -13   3        257.18        318.20        46.27 o                         
   3 -13   3        860.61        894.34        66.06 o                         
   4 -13   3        745.10        736.23        59.00 o                         
  -2 -12   3        182.97        186.94        39.07 o                         
  -1 -12   3        289.80        346.30        50.21 o                         
   0 -12   3        500.74        585.05        68.03 o                         
   1 -12   3        692.57        756.92        51.37 o                         
   2 -12   3        657.84        787.83        53.43 o                         
   3 -12   3        718.33        679.74        52.28 o                         
   4 -12   3        690.38        785.84        51.44 o                         
   5 -12   3        548.29        552.35        57.63 o                         
   6 -12   3        680.92        743.66        40.29 o                         
  -4 -11   3         87.74        106.38        56.37 o                         
  -3 -11   3        103.34         98.73        27.13 o                         
  -2 -11   3         76.14         63.81        14.84 o                         
  -1 -11   3         58.07         59.42        27.08 o                         
   0 -11   3        227.49        208.03        44.18 o                         
   1 -11   3         44.42         27.83        14.68 o                         
   2 -11   3         59.76         44.84        32.64 o                         
   3 -11   3         87.29         93.72        19.95 o                         
   4 -11   3        266.87        222.41        31.12 o                         
   5 -11   3        383.85        413.61        36.99 o                         
   6 -11   3         62.28         74.22        15.07 o                         
   7 -11   3       1063.04       1025.72        68.92 o                         
   8 -11   3        363.01        407.57        41.25 o                         
  -5 -10   3         54.43         38.06        13.03 o                         
  -4 -10   3         22.22          6.21        30.13 o                         
  -3 -10   3        235.35        246.65        28.56 o                         
  -2 -10   3         72.52         57.64        15.04 o                         
  -1 -10   3         70.11         84.47        31.14 o                         
   0 -10   3        281.05        266.38        32.96 o                         
   1 -10   3         11.11         12.87         9.05 o                         
   2 -10   3         94.89         74.20        19.88 o                         
   3 -10   3       1207.06       1235.74       106.82 o                         
   4 -10   3       2510.98       2716.14       101.73 o                         
   5 -10   3        120.20        119.68        30.13 o                         
   6 -10   3        279.13        211.97        38.44 o                         
   7 -10   3       2229.90       2127.63        80.94 o                         
   8 -10   3        523.16        551.28        55.06 o                         
   9 -10   3        305.61        342.83        37.24 o                         
  -6  -9   3         58.90         60.40        17.06 o                         
  -5  -9   3         91.06         41.49        31.56 o                         
  -4  -9   3        197.16        330.70       228.65 o                         
  -3  -9   3        296.30        289.41        35.27 o                         
  -2  -9   3        258.12        228.57        28.00 o                         
  -1  -9   3          3.84          1.62         5.50 o                         
   0  -9   3         14.47         49.23        15.54 o                         
   1  -9   3         78.45         61.38        29.59 o                         
   2  -9   3       1936.99       1894.69       104.13 o                         
   3  -9   3       2596.04       2883.70       118.42 o                         
   4  -9   3       1892.58       1812.84       112.02 o                         
   5  -9   3        100.16         86.98        27.56 o                         
   6  -9   3         22.86         35.39        22.06 o                         
   7  -9   3        114.23        112.02        31.44 o                         
   8  -9   3         61.33         33.48        19.55 o                         
   9  -9   3          6.15         -6.22        12.85 o                         
  -7  -8   3        361.04        459.41        49.05 o                         
  -6  -8   3         77.84         32.88        36.70 o                         
  -5  -8   3          9.85         11.28        12.59 o                         
  -4  -8   3         85.52         53.12        13.52 o                         
  -3  -8   3        288.85        236.72        41.93 o                         
  -2  -8   3        312.15        265.81        25.38 o                         
  -1  -8   3          4.09          4.60         7.12 o                         
   0  -8   3        547.43        532.64        41.05 o                         
   1  -8   3        956.92        950.08        60.37 o                         
   2  -8   3        131.72        114.13        16.73 o                         
   3  -8   3          5.85          0.50        13.00 o                         
   4  -8   3        276.72        300.98        45.79 o                         
   5  -8   3        207.18        200.87        27.47 o                         
   6  -8   3       1081.30       1034.88        65.85 o                         
   7  -8   3        240.79        212.70        28.86 o                         
   8  -8   3        505.94        419.37        38.98 o                         
   9  -8   3        329.68        324.70        30.66 o                         
  10  -8   3       1284.24       1342.74        66.65 o                         
  -8  -7   3         22.44         16.32        11.30 o                         
  -7  -7   3        102.65         73.23        13.84 o                         
  -6  -7   3        977.82        914.86        47.32 o                         
  -5  -7   3        246.04        172.92        25.23 o                         
  -4  -7   3        600.54        547.61        84.56 o                         
  -3  -7   3        114.64        101.26        14.44 o                         
  -2  -7   3       1821.67       1912.96       107.19 o                         
  -1  -7   3        943.99        954.06        91.76 o                         
   0  -7   3       1904.27       2007.78       145.92 o                         
   1  -7   3       2933.52       3202.39       115.37 o                         
   2  -7   3       2030.57       1957.18        94.21 o                         
   3  -7   3       1954.67       2023.03        99.63 o                         
   4  -7   3       1637.96       1517.92        91.01 o                         
   5  -7   3        143.36        140.42        16.50 o                         
   6  -7   3       2116.08       2041.26        71.10 o                         
   7  -7   3        874.67        841.50        56.87 o                         
   8  -7   3       1207.84       1149.58        65.52 o                         
   9  -7   3       1694.82       1611.00        56.68 o                         
  10  -7   3        943.18        908.16        44.46 o                         
  -9  -6   3         63.45         95.65        21.04 o                         
  -8  -6   3         21.84         61.26        30.95 o                         
  -7  -6   3         21.06          7.08         7.02 o                         
  -6  -6   3        121.62         67.34        12.86 o                         
  -5  -6   3        752.47        669.38        52.52 o                         
  -4  -6   3       2328.83       2053.39       113.70 o                         
  -3  -6   3        852.56        807.83        94.03 o                         
  -2  -6   3       2960.49       3213.71       173.03 o                         
  -1  -6   3       6848.69       7020.49       223.99 o                         
   0  -6   3       2374.33       2181.17        83.45 o                         
   1  -6   3       3722.74       3745.45       114.14 o                         
   2  -6   3       1542.77       1317.99        70.89 o                         
   3  -6   3       6567.15       6295.93       165.26 o                         
   4  -6   3       4890.59       4716.12       151.50 o                         
   5  -6   3       3840.69       3610.98       142.26 o                         
   6  -6   3       1948.18       1898.02        67.42 o                         
   7  -6   3       1320.07       1293.23        57.49 o                         
   8  -6   3       1565.04       1619.64        67.57 o                         
   9  -6   3       1436.44       1357.66        54.61 o                         
  10  -6   3        341.58        353.53        30.30 o                         
 -10  -5   3         27.64         40.41        14.11 o                         
  -9  -5   3        364.50        418.14        39.84 o                         
  -8  -5   3        146.28        148.45        22.63 o                         
  -7  -5   3        662.78        579.42        31.14 o                         
  -6  -5   3       1211.74       1109.11        48.16 o                         
  -5  -5   3       4949.13       4623.20       164.45 o                         
  -4  -5   3       3660.71       3101.48       226.26 o                         
  -3  -5   3       2137.83       2189.47       300.12 o                         
  -2  -5   3       4438.49       4625.29       165.23 o                         
  -1  -5   3       7720.31       8757.92       270.23 o                         
   0  -5   3      23878.01      25776.39       514.13 o                         
   1  -5   3       1241.70       1245.24        88.47 o                         
   2  -5   3       2761.76       2554.57       133.01 o                         
   3  -5   3       5425.10       5026.76       201.63 o                         
   4  -5   3       1645.85       1463.37       122.43 o                         
   5  -5   3       3070.51       2771.07       118.92 o                         
   6  -5   3        226.06        229.09        20.89 o                         
   7  -5   3        320.02        285.69        26.73 o                         
   8  -5   3       1498.18       1304.54        56.89 o                         
   9  -5   3        288.08        293.56        32.42 o                         
  10  -5   3        327.19        321.57        30.15 o                         
  11  -5   3         46.82         45.91        18.02 o                         
 -10  -4   3       1211.86       1214.88        56.98 o                         
  -9  -4   3       1405.53       1459.27        82.88 o                         
  -8  -4   3        108.76        101.01        26.30 o                         
  -7  -4   3        798.76        774.45        32.46 o                         
  -6  -4   3       2306.73       2280.13        55.43 o                         
  -5  -4   3       5544.84       4408.83       276.18 o                         
  -4  -4   3       3007.16       2500.35       184.42 o                         
  -3  -4   3      13205.77      14550.91      1631.41 o                         
  -2  -4   3      17014.99      19392.92       405.80 o                         
  -1  -4   3       5736.58       6577.32       121.53 o                         
   0  -4   3        748.56        663.05        46.66 o                         
   1  -4   3       4596.46       4514.10       152.49 o                         
   2  -4   3       1498.30       1370.00        92.30 o                         
   3  -4   3       2465.06       2369.19       134.26 o                         
   4  -4   3       2454.57       2289.99       149.98 o                         
   5  -4   3        368.80        307.02        61.75 o                         
   6  -4   3        127.84        167.26        50.93 o                         
   7  -4   3        306.37        291.83        33.13 o                         
   8  -4   3       1372.86       1470.38       194.79 o                         
   9  -4   3        208.54        157.10        34.13 o                         
  10  -4   3        154.96        164.53        22.91 o                         
  11  -4   3        452.75        441.82        27.20 o                         
 -11  -3   3        378.53        422.51        42.92 o                         
 -10  -3   3         42.75         59.93        15.38 o                         
  -9  -3   3        320.15        288.15        34.63 o                         
  -8  -3   3        313.57        266.19        42.98 o                         
  -7  -3   3       1119.35       1121.40        47.31 o                         
  -6  -3   3       1792.59       1718.03       142.93 o                         
  -5  -3   3       2191.25       2152.42       115.75 o                         
  -4  -3   3       2880.01       2951.88       124.66 o                         
  -3  -3   3        398.41        342.48        21.54 o                         
  -2  -3   3       2117.19       2318.43        57.30 o                         
  -1  -3   3      21768.49      23365.85       282.75 o                         
   0  -3   3        150.02        129.18        25.05 o                         
   1  -3   3       1937.20       1858.63        93.31 o                         
   2  -3   3        172.13        117.58        29.47 o                         
   3  -3   3         98.24         81.02        16.76 o                         
   4  -3   3        316.77        312.87        37.15 o                         
   5  -3   3        348.34        293.93        59.06 o                         
   6  -3   3         10.22          0.48        11.36 o                         
   7  -3   3        655.45        650.21        69.58 o                         
   8  -3   3        650.23        608.42        69.40 o                         
   9  -3   3         98.62        137.97        33.95 o                         
  10  -3   3        264.08        248.86        27.50 o                         
  11  -3   3        400.10        429.69        39.27 o                         
 -11  -2   3         11.33         25.19        13.63 o                         
 -10  -2   3        497.58        460.33        39.39 o                         
  -9  -2   3         27.38         22.00        17.87 o                         
  -8  -2   3         54.85         75.04        16.29 o                         
  -7  -2   3        594.87        646.09        37.72 o                         
  -6  -2   3         18.54         22.79        26.06 o                         
  -5  -2   3       3177.65       3784.37       129.61 o                         
  -4  -2   3       2036.18       2560.66        91.13 o                         
  -3  -2   3       3544.01       3804.55        52.29 o                         
  -2  -2   3        199.72        187.20        13.46 o                         
  -1  -2   3        241.47        209.16        25.35 o                         
   0  -2   3          8.42         14.94        14.23 o                         
   1  -2   3        568.06        664.85        58.70 o                         
   2  -2   3        529.41        463.70        57.39 o                         
   3  -2   3          0.32         -7.88        13.61 o                         
   4  -2   3       1201.89       1076.86       103.15 o                         
   5  -2   3       1424.04       1232.11        71.99 o                         
   6  -2   3         81.76         50.75        26.24 o                         
   7  -2   3        674.94        614.88        67.73 o                         
   8  -2   3        151.15        148.28        23.51 o                         
   9  -2   3        238.34        260.19        29.64 o                         
  10  -2   3        239.25        219.33        25.10 o                         
  11  -2   3         13.38         14.77         8.49 o                         
 -11  -1   3         39.57         15.72        12.31 o                         
 -10  -1   3        401.40        463.52        39.93 o                         
  -9  -1   3        215.02        194.16        38.44 o                         
  -8  -1   3       1144.93       1182.18        59.18 o                         
  -7  -1   3        609.33        583.90        63.88 o                         
  -6  -1   3        114.38        109.45        24.82 o                         
  -5  -1   3       4999.99       5422.23       302.09 o                         
  -4  -1   3        684.13        736.44        27.69 o                         
  -3  -1   3       3031.32       3052.29        47.49 o                         
  -2  -1   3        134.21        111.47        16.47 o                         
  -1  -1   3        229.09        241.53        19.50 o                         
   0  -1   3        159.60        208.57        32.76 o                         
   1  -1   3       8505.39       9068.31       233.55 o                         
   2  -1   3      11726.88      12794.26      1049.47 o                         
   3  -1   3        592.05        544.27        92.03 o                         
   4  -1   3        154.52        130.86        22.83 o                         
   5  -1   3       2386.30       2136.89       264.07 o                         
   6  -1   3        584.57        613.64        58.03 o                         
   7  -1   3        129.11        125.83        32.34 o                         
   8  -1   3          5.98          0.26        10.09 o                         
   9  -1   3        310.94        269.11        30.16 o                         
  10  -1   3         36.11         42.69        17.01 o                         
 -12   0   3        624.67        701.58        44.86 o                         
 -11   0   3        325.53        310.43        42.56 o                         
 -10   0   3        971.05       1001.13        46.16 o                         
  -9   0   3       1401.73       1405.84        66.62 o                         
  -8   0   3       6207.79       6503.30       108.45 o                         
  -7   0   3       3108.16       3182.39       317.36 o                         
  -6   0   3         75.88         48.98        21.10 o                         
  -5   0   3        112.11        210.24        36.40 o                         
  -4   0   3        810.12        954.84        62.77 o                         
  -3   0   3        394.96        447.37        20.03 o                         
  -2   0   3       6178.08       6902.76        99.97 o                         
  -1   0   3       1482.73       1544.61        38.89 o                         
   0   0   3       8433.47       8732.05       104.06 o                         
   1   0   3      12449.62      13690.75       172.22 o                         
   2   0   3       1194.13       1295.27       134.74 o                         
   3   0   3       1934.58       1940.09        61.98 o                         
   4   0   3      11244.33      11649.20      1322.51 o                         
   5   0   3        520.28        465.80        47.43 o                         
   6   0   3        889.06        829.74       125.41 o                         
   7   0   3       1695.39       1587.18       124.52 o                         
   8   0   3        220.95        282.47        26.25 o                         
   9   0   3        334.47        307.80        44.24 o                         
  10   0   3        288.48        280.74        25.27 o                         
 -12   1   3        612.34        578.00        47.76 o                         
 -11   1   3       1956.05       1977.71        74.11 o                         
 -10   1   3       2666.37       2564.28        87.70 o                         
  -9   1   3       1357.02       1332.08        65.30 o                         
  -8   1   3       1047.63       1045.84        41.16 o                         
  -7   1   3       1332.55       1327.56       114.77 o                         
  -6   1   3       6218.03       7004.94       228.35 o                         
  -5   1   3       6610.21       7988.18       212.75 o                         
  -4   1   3       1116.67       1230.46        37.44 o                         
  -3   1   3         82.86        117.61        27.52 o                         
  -2   1   3       2054.75       2190.82        52.47 o                         
  -1   1   3       5763.37       6060.96       267.78 o                         
   0   1   3       7643.91       8083.65       115.22 o                         
   1   1   3      35129.05      32173.34       513.30 o                         
   2   1   3        959.42        917.35        27.90 o                         
   3   1   3      11674.50      12329.57      1091.91 o                         
   4   1   3       3776.87       3758.96       202.56 o                         
   5   1   3       1384.63       1272.44       118.87 o                         
   6   1   3       3312.85       3324.01       306.72 o                         
   7   1   3       2070.43       1888.51        67.67 o                         
   8   1   3       1172.91       1137.15       113.04 o                         
   9   1   3        776.93        790.69        67.43 o                         
  10   1   3        273.04        299.31        35.03 o                         
 -12   2   3        470.11        486.06        47.76 o                         
 -11   2   3        994.12        947.97        51.46 o                         
 -10   2   3        776.39        766.12       106.05 o                         
  -9   2   3       3128.74       3022.87       132.65 o                         
  -8   2   3       1577.23       1691.79        93.25 o                         
  -7   2   3         95.53        110.23        36.35 o                         
  -6   2   3       2933.98       3398.88       156.08 o                         
  -5   2   3       5625.74       5959.03       109.88 o                         
  -4   2   3         87.07        105.91         8.42 o                         
  -3   2   3       5249.40       5844.13        99.79 o                         
  -2   2   3       2583.11       2854.19        82.87 o                         
  -1   2   3      30189.78      31049.98       161.02 o                         
   0   2   3       4499.03       5086.77        76.49 o                         
   1   2   3       1929.81       2193.91        61.37 o                         
   2   2   3       5201.50       5649.28       102.55 o                         
   3   2   3      10970.72      11035.94       391.88 o                         
   4   2   3       2322.82       2302.46       105.37 o                         
   5   2   3       2293.90       2291.61       176.53 o                         
   6   2   3       3583.03       3489.44       166.96 o                         
   7   2   3       1646.71       1645.06        64.43 o                         
   8   2   3       1597.81       1571.67       127.15 o                         
   9   2   3        395.87        398.00        39.87 o                         
 -12   3   3        310.63        341.93        41.31 o                         
 -11   3   3        386.61        333.86        44.83 o                         
 -10   3   3       2370.84       2291.66       118.60 o                         
  -9   3   3        698.73        640.46        61.87 o                         
  -8   3   3       1609.77       1510.66        88.65 o                         
  -7   3   3       1369.36       1212.72       105.87 o                         
  -6   3   3       3376.40       3360.14       156.26 o                         
  -5   3   3       4433.47       4815.62       165.59 o                         
  -4   3   3       1282.83       1393.24       103.48 o                         
  -3   3   3        421.86        553.47        47.34 o                         
  -2   3   3       2904.39       3253.68        98.28 o                         
  -1   3   3      41857.04      44885.23      1033.66 o                         
   0   3   3       8633.20       9135.88       174.88 o                         
   1   3   3       9716.31      10578.65       224.35 o                         
   2   3   3       7291.49       7248.37       149.09 o                         
   3   3   3       8575.92       8704.47       163.15 o                         
   4   3   3       2790.28       2750.35       171.32 o                         
   5   3   3       2912.19       2796.37       100.06 o                         
   6   3   3       1135.75       1104.46        93.19 o                         
   7   3   3       1889.54       1622.68       120.69 o                         
   8   3   3        326.05        304.10        39.07 o                         
   9   3   3        295.93        328.48        27.83 o                         
 -12   4   3         57.64         78.97        22.18 o                         
 -11   4   3         78.85         59.24        21.58 o                         
 -10   4   3        472.25        482.96        55.18 o                         
  -9   4   3       1439.06       1398.56        64.02 o                         
  -8   4   3        787.66        804.46        38.40 o                         
  -7   4   3       1547.74       1541.09       120.93 o                         
  -6   4   3       2450.66       2522.17       138.63 o                         
  -5   4   3       2302.36       2363.81       119.20 o                         
  -4   4   3         34.13         28.02        11.57 o                         
  -3   4   3       1027.63       1008.04        43.83 o                         
  -2   4   3        174.30        147.25        14.02 o                         
  -1   4   3       4119.79       4330.16        73.35 o                         
   0   4   3       1399.35       1471.93        47.59 o                         
   1   4   3       1820.54       1854.13       108.33 o                         
   2   4   3       3301.43       3482.74        99.77 o                         
   3   4   3       2446.93       2509.57       102.30 o                         
   4   4   3        942.69       1017.49       108.02 o                         
   5   4   3         21.02         74.53        55.03 o                         
   6   4   3        162.68        168.10        26.95 o                         
   7   4   3         25.15         23.16         9.64 o                         
   8   4   3         52.46         35.57        16.95 o                         
   9   4   3          3.33         12.79         9.80 o                         
 -12   5   3        124.41        122.78        25.47 o                         
 -11   5   3       1747.38       1638.82        98.28 o                         
 -10   5   3       1299.14       1322.60        94.72 o                         
  -9   5   3       1485.12       1357.17        53.08 o                         
  -8   5   3        283.21        287.68        23.79 o                         
  -7   5   3        829.06        679.20        81.30 o                         
  -6   5   3       3697.33       3728.25       172.94 o                         
  -5   5   3        459.03        435.27        35.47 o                         
  -4   5   3        481.19        602.61        39.43 o                         
  -3   5   3        147.53        172.81        20.54 o                         
  -2   5   3        351.52        367.53        31.50 o                         
  -1   5   3        154.84        219.26        25.36 o                         
   0   5   3       1811.94       1937.75        76.11 o                         
   1   5   3        326.79        375.98        28.50 o                         
   2   5   3         26.57          9.61         7.39 o                         
   3   5   3          6.87          4.12        12.49 o                         
   4   5   3         34.33         32.12        10.23 o                         
   5   5   3         52.84         52.12        16.75 o                         
   6   5   3         13.22         11.27        15.06 o                         
   7   5   3         21.89         18.62         8.70 o                         
   8   5   3        182.29        167.60        20.22 o                         
 -12   6   3        255.15        252.80        33.71 o                         
 -11   6   3        596.85        556.78        56.73 o                         
 -10   6   3          1.41         10.61        11.36 o                         
  -9   6   3          1.90          5.05         8.23 o                         
  -8   6   3        515.48        477.10        38.32 o                         
  -7   6   3         22.03         30.30         9.36 o                         
  -6   6   3        971.41       1020.71        94.75 o                         
  -5   6   3        539.57        490.82        41.06 o                         
  -4   6   3       1704.01       1688.44        76.19 o                         
  -3   6   3       2167.67       2291.87        85.30 o                         
  -2   6   3       1048.26       1190.86        62.66 o                         
  -1   6   3       2471.35       2441.11       166.48 o                         
   0   6   3       1457.45       1443.96       148.22 o                         
   1   6   3        243.89        240.31        34.84 o                         
   2   6   3          4.25         10.23         6.15 o                         
   3   6   3        140.75        119.00        16.23 o                         
   4   6   3         51.79         55.19        23.37 o                         
   5   6   3         44.64         60.67        24.93 o                         
   6   6   3         36.81         41.03        11.80 o                         
   7   6   3         75.52         78.67        14.74 o                         
 -12   7   3         44.11         36.05        13.09 o                         
 -11   7   3          5.12          0.44         7.67 o                         
 -10   7   3        423.74        396.55        35.74 o                         
  -9   7   3         62.22         49.96        14.02 o                         
  -8   7   3        606.72        610.28        43.81 o                         
  -7   7   3        434.61        442.30        52.43 o                         
  -6   7   3       2020.78       2162.85        76.44 o                         
  -5   7   3       2041.58       1932.16       126.31 o                         
  -4   7   3       3808.80       3539.99       120.81 o                         
  -3   7   3       1433.54       1386.64        73.26 o                         
  -2   7   3       2677.04       2646.80       103.07 o                         
  -1   7   3        899.76        925.10        62.17 o                         
   0   7   3        344.16        295.96        53.02 o                         
   1   7   3       1004.02       1056.05        57.57 o                         
   2   7   3         34.93         42.64        18.45 o                         
   3   7   3         11.50         14.61        12.20 o                         
   4   7   3        136.98        230.89       101.92 o                         
   5   7   3         16.69         27.32        20.26 o                         
   6   7   3        113.21        122.76        15.19 o                         
   7   7   3          8.31         -1.08        10.70 o                         
 -11   8   3        368.07        392.98        31.15 o                         
 -10   8   3        730.30        794.65        48.67 o                         
  -9   8   3        705.28        698.63        47.50 o                         
  -8   8   3       2182.05       1945.78       112.26 o                         
  -7   8   3       1774.29       1718.49       106.23 o                         
  -6   8   3       4662.59       4670.89       117.47 o                         
  -5   8   3       6727.00       6966.44       140.63 o                         
  -4   8   3       1733.05       1837.40        92.84 o                         
  -3   8   3       1672.96       1658.55        73.54 o                         
  -2   8   3       2209.01       2118.20       107.15 o                         
  -1   8   3       2642.25       2633.91        86.87 o                         
   0   8   3       1409.80       1501.48        59.07 o                         
   1   8   3        833.89        850.23        45.30 o                         
   2   8   3         52.73         23.38        33.39 o                         
   3   8   3        158.55        176.20        44.06 o                         
   4   8   3         73.71        222.42       158.08 o                         
   5   8   3        147.34        179.59        68.75 o                         
   6   8   3         30.66         36.76        15.30 o                         
 -11   9   3       1582.80       1702.96        84.89 o                         
 -10   9   3       1279.08       1281.95        83.33 o                         
  -9   9   3        763.98        770.36        68.57 o                         
  -8   9   3        560.84        559.82        59.96 o                         
  -7   9   3       1890.58       1961.54        85.84 o                         
  -6   9   3        503.91        576.38        42.67 o                         
  -5   9   3       1081.00       1025.28        56.17 o                         
  -4   9   3       3956.42       4027.05       122.76 o                         
  -3   9   3       1519.68       1424.79        72.20 o                         
  -2   9   3        864.85        861.01        55.88 o                         
  -1   9   3        700.97        685.82        40.91 o                         
   0   9   3        886.07        935.52        48.30 o                         
   1   9   3         21.03          2.00        16.31 o                         
   2   9   3         62.95         78.25        20.48 o                         
   3   9   3       1762.87       1919.73        79.70 o                         
   4   9   3        259.65        344.86        46.93 o                         
   5   9   3         66.81         92.42        14.06 o                         
 -10  10   3        652.21        667.96        55.18 o                         
  -9  10   3        614.53        688.59        60.97 o                         
  -8  10   3         32.57         27.98        15.96 o                         
  -7  10   3        676.99        588.19        42.13 o                         
  -6  10   3       1925.98       1931.31        77.14 o                         
  -5  10   3        740.65        671.67        67.07 o                         
  -4  10   3         36.04         58.58        23.67 o                         
  -3  10   3        867.81        827.41        56.78 o                         
  -2  10   3       2221.07       2243.78        91.79 o                         
  -1  10   3        170.91        175.77        26.39 o                         
   0  10   3        379.55        330.04        54.52 o                         
   1  10   3        292.19        248.08        46.75 o                         
   2  10   3        390.62        457.29        81.63 o                         
   3  10   3        232.76        311.33        43.34 o                         
   4  10   3         98.56        100.19        20.80 o                         
  -9  11   3        121.78        145.14        25.94 o                         
  -8  11   3         92.47         72.12        14.05 o                         
  -7  11   3        425.52        444.20        35.15 o                         
  -6  11   3        344.69        308.34        44.30 o                         
  -5  11   3       1436.61       1385.24        95.53 o                         
  -4  11   3        296.30        317.18        46.87 o                         
  -3  11   3        839.46        756.49        72.09 o                         
  -2  11   3        202.46        242.64        41.67 o                         
  -1  11   3       1224.34       1237.04        69.97 o                         
   0  11   3         76.25         96.24        30.13 o                         
   1  11   3          8.43         22.00        14.94 o                         
   2  11   3        283.19        374.27        45.49 o                         
  -7  12   3        419.99        413.49        45.13 o                         
  -6  12   3         89.67        114.34        18.08 o                         
  -5  12   3        584.54        580.15        58.46 o                         
  -4  12   3        399.69        412.17        50.33 o                         
  -3  12   3        436.33        475.60        53.86 o                         
  -2  12   3        321.09        347.66        32.94 o                         
  -1  12   3        249.27        291.18        44.36 o                         
   0  12   3         93.86         97.08        25.29 o                         
  -5  13   3         96.85        111.49        23.43 o                         
  -4  13   3        264.85        275.97        25.85 o                         
  -3  13   3        213.00        211.62        33.00 o                         
   1 -13   4        843.77        987.24        76.28 o                         
   2 -13   4         45.12         68.09        22.00 o                         
   3 -13   4        816.25        831.52        60.56 o                         
  -2 -12   4        774.27        846.80        94.39 o                         
  -1 -12   4         30.09         25.53        18.47 o                         
   0 -12   4          8.11         10.10        18.83 o                         
   1 -12   4          8.10         26.19        11.46 o                         
   2 -12   4         32.20         37.71        15.85 o                         
   3 -12   4        415.17        381.34        37.09 o                         
   4 -12   4         17.78         21.64        17.63 o                         
   5 -12   4         89.49         57.87        20.62 o                         
   6 -12   4         13.26         30.97        14.94 o                         
  -4 -11   4        386.03        315.51        39.15 o                         
  -3 -11   4         88.16         78.87        31.32 o                         
  -2 -11   4         40.60         55.71        24.33 o                         
  -1 -11   4        699.38        571.30        69.34 o                         
   0 -11   4        599.24        653.97        76.70 o                         
   1 -11   4        275.36        283.67        36.62 o                         
   2 -11   4         35.19         20.79        10.52 o                         
   3 -11   4         30.86         40.07        15.60 o                         
   4 -11   4        178.14        183.76        41.49 o                         
   5 -11   4          7.41         12.80         9.89 o                         
   6 -11   4         77.48         71.07        15.50 o                         
   7 -11   4        119.30        124.28        17.36 o                         
   8 -11   4         14.54         29.35        11.60 o                         
  -5 -10   4          0.62         45.01        20.80 o                         
  -4 -10   4        155.01        184.71        24.00 o                         
  -3 -10   4        274.53        257.94        31.47 o                         
  -2 -10   4        139.61        147.77        23.47 o                         
  -1 -10   4        892.88        828.09        57.31 o                         
   0 -10   4        548.67        640.65        40.13 o                         
   1 -10   4       1814.06       1735.52        83.28 o                         
   2 -10   4        320.68        332.98        37.05 o                         
   3 -10   4        335.94        351.38        57.87 o                         
   4 -10   4       1639.88       1719.22       110.89 o                         
   5 -10   4        420.41        443.79        57.45 o                         
   6 -10   4         46.14         36.23        18.47 o                         
   7 -10   4        418.78        480.01        37.53 o                         
   8 -10   4         44.33         32.04        15.42 o                         
  -6  -9   4        197.49        180.33        37.15 o                         
  -5  -9   4        355.10        300.54        50.84 o                         
  -4  -9   4        556.84        570.47        37.86 o                         
  -3  -9   4        460.64        414.72        32.90 o                         
  -2  -9   4        394.47        394.22        27.06 o                         
  -1  -9   4        480.61        449.98        40.25 o                         
   0  -9   4       1291.53       1136.32        66.31 o                         
   1  -9   4        221.46        221.86        30.16 o                         
   2  -9   4       1731.61       1637.93       117.34 o                         
   3  -9   4       1947.12       2143.27        90.31 o                         
   4  -9   4        132.11        148.07        35.45 o                         
   5  -9   4        137.65        140.18        36.70 o                         
   6  -9   4        594.78        577.82        67.37 o                         
   7  -9   4         22.19          8.61        15.84 o                         
   8  -9   4         12.61          2.27        11.78 o                         
   9  -9   4         28.04         34.31        13.39 o                         
  -7  -8   4       1048.18       1129.05        60.33 o                         
  -6  -8   4        162.29        128.94        34.39 o                         
  -5  -8   4         16.80         -1.22        12.86 o                         
  -4  -8   4         38.76         29.03        11.59 o                         
  -3  -8   4        742.26        674.59        34.91 o                         
  -2  -8   4        716.63        638.67        32.95 o                         
  -1  -8   4        620.98        551.58        36.35 o                         
   0  -8   4       1869.58       1949.38        98.63 o                         
   1  -8   4       1145.56       1136.37        60.99 o                         
   2  -8   4       1872.52       1909.88        65.62 o                         
   3  -8   4       1283.17       1256.51        53.68 o                         
   4  -8   4       1482.70       1533.47        60.57 o                         
   5  -8   4       6556.36       6524.92       223.69 o                         
   6  -8   4         34.29         44.21        15.98 o                         
   7  -8   4       3665.83       3616.03       255.40 o                         
   8  -8   4        691.73        726.90        48.69 o                         
   9  -8   4        622.17        632.55        39.08 o                         
  -8  -7   4        163.73        433.69        54.46 o                         
  -7  -7   4         61.22         37.63        10.50 o                         
  -6  -7   4        398.04        406.06        39.88 o                         
  -5  -7   4        319.33        261.07        30.62 o                         
  -4  -7   4         38.36         22.13        10.95 o                         
  -3  -7   4         34.63         32.50         8.71 o                         
  -2  -7   4       1806.19       1933.29       110.49 o                         
  -1  -7   4       1419.11       1551.01       123.86 o                         
   0  -7   4        433.67        377.84        40.93 o                         
   1  -7   4       4585.15       4198.45       310.52 o                         
   2  -7   4       8061.92       7847.04       201.73 o                         
   3  -7   4       4882.10       4604.19       160.74 o                         
   4  -7   4       4588.73       4354.31       106.61 o                         
   5  -7   4        857.83        765.63        37.63 o                         
   6  -7   4       2518.40       2421.29        79.60 o                         
   7  -7   4       1751.88       1837.39        84.31 o                         
   8  -7   4        762.53        690.98        49.26 o                         
   9  -7   4       1118.10       1214.59        45.93 o                         
  10  -7   4        623.98        674.42        51.89 o                         
  -9  -6   4        243.58        272.29        35.45 o                         
  -8  -6   4        404.48        416.19        31.52 o                         
  -7  -6   4        417.75        343.46        24.01 o                         
  -6  -6   4        653.63        631.82        47.85 o                         
  -5  -6   4        132.30        108.39        19.40 o                         
  -4  -6   4       1809.71       1804.37        60.64 o                         
  -3  -6   4       1066.47       1142.88        79.48 o                         
  -2  -6   4       4663.53       4965.64       160.40 o                         
  -1  -6   4       3275.14       3755.75       173.30 o                         
   0  -6   4       4124.63       4191.54       124.80 o                         
   1  -6   4       1992.48       1768.59        85.45 o                         
   2  -6   4       3205.63       3317.70       179.99 o                         
   3  -6   4       9799.13       9509.71       324.18 o                         
   4  -6   4       4351.05       3956.42       148.61 o                         
   5  -6   4       3260.72       3130.49        84.42 o                         
   6  -6   4        551.03        519.33        36.59 o                         
   7  -6   4       2403.24       2205.42       105.06 o                         
   8  -6   4        894.07        749.27        52.76 o                         
   9  -6   4        449.45        414.68        36.02 o                         
  10  -6   4         18.25          6.57         9.53 o                         
 -10  -5   4        213.64        262.19        35.03 o                         
  -9  -5   4        165.19        194.50        23.85 o                         
  -8  -5   4         62.52         56.68        10.09 o                         
  -7  -5   4         35.28         28.68         8.01 o                         
  -6  -5   4        184.10        181.15        15.65 o                         
  -5  -5   4       1109.03       1031.36        55.08 o                         
  -4  -5   4        112.81        119.98        46.51 o                         
  -3  -5   4       1755.13       1978.92       127.69 o                         
  -2  -5   4       4847.17       5371.64       154.94 o                         
  -1  -5   4       1518.50       1523.04        60.25 o                         
   0  -5   4       4123.77       4408.28       206.15 o                         
   1  -5   4       2704.20       2784.83       145.14 o                         
   2  -5   4       1891.02       1799.75       123.98 o                         
   3  -5   4       2490.14       2390.95       154.71 o                         
   4  -5   4       1416.99       1156.65       115.55 o                         
   5  -5   4        435.86        435.96        77.17 o                         
   6  -5   4        960.56       1045.42        56.05 o                         
   7  -5   4       1848.06       1706.20        66.35 o                         
   8  -5   4         29.48         23.88        12.62 o                         
   9  -5   4         25.22         27.78        11.66 o                         
  10  -5   4          8.39          7.79         8.79 o                         
 -10  -4   4         21.90         -0.78        14.35 o                         
  -9  -4   4         37.83         41.47        11.17 o                         
  -8  -4   4        180.26        170.56        15.50 o                         
  -7  -4   4        711.32        730.66        35.85 o                         
  -6  -4   4          5.58          5.54         4.40 o                         
  -5  -4   4        123.75        120.39        48.90 o                         
  -4  -4   4        450.27        421.32        78.43 o                         
  -3  -4   4       1514.18       1578.08        58.84 o                         
  -2  -4   4         30.27         31.46         9.59 o                         
  -1  -4   4       4019.50       4340.75       116.12 o                         
   0  -4   4      19359.52      22218.29       356.70 o                         
   1  -4   4        151.16        134.50        31.56 o                         
   2  -4   4       2937.11       2590.67       144.07 o                         
   3  -4   4       1239.98       1060.83       100.91 o                         
   4  -4   4         10.81          6.87        19.19 o                         
   5  -4   4        145.34        214.90        55.47 o                         
   6  -4   4        549.73        541.73        35.82 o                         
   7  -4   4         12.37         24.63         9.13 o                         
   8  -4   4         22.41         24.24        12.88 o                         
   9  -4   4         16.12         15.72        16.02 o                         
  10  -4   4          0.02          0.79         6.90 o                         
 -11  -3   4          4.24          5.44         8.43 o                         
 -10  -3   4        206.93        180.72        20.83 o                         
  -9  -3   4        121.20        109.34        16.99 o                         
  -8  -3   4        127.62        110.77        29.35 o                         
  -7  -3   4          0.09          1.00         5.12 o                         
  -6  -3   4         78.92         51.89        28.99 o                         
  -5  -3   4         42.80         57.41        25.02 o                         
  -4  -3   4        454.55        442.69        48.33 o                         
  -3  -3   4          3.74         12.11         8.12 o                         
  -2  -3   4        274.61        260.72        21.27 o                         
  -1  -3   4         92.97         91.58        22.06 o                         
   0  -3   4       1396.57       1369.76        86.62 o                         
   1  -3   4         46.84         43.16        23.91 o                         
   2  -3   4          3.52         -7.47        19.67 o                         
   3  -3   4        676.23        599.37        48.37 o                         
   4  -3   4       1959.33       2114.59       210.93 o                         
   5  -3   4       1354.67       1097.41       111.13 o                         
   6  -3   4        567.06        479.85        46.23 o                         
   7  -3   4        625.16        631.47        48.17 o                         
   8  -3   4        597.37        509.25        62.95 o                         
   9  -3   4        282.77        264.64        42.98 o                         
  10  -3   4          5.17         15.66         9.63 o                         
 -11  -2   4         77.35         70.50        16.02 o                         
 -10  -2   4         39.33         18.14        15.96 o                         
  -9  -2   4        358.46        348.91        34.50 o                         
  -8  -2   4         73.14        138.51        29.89 o                         
  -7  -2   4        288.70        300.31        34.55 o                         
  -6  -2   4       1885.49       2160.27       155.60 o                         
  -5  -2   4       1274.38       1303.81        71.93 o                         
  -4  -2   4       4613.38       5119.30       110.52 o                         
  -3  -2   4         66.42         85.96        11.67 o                         
  -2  -2   4       7469.84       7460.57       144.79 o                         
  -1  -2   4        347.98        348.63        39.27 o                         
   0  -2   4       7381.08       6366.87       182.14 o                         
   1  -2   4        522.52        497.36        60.08 o                         
   2  -2   4        152.14         99.65        34.37 o                         
   3  -2   4       3397.39       3321.35       394.60 o                         
   4  -2   4        712.17        721.35        46.25 o                         
   5  -2   4       4194.29       3800.83       183.79 o                         
   6  -2   4       2648.19       2528.08       106.15 o                         
   7  -2   4        468.98        469.08        61.27 o                         
   8  -2   4       1612.22       1538.04       116.18 o                         
   9  -2   4        277.34        257.59        28.18 o                         
  10  -2   4         39.08         38.93        11.00 o                         
 -12  -1   4         72.69         66.59        16.80 o                         
 -11  -1   4        251.37        248.62        37.78 o                         
 -10  -1   4        499.05        465.40        39.72 o                         
  -9  -1   4       2119.08       2096.25       120.63 o                         
  -8  -1   4       2231.64       2138.69       115.01 o                         
  -7  -1   4       2745.06       3082.65       192.31 o                         
  -6  -1   4       4213.63       4504.31       150.01 o                         
  -5  -1   4       5195.41       5919.00       149.60 o                         
  -4  -1   4      10788.61      12278.76       119.69 o                         
  -3  -1   4      17841.60      18445.00       227.50 o                         
  -2  -1   4      15990.29      15127.38       984.82 o                         
  -1  -1   4      11269.99      10972.60       168.16 o                         
   0  -1   4        998.44        950.05        36.79 o                         
   1  -1   4        796.49        746.03        77.11 o                         
   2  -1   4       2905.83       3052.04       161.16 o                         
   3  -1   4       2446.96       2538.36        79.07 o                         
   4  -1   4       1570.10       1310.26        72.28 o                         
   5  -1   4        544.04        557.99        66.20 o                         
   6  -1   4        754.86        629.89        56.61 o                         
   7  -1   4       1802.87       1485.37       106.11 o                         
   8  -1   4        510.55        484.31        41.61 o                         
   9  -1   4        698.13        717.43        45.69 o                         
  10  -1   4        444.05        500.93        30.75 o                         
 -12   0   4        441.61        402.30        31.46 o                         
 -11   0   4        793.22        855.01        69.34 o                         
 -10   0   4        935.89        996.71        54.21 o                         
  -9   0   4       4054.72       4075.22       119.38 o                         
  -8   0   4       4008.39       4000.29       104.29 o                         
  -7   0   4      10974.87      11291.91       488.81 o                         
  -6   0   4      15629.38      16575.63       800.31 o                         
  -5   0   4      11175.71      12102.85       315.93 o                         
  -4   0   4       3768.97       3833.41        72.21 o                         
  -3   0   4       1205.99       1277.73        52.34 o                         
  -2   0   4       4488.45       4762.82       112.78 o                         
  -1   0   4      11927.70      11341.37       436.23 o                         
   0   0   4        812.42        966.86        38.75 o                         
   1   0   4        129.80        146.76        19.84 o                         
   2   0   4       8134.76       8552.11       334.40 o                         
   3   0   4        525.96        616.27       100.04 o                         
   4   0   4        454.62        484.75        59.09 o                         
   5   0   4        112.86        112.39        25.56 o                         
   6   0   4       1818.19       1887.12        83.09 o                         
   7   0   4       1520.00       1316.20        99.53 o                         
   8   0   4        743.87        671.75        49.03 o                         
   9   0   4        955.90        969.75        51.34 o                         
  10   0   4        605.46        710.17        37.03 o                         
 -12   1   4        631.38        667.96        53.74 o                         
 -11   1   4       1079.40       1143.47        56.20 o                         
 -10   1   4       2813.98       2910.60        92.52 o                         
  -9   1   4        250.10        298.53        29.39 o                         
  -8   1   4       1787.91       1821.27        70.74 o                         
  -7   1   4       6152.71       6793.33       252.62 o                         
  -6   1   4       3524.23       3381.96       156.56 o                         
  -5   1   4       5418.18       5810.02       129.84 o                         
  -4   1   4        569.43        647.08        24.68 o                         
  -3   1   4       2816.04       3127.99       107.70 o                         
  -2   1   4       5059.92       5597.68       137.13 o                         
  -1   1   4       1466.34       1460.18        45.23 o                         
   0   1   4       1746.98       1686.45        36.26 o                         
   1   1   4       8396.85       7590.06       144.01 o                         
   2   1   4       1890.04       1886.58       241.83 o                         
   3   1   4       2973.48       3304.70       383.75 o                         
   4   1   4       2577.09       2509.34       229.01 o                         
   5   1   4       2013.82       1978.53       313.03 o                         
   6   1   4       1866.18       1699.44       108.14 o                         
   7   1   4       1400.13       1470.76        72.31 o                         
   8   1   4       1435.78       1510.51        60.10 o                         
   9   1   4        879.01        890.16        62.35 o                         
 -12   2   4        259.73        239.83        33.77 o                         
 -11   2   4       1029.42       1025.72        53.59 o                         
 -10   2   4        177.22        177.78        23.43 o                         
  -9   2   4       2246.82       2258.24        79.31 o                         
  -8   2   4         39.14         42.26        16.50 o                         
  -7   2   4        198.75        207.73        45.61 o                         
  -6   2   4       3284.18       3344.96       153.81 o                         
  -5   2   4       1781.35       2009.98        52.99 o                         
  -4   2   4       2112.65       2318.89        38.70 o                         
  -3   2   4       1434.62       1518.65        48.59 o                         
  -2   2   4       9434.91      10320.06       276.29 o                         
  -1   2   4       9943.21      10308.06       253.22 o                         
   0   2   4        283.86        343.71        27.88 o                         
   1   2   4       3732.18       3819.26        72.26 o                         
   2   2   4       1826.88       1817.15        80.94 o                         
   3   2   4      10249.41      10370.55       674.45 o                         
   4   2   4       1829.81       1818.04       281.14 o                         
   5   2   4       1217.50       1167.42       113.94 o                         
   6   2   4       2370.52       2222.02        90.91 o                         
   7   2   4        566.93        528.83        41.42 o                         
   8   2   4        771.20        769.87        52.07 o                         
   9   2   4        163.35        169.60        19.68 o                         
 -12   3   4          8.92         13.33        13.15 o                         
 -11   3   4         91.49         73.11        22.36 o                         
 -10   3   4       1251.66       1270.29        87.58 o                         
  -9   3   4         15.75         15.48        11.48 o                         
  -8   3   4        273.07        295.66        39.75 o                         
  -7   3   4        534.04        494.90        67.25 o                         
  -6   3   4       1758.73       1796.22       112.74 o                         
  -5   3   4       1273.52       1325.14        57.85 o                         
  -4   3   4       1271.70       1304.61        41.22 o                         
  -3   3   4       1590.78       1653.11        51.61 o                         
  -2   3   4       1726.72       1861.63        71.57 o                         
  -1   3   4         64.55        167.89        55.42 o                         
   0   3   4        296.69        267.88        43.73 o                         
   1   3   4        125.44        143.90        20.88 o                         
   2   3   4         28.63         26.12        18.65 o                         
   3   3   4        194.93        117.88        34.19 o                         
   4   3   4          4.66         18.11        20.98 o                         
   5   3   4        312.61        335.54        50.39 o                         
   6   3   4         31.50         13.63        14.77 o                         
   7   3   4        175.90        195.25        22.17 o                         
   8   3   4        234.27        232.03        32.49 o                         
   9   3   4         18.26         18.64         7.12 o                         
 -12   4   4         22.77         18.53        12.55 o                         
 -11   4   4        129.76        129.00        30.37 o                         
 -10   4   4         47.44         45.55        17.22 o                         
  -9   4   4        474.70        472.29        38.43 o                         
  -8   4   4        144.86        173.43        17.90 o                         
  -7   4   4          3.45          5.50        14.17 o                         
  -6   4   4        931.96        883.36        53.79 o                         
  -5   4   4        246.12        307.06        24.41 o                         
  -4   4   4          6.63         10.40         5.75 o                         
  -3   4   4        338.48        388.65        24.15 o                         
  -2   4   4        750.32        806.42        45.75 o                         
  -1   4   4        587.34        750.41        36.02 o                         
   0   4   4         37.34         62.52        13.68 o                         
   1   4   4        706.41        724.70        51.73 o                         
   2   4   4        260.65        301.39        37.08 o                         
   3   4   4         41.05         65.30        19.15 o                         
   4   4   4         60.41         51.42        21.76 o                         
   5   4   4          1.29         -6.40        12.37 o                         
   6   4   4         94.62         95.27        19.76 o                         
   7   4   4         42.29         30.54        11.88 o                         
   8   4   4        194.79        189.74        21.90 o                         
 -12   5   4        230.40        215.74        33.12 o                         
 -11   5   4        743.07        712.74        64.86 o                         
 -10   5   4       1053.46       1041.60        58.13 o                         
  -9   5   4         22.07         13.82        19.13 o                         
  -8   5   4         32.05         24.25         9.11 o                         
  -7   5   4         27.47         36.46        21.76 o                         
  -6   5   4        123.32        117.13        21.35 o                         
  -5   5   4        683.28        708.96        37.51 o                         
  -4   5   4       1663.10       1977.63        60.65 o                         
  -3   5   4       8126.91       9585.21       168.37 o                         
  -2   5   4        627.08        606.01        44.00 o                         
  -1   5   4        520.60        463.30        39.94 o                         
   0   5   4       3703.80       3837.96       227.49 o                         
   1   5   4        359.68        359.43        38.59 o                         
   2   5   4       3331.07       3686.04       165.74 o                         
   3   5   4       1446.81       1337.44        56.74 o                         
   4   5   4        569.78        496.00        44.91 o                         
   5   5   4        201.04        163.73        26.50 o                         
   6   5   4        265.72        268.96        32.55 o                         
   7   5   4        497.16        520.43        40.83 o                         
   8   5   4         35.54         54.34        14.41 o                         
 -12   6   4        694.16        711.48        57.33 o                         
 -11   6   4        155.31        182.01        24.10 o                         
 -10   6   4         55.32         27.98        11.03 o                         
  -9   6   4        133.35         98.43        18.04 o                         
  -8   6   4        116.13        120.11        19.46 o                         
  -7   6   4        569.16        584.97        40.40 o                         
  -6   6   4        702.43        647.92        51.50 o                         
  -5   6   4        710.78        692.50        55.50 o                         
  -4   6   4         92.62         92.62        18.60 o                         
  -3   6   4        363.76        311.23        33.91 o                         
  -2   6   4       1765.38       1747.46        81.54 o                         
  -1   6   4       6604.91       7223.06       304.57 o                         
   0   6   4       3392.67       3462.06       122.68 o                         
   1   6   4       4125.80       4427.84       212.75 o                         
   2   6   4       1531.87       1477.37        97.77 o                         
   3   6   4       2385.35       2200.74        90.37 o                         
   4   6   4        559.52        712.50       169.20 o                         
   5   6   4        133.87        100.49        27.44 o                         
   6   6   4         22.60         18.90        10.93 o                         
   7   6   4        146.17        148.55        27.08 o                         
 -12   7   4        459.36        461.31        43.88 o                         
 -11   7   4       1093.36       1131.61        55.90 o                         
 -10   7   4       1238.88       1132.47        70.57 o                         
  -9   7   4       1446.96       1314.34        65.22 o                         
  -8   7   4       1201.51       1170.91        61.16 o                         
  -7   7   4       1435.05       1500.48        67.00 o                         
  -6   7   4       1474.96       1588.63        66.97 o                         
  -5   7   4       4293.10       4015.34       129.66 o                         
  -4   7   4       4861.95       4963.06       143.71 o                         
  -3   7   4       5986.39       6140.66       162.66 o                         
  -2   7   4       2420.00       2384.75       125.06 o                         
  -1   7   4       6564.05       6698.75       178.71 o                         
   0   7   4       3550.73       3790.38        92.86 o                         
   1   7   4       1160.53       1092.61        51.17 o                         
   2   7   4       3266.39       2861.12        94.90 o                         
   3   7   4       1350.84       1292.51        95.54 o                         
   4   7   4        794.75        797.32        78.43 o                         
   5   7   4        279.32        319.85        32.99 o                         
   6   7   4         69.40         96.46        19.01 o                         
 -11   8   4       1222.73       1330.34        57.42 o                         
 -10   8   4       2177.19       2162.35        80.08 o                         
  -9   8   4        615.72        642.20        45.37 o                         
  -8   8   4       2258.36       2137.97       116.09 o                         
  -7   8   4        632.54        728.63        47.62 o                         
  -6   8   4       1624.45       1585.07        69.28 o                         
  -5   8   4        929.36       1075.49        56.56 o                         
  -4   8   4       2626.20       2590.31       126.43 o                         
  -3   8   4       1996.04       2142.67        86.72 o                         
  -2   8   4       2230.70       2271.92        72.41 o                         
  -1   8   4       2424.85       2402.27       110.33 o                         
   0   8   4        422.91        457.06        34.40 o                         
   1   8   4        586.12        496.50        35.86 o                         
   2   8   4        838.95        816.67        82.46 o                         
   3   8   4        793.05       1021.81       177.60 o                         
   4   8   4        268.60        282.33        44.59 o                         
   5   8   4          7.40         13.25         8.26 o                         
 -11   9   4       1880.33       2084.71        95.35 o                         
 -10   9   4        906.79       1018.44        74.30 o                         
  -9   9   4        981.86        876.95        72.45 o                         
  -8   9   4        657.83        682.19        65.58 o                         
  -7   9   4       1323.54       1327.71        64.66 o                         
  -6   9   4        933.67        869.60        52.52 o                         
  -5   9   4        213.68        253.58        42.56 o                         
  -4   9   4        247.80        332.73        48.90 o                         
  -3   9   4        785.90        796.01        74.13 o                         
  -2   9   4        390.23        385.61        31.29 o                         
  -1   9   4        238.34        271.10        26.26 o                         
   0   9   4        379.03        397.97        32.13 o                         
   1   9   4        683.52        601.37        70.00 o                         
   2   9   4         63.60        218.97       139.46 o                         
   3   9   4          6.02         18.05        15.84 o                         
   4   9   4         10.83         36.75        10.40 o                         
 -10  10   4        139.13        142.93        26.30 o                         
  -9  10   4         44.29         39.21        15.54 o                         
  -8  10   4         11.94          5.26        11.30 o                         
  -7  10   4         92.76         62.82        14.62 o                         
  -6  10   4        254.92        249.24        31.11 o                         
  -5  10   4         47.52         37.36        19.73 o                         
  -4  10   4          2.62         -5.02        13.99 o                         
  -3  10   4        199.31        195.83        38.92 o                         
  -2  10   4        937.33       1018.10        73.65 o                         
  -1  10   4          5.06         -0.12        11.90 o                         
   0  10   4        117.61        136.06        37.00 o                         
   1  10   4         28.40         31.20        21.04 o                         
   2  10   4         85.83        129.96        30.67 o                         
   3  10   4         38.56         48.96        17.04 o                         
  -9  11   4        201.59        213.11        29.89 o                         
  -8  11   4         38.52         30.17         8.68 o                         
  -7  11   4        286.79        266.63        26.60 o                         
  -6  11   4        116.18         93.79        25.76 o                         
  -5  11   4         46.19         39.39        20.15 o                         
  -4  11   4         11.09         21.70        17.87 o                         
  -3  11   4        167.53        200.62        39.15 o                         
  -2  11   4         26.30         26.00        20.62 o                         
  -1  11   4        699.26        672.48        47.62 o                         
   0  11   4        611.52        593.48        63.84 o                         
   1  11   4         99.77         86.50        23.73 o                         
   2  11   4        136.07        189.20        28.28 o                         
  -7  12   4        209.84        230.42        23.40 o                         
  -6  12   4        104.08         90.54        15.53 o                         
  -5  12   4         83.91         87.40        24.51 o                         
  -4  12   4         17.76         13.03        12.02 o                         
  -3  12   4         12.44         15.49         9.10 o                         
  -2  12   4         16.46          4.78         8.27 o                         
  -1  12   4         16.27          7.95        12.55 o                         
   0  12   4         24.85         59.78        18.59 o                         
  -2 -12   5         31.22         15.12        15.66 o                         
  -1 -12   5        131.46        108.80        29.05 o                         
   0 -12   5         83.72         53.86        24.93 o                         
   1 -12   5         11.82          3.45        10.91 o                         
   2 -12   5         16.88         25.76        12.62 o                         
   3 -12   5        140.64        144.10        21.23 o                         
   4 -12   5        886.72        923.28        72.09 o                         
   5 -12   5         23.82         10.04        11.54 o                         
  -3 -11   5        281.69        309.95        46.03 o                         
  -2 -11   5          3.57         -6.34        17.34 o                         
  -1 -11   5         20.14         11.24        17.93 o                         
   0 -11   5        459.88        450.35        42.33 o                         
   1 -11   5        174.49        183.63        22.85 o                         
   2 -11   5       1208.19       1101.20        82.05 o                         
   3 -11   5        355.40        476.19        60.20 o                         
   4 -11   5       1022.07       1135.67        81.30 o                         
   5 -11   5       1055.86       1252.95        85.06 o                         
   6 -11   5        188.45        232.07        25.24 o                         
   7 -11   5        360.53        405.62        34.34 o                         
  -5 -10   5        546.67        529.52        53.26 o                         
  -4 -10   5        626.22        655.85        44.87 o                         
  -3 -10   5        207.43        220.88        30.67 o                         
  -2 -10   5         19.84         32.52        22.18 o                         
  -1 -10   5        922.90        814.22        68.06 o                         
   0 -10   5        414.23        426.63        33.90 o                         
   1 -10   5       1502.35       1390.40        75.75 o                         
   2 -10   5       1237.12       1267.47        72.01 o                         
   3 -10   5       2143.90       2156.41       131.34 o                         
   4 -10   5        688.77        726.31        73.35 o                         
   5 -10   5       1605.60       1598.29       105.27 o                         
   6 -10   5       2814.46       2875.64       136.00 o                         
   7 -10   5        281.20        319.40        28.86 o                         
   8 -10   5        211.87        239.11        30.91 o                         
  -6  -9   5        307.25        245.57        36.52 o                         
  -5  -9   5        228.90        328.56        70.96 o                         
  -4  -9   5       1279.06       1218.88        55.21 o                         
  -3  -9   5       3572.61       3367.95        92.22 o                         
  -2  -9   5        441.39        426.35        28.79 o                         
  -1  -9   5        241.95        242.84        32.04 o                         
   0  -9   5        855.76        844.34        59.30 o                         
   1  -9   5       1668.19       1578.15       116.21 o                         
   2  -9   5        309.06        303.28        35.54 o                         
   3  -9   5       1242.79       1325.35        99.83 o                         
   4  -9   5       5021.60       5331.09       202.29 o                         
   5  -9   5       2527.68       2623.19       142.63 o                         
   6  -9   5       1357.11       1494.40       105.15 o                         
   7  -9   5        527.69        599.70        62.65 o                         
   8  -9   5        798.72        809.64        63.31 o                         
  -7  -8   5       1322.55       1564.00        71.06 o                         
  -6  -8   5       1054.18       1045.18        49.62 o                         
  -5  -8   5        483.20        426.24        32.26 o                         
  -4  -8   5        771.04        707.47        42.06 o                         
  -3  -8   5        627.28        601.10        33.53 o                         
  -2  -8   5        217.84        200.51        19.02 o                         
  -1  -8   5       1947.77       1848.74       113.61 o                         
   0  -8   5         69.72         96.68        18.24 o                         
   1  -8   5        376.50        378.12        29.91 o                         
   2  -8   5        703.90        676.40        40.66 o                         
   3  -8   5        104.69        106.43        19.90 o                         
   4  -8   5        267.70        242.67        26.01 o                         
   5  -8   5       1438.42       1329.18        59.38 o                         
   6  -8   5        795.86        888.75        58.27 o                         
   7  -8   5       3292.14       3253.82       106.13 o                         
   8  -8   5       1040.33        935.20        51.32 o                         
   9  -8   5        692.95        765.88        52.31 o                         
  -8  -7   5        858.16        983.53        78.31 o                         
  -7  -7   5       1178.05       1204.30        53.18 o                         
  -6  -7   5        290.19        255.19        32.09 o                         
  -5  -7   5       2379.47       2229.24        73.01 o                         
  -4  -7   5        203.31        224.81        18.88 o                         
  -3  -7   5         21.22         18.80         6.14 o                         
  -2  -7   5        168.01        155.27        17.61 o                         
  -1  -7   5         11.21          3.47        12.55 o                         
   0  -7   5         37.89         25.61        12.09 o                         
   1  -7   5        602.89        612.54        58.08 o                         
   2  -7   5        761.53        689.28        82.52 o                         
   3  -7   5       2173.01       2112.76        70.53 o                         
   4  -7   5        803.52        713.15        42.55 o                         
   5  -7   5        180.46        159.33        18.00 o                         
   6  -7   5       2464.30       2439.82       129.35 o                         
   7  -7   5       2795.74       2880.29       115.24 o                         
   8  -7   5        761.36        743.04        48.32 o                         
   9  -7   5        646.95        661.90        50.90 o                         
  -9  -6   5          4.84         54.72        72.15 o                         
  -8  -6   5         46.88         24.02        25.67 o                         
  -7  -6   5          5.29         16.17        26.15 o                         
  -6  -6   5        719.71        679.45        43.78 o                         
  -5  -6   5        254.34        260.48        22.18 o                         
  -4  -6   5        441.29        433.78        24.18 o                         
  -3  -6   5        186.75        158.99        30.73 o                         
  -2  -6   5        212.80        227.23        35.63 o                         
  -1  -6   5        999.22       1087.37       101.03 o                         
   0  -6   5        354.41        428.01        65.58 o                         
   1  -6   5        137.44        135.10        38.32 o                         
   2  -6   5       1076.43       1047.97       111.43 o                         
   3  -6   5       3479.91       3298.51       207.79 o                         
   4  -6   5       3114.20       2925.27       128.18 o                         
   5  -6   5         58.54         37.73        10.12 o                         
   6  -6   5       1009.16        993.67        51.59 o                         
   7  -6   5        282.46        272.51        27.18 o                         
   8  -6   5        119.77        109.16        20.14 o                         
   9  -6   5         57.27         67.97        13.69 o                         
  10  -6   5         11.93         13.93         9.44 o                         
 -10  -5   5         27.26         35.45        11.66 o                         
  -9  -5   5         10.21         -2.58         7.64 o                         
  -8  -5   5         83.72         68.08        10.30 o                         
  -7  -5   5         37.43         25.17         7.75 o                         
  -6  -5   5         95.66         78.09        10.45 o                         
  -5  -5   5         84.55         87.95        14.72 o                         
  -4  -5   5        547.99        489.76        90.74 o                         
  -3  -5   5         32.14         39.41        16.12 o                         
  -2  -5   5          1.30          9.61         7.22 o                         
  -1  -5   5        367.79        506.60        41.56 o                         
   0  -5   5        131.50        135.28        36.76 o                         
   1  -5   5          2.00          5.68        15.24 o                         
   2  -5   5        265.00        188.90        46.27 o                         
   3  -5   5        766.56        611.35        86.44 o                         
   4  -5   5        371.47        315.87        65.28 o                         
   5  -5   5          1.82          3.57        19.76 o                         
   6  -5   5        310.35        276.76        27.26 o                         
   7  -5   5          4.39         10.36         7.56 o                         
   8  -5   5          2.47         -0.26        10.92 o                         
   9  -5   5         28.11         34.38        10.91 o                         
  10  -5   5        218.23        209.89        22.95 o                         
 -10  -4   5          6.65          1.37        12.37 o                         
  -9  -4   5         42.95         56.21        12.43 o                         
  -8  -4   5        774.70        774.01        36.43 o                         
  -7  -4   5        231.87        222.78        17.74 o                         
  -6  -4   5        172.67        171.32        14.35 o                         
  -5  -4   5        105.94        190.27        62.89 o                         
  -4  -4   5        311.99        270.62        61.03 o                         
  -3  -4   5       1827.31       1841.94        66.54 o                         
  -2  -4   5        329.03        288.17        25.95 o                         
  -1  -4   5       4108.08       4660.80       175.27 o                         
   0  -4   5        666.09        570.17        65.94 o                         
   1  -4   5       7656.72       7688.39       253.22 o                         
   2  -4   5        436.45        539.32        74.60 o                         
   3  -4   5       1381.25       1069.79       108.44 o                         
   4  -4   5        203.60        207.01        48.72 o                         
   5  -4   5        689.16        699.41        94.75 o                         
   6  -4   5       1544.22       1493.10        76.16 o                         
   7  -4   5        547.20        523.88        45.77 o                         
   8  -4   5        641.08        686.00        49.67 o                         
   9  -4   5       1110.36       1240.94        85.06 o                         
  10  -4   5        447.39        474.68        40.74 o                         
 -11  -3   5         14.80         28.61        10.93 o                         
 -10  -3   5          9.08         19.51        12.33 o                         
  -9  -3   5        345.69        324.93        28.08 o                         
  -8  -3   5         90.70         95.42        14.12 o                         
  -7  -3   5        178.90        163.49        15.93 o                         
  -6  -3   5        232.55        242.16        59.18 o                         
  -5  -3   5        605.95        672.21        87.93 o                         
  -4  -3   5       1186.78       1216.56        58.81 o                         
  -3  -3   5       4894.18       4870.85        99.58 o                         
  -2  -3   5       4808.26       5174.26       125.27 o                         
  -1  -3   5       1075.58        990.41        77.35 o                         
   0  -3   5       6948.47       6509.38       211.62 o                         
   1  -3   5       5336.37       4762.48       195.42 o                         
   2  -3   5       1308.56       1062.92       100.37 o                         
   3  -3   5       7263.13       6779.39       175.24 o                         
   4  -3   5       1540.10       1304.34       185.28 o                         
   5  -3   5       2837.92       2724.07       121.04 o                         
   6  -3   5        562.71        486.93        43.32 o                         
   7  -3   5       2666.48       2503.20       124.67 o                         
   8  -3   5       1563.77       1530.56       105.57 o                         
   9  -3   5        776.39        791.52        67.85 o                         
  10  -3   5        442.18        463.81        29.42 o                         
 -11  -2   5         35.28         42.45        12.15 o                         
 -10  -2   5        156.77        132.38        22.39 o                         
  -9  -2   5        188.44        205.19        26.63 o                         
  -8  -2   5         90.33        101.98        18.53 o                         
  -7  -2   5       1376.29       1319.15        53.93 o                         
  -6  -2   5       5307.98       5479.28       246.29 o                         
  -5  -2   5       8664.06      10067.01       193.15 o                         
  -4  -2   5       3776.12       3969.81       133.49 o                         
  -3  -2   5       9425.64       8939.80       133.66 o                         
  -2  -2   5      15812.00      14739.32       196.15 o                         
  -1  -2   5      18417.88      16854.08       316.23 o                         
   0  -2   5      10665.90      10778.21       274.56 o                         
   1  -2   5      13314.49      12108.94       310.79 o                         
   2  -2   5      10082.49       9137.12       291.48 o                         
   3  -2   5       3082.36       3119.21       601.04 o                         
   4  -2   5        281.75        295.57        29.65 o                         
   5  -2   5       2828.39       2466.98       215.41 o                         
   6  -2   5        875.97        895.10        56.85 o                         
   7  -2   5        282.85        271.51        46.87 o                         
   8  -2   5       1291.90       1364.38        67.24 o                         
   9  -2   5        477.81        554.69        37.06 o                         
  10  -2   5        373.37        392.81        25.67 o                         
 -12  -1   5        422.74        495.84        44.83 o                         
 -11  -1   5        652.58        614.40        58.82 o                         
 -10  -1   5        592.04        542.91        57.39 o                         
  -9  -1   5       1522.24       1392.91        66.53 o                         
  -8  -1   5        590.15        572.40        41.07 o                         
  -7  -1   5       3341.88       3646.30       206.41 o                         
  -6  -1   5       1787.21       1757.60       127.99 o                         
  -5  -1   5       5847.57       6512.87       322.71 o                         
  -4  -1   5      18100.25      19200.57       721.46 o                         
  -3  -1   5       3751.21       3440.51       140.09 o                         
  -2  -1   5       8450.73       8077.02       141.72 o                         
  -1  -1   5      11768.97      10742.76       261.29 o                         
   0  -1   5       6209.31       6623.70       484.14 o                         
   1  -1   5       3329.03       3691.87       207.82 o                         
   2  -1   5       3144.75       3129.85       100.61 o                         
   3  -1   5        601.40        505.22       116.39 o                         
   4  -1   5        137.31        141.45        36.17 o                         
   5  -1   5       1101.61       1016.76       140.57 o                         
   6  -1   5         22.38         36.29        20.38 o                         
   7  -1   5        197.31        238.04        42.98 o                         
   8  -1   5        224.51        209.20        27.43 o                         
   9  -1   5         75.26         90.72        16.44 o                         
  10  -1   5        297.26        365.96        33.18 o                         
 -12   0   5        365.55        356.25        30.66 o                         
 -11   0   5        701.43        671.67        61.99 o                         
 -10   0   5       1322.57       1309.92        88.41 o                         
  -9   0   5       1321.95       1397.59        62.20 o                         
  -8   0   5        391.00        412.68        27.27 o                         
  -7   0   5       5499.70       6018.00       249.93 o                         
  -6   0   5        879.55        832.89        82.67 o                         
  -5   0   5       6037.08       7122.10       382.58 o                         
  -4   0   5       4278.93       4473.12       232.60 o                         
  -3   0   5      24216.51      24369.71       587.13 o                         
  -2   0   5      12047.42      12602.17       529.02 o                         
  -1   0   5       3260.25       3515.43       165.44 o                         
   0   0   5       9239.84       9354.01       173.13 o                         
   1   0   5       3858.25       4206.60       129.96 o                         
   2   0   5         75.91         71.73        13.94 o                         
   3   0   5       1888.97       1828.64       209.16 o                         
   4   0   5       3678.76       3468.37       592.34 o                         
   5   0   5         17.96         16.03         6.75 o                         
   6   0   5         12.28         48.30        21.04 o                         
   7   0   5        315.72        252.50        44.42 o                         
   8   0   5        124.86        145.22        22.35 o                         
   9   0   5        119.38        125.79        16.78 o                         
 -12   1   5         70.64         73.11        20.38 o                         
 -11   1   5        454.77        500.09        37.35 o                         
 -10   1   5        846.36        902.33        51.67 o                         
  -9   1   5         23.92         15.59         6.84 o                         
  -8   1   5        315.87        331.81        28.96 o                         
  -7   1   5        103.62         84.47        31.08 o                         
  -6   1   5       1793.48       1859.64       116.81 o                         
  -5   1   5       2682.25       3054.00        72.33 o                         
  -4   1   5       2008.92       2366.39        62.53 o                         
  -3   1   5       1080.02       1104.88        40.90 o                         
  -2   1   5       1598.90       1778.48        50.32 o                         
  -1   1   5         12.73         -0.60        14.65 o                         
   0   1   5        105.62         93.19        26.18 o                         
   1   1   5         19.93         29.68         9.28 o                         
   2   1   5       5310.55       5828.84       286.31 o                         
   3   1   5       1090.60       1147.63       138.87 o                         
   4   1   5         25.51         30.94        21.91 o                         
   5   1   5         32.97         43.55        13.23 o                         
   6   1   5        269.76        245.25        30.35 o                         
   7   1   5        228.69        251.90        29.55 o                         
   8   1   5        256.19        301.77        24.04 o                         
   9   1   5         86.33        109.55        15.50 o                         
 -12   2   5        213.29        193.86        30.67 o                         
 -11   2   5        287.18        269.78        28.11 o                         
 -10   2   5        144.59        133.27        20.74 o                         
  -9   2   5         54.55         46.10        11.52 o                         
  -8   2   5       1137.75       1109.67        75.38 o                         
  -7   2   5          1.73         23.61        23.37 o                         
  -6   2   5         26.83         27.80        17.52 o                         
  -5   2   5        153.21        164.90        14.81 o                         
  -4   2   5       1040.30       1198.77        35.06 o                         
  -3   2   5        608.88        624.39        30.78 o                         
  -2   2   5       2343.67       2658.38        75.98 o                         
  -1   2   5          0.54         13.42        10.25 o                         
   0   2   5        445.82        400.75        49.44 o                         
   1   2   5        492.28        430.57        37.73 o                         
   2   2   5       1383.43       1339.81       113.10 o                         
   3   2   5       3158.53       3208.17       295.90 o                         
   4   2   5         76.36         71.08        21.78 o                         
   5   2   5          3.33         24.12        11.05 o                         
   6   2   5        562.28        549.87        45.36 o                         
   7   2   5         13.73          6.60         6.74 o                         
   8   2   5          5.28         -2.06         6.73 o                         
   9   2   5         46.31         55.47        14.29 o                         
 -12   3   5        367.22        421.38        46.27 o                         
 -11   3   5        434.28        459.10        51.83 o                         
 -10   3   5        114.66        107.30        25.41 o                         
  -9   3   5       1878.06       1697.17        98.87 o                         
  -8   3   5       3802.71       3811.94       102.63 o                         
  -7   3   5        687.07        549.24        71.67 o                         
  -6   3   5        768.97        730.13        72.51 o                         
  -5   3   5       2623.11       2725.39        87.65 o                         
  -4   3   5         75.32         62.18        10.58 o                         
  -3   3   5        933.20       1026.25        43.56 o                         
  -2   3   5         80.55        100.89        17.84 o                         
  -1   3   5         37.26         41.01        13.03 o                         
   0   3   5        413.90        386.69        36.58 o                         
   1   3   5       2946.21       3111.76       165.53 o                         
   2   3   5        147.65        183.82        45.67 o                         
   3   3   5       1793.17       1693.10       140.78 o                         
   4   3   5        403.62        350.80        36.02 o                         
   5   3   5        309.28        334.72        35.14 o                         
   6   3   5        381.51        407.77        37.89 o                         
   7   3   5        317.14        267.72        29.89 o                         
   8   3   5          4.62         -6.69        13.60 o                         
 -12   4   5       1588.23       1736.80        92.72 o                         
 -11   4   5       3843.37       3851.34       149.33 o                         
 -10   4   5        675.45        611.47        61.57 o                         
  -9   4   5        592.43        621.68        44.03 o                         
  -8   4   5        451.57        438.50        38.62 o                         
  -7   4   5       1328.60       1229.58       105.03 o                         
  -6   4   5         73.75         79.18        18.27 o                         
  -5   4   5        702.17        724.48        47.37 o                         
  -4   4   5       2345.69       2602.33       120.06 o                         
  -3   4   5        405.69        382.30        33.84 o                         
  -2   4   5        362.35        449.20        37.40 o                         
  -1   4   5        141.08        166.60        20.41 o                         
   0   4   5        723.77        704.91        42.55 o                         
   1   4   5       1720.56       1706.90        88.24 o                         
   2   4   5        683.30        656.12        59.39 o                         
   3   4   5       3057.63       2876.69       113.83 o                         
   4   4   5       1284.95       1224.29        67.14 o                         
   5   4   5        965.11        921.30        83.39 o                         
   6   4   5       1661.73       1540.14       173.36 o                         
   7   4   5        106.90        129.59        20.14 o                         
   8   4   5        242.08        289.61        22.47 o                         
 -12   5   5        842.66        974.63        69.40 o                         
 -11   5   5       1485.63       1503.90        94.33 o                         
 -10   5   5       1138.74       1099.61        60.08 o                         
  -9   5   5       6362.79       6078.30       138.38 o                         
  -8   5   5       3301.85       3352.04       135.37 o                         
  -7   5   5        480.43        490.35        31.86 o                         
  -6   5   5       1860.19       1839.03        83.57 o                         
  -5   5   5        794.67        871.12        43.07 o                         
  -4   5   5        174.80        182.16        25.20 o                         
  -3   5   5       1924.91       2032.06       114.33 o                         
  -2   5   5       2274.10       2556.51        97.77 o                         
  -1   5   5       9050.09       9554.49       328.30 o                         
   0   5   5        238.90        271.15        35.06 o                         
   1   5   5        191.35        140.96        38.68 o                         
   2   5   5       2766.08       2548.75       104.42 o                         
   3   5   5       2487.53       2229.47       106.50 o                         
   4   5   5       1637.77       1621.09       102.61 o                         
   5   5   5        999.53        943.40        66.71 o                         
   6   5   5       1022.33       1100.46        69.53 o                         
   7   5   5        746.14        815.42        42.22 o                         
 -12   6   5        409.67        440.87        46.39 o                         
 -11   6   5        903.13        904.79        51.88 o                         
 -10   6   5       3392.82       3383.56       104.03 o                         
  -9   6   5        826.03        774.31        49.93 o                         
  -8   6   5        418.70        416.09        69.76 o                         
  -7   6   5       2300.77       2139.53        79.05 o                         
  -6   6   5       2540.14       2649.20       151.54 o                         
  -5   6   5       2449.80       2590.79        99.06 o                         
  -4   6   5        292.44        337.71        37.10 o                         
  -3   6   5       1439.40       1509.32        80.54 o                         
  -2   6   5        843.62        999.11        66.43 o                         
  -1   6   5       2635.41       2819.01       115.72 o                         
   0   6   5       2056.32       2000.60       100.78 o                         
   1   6   5       2626.82       2431.02        75.02 o                         
   2   6   5       2489.54       2206.86       103.43 o                         
   3   6   5       2383.68       2011.57        90.71 o                         
   4   6   5       1044.40        996.92        86.74 o                         
   5   6   5       1000.00       1066.03        82.79 o                         
   6   6   5        846.42        986.84        49.73 o                         
   7   6   5        362.98        519.41        40.29 o                         
 -12   7   5        112.25        121.65        23.55 o                         
 -11   7   5        289.50        289.39        28.76 o                         
 -10   7   5        822.51        846.17        68.75 o                         
  -9   7   5       2512.06       2337.45        86.54 o                         
  -8   7   5        848.07        843.58        55.74 o                         
  -7   7   5       1979.48       1867.92        75.91 o                         
  -6   7   5       1804.83       1951.57        75.73 o                         
  -5   7   5       2208.83       2332.57        82.14 o                         
  -4   7   5        849.75        934.96        78.91 o                         
  -3   7   5        742.04        841.62        47.97 o                         
  -2   7   5       2002.69       2201.45        93.78 o                         
  -1   7   5       3663.24       3903.29       163.19 o                         
   0   7   5        179.07        174.04        40.77 o                         
   1   7   5       1307.31       1105.25        69.79 o                         
   2   7   5       2166.63       2098.34       117.34 o                         
   3   7   5        805.85        710.96        54.56 o                         
   4   7   5        301.26        282.93        45.49 o                         
   5   7   5        203.13        213.02        24.88 o                         
   6   7   5        158.20        178.02        17.78 o                         
 -11   8   5       1153.88       1288.92        61.09 o                         
 -10   8   5        929.40        929.55        52.60 o                         
  -9   8   5        354.12        335.21        33.23 o                         
  -8   8   5       3565.74       3293.07       143.41 o                         
  -7   8   5       1055.77       1035.90        63.28 o                         
  -6   8   5       2333.50       2507.16        88.60 o                         
  -5   8   5        457.47        445.88        37.64 o                         
  -4   8   5        300.85        342.35        48.72 o                         
  -3   8   5         76.75         81.12        17.24 o                         
  -2   8   5        286.74        300.23        34.21 o                         
  -1   8   5        313.75        307.20        35.38 o                         
   0   8   5         27.92         15.87         8.25 o                         
   1   8   5        202.15        190.21        28.81 o                         
   2   8   5         58.64         54.11        18.17 o                         
   3   8   5         22.38          4.24        17.16 o                         
   4   8   5        232.44        280.12        39.93 o                         
   5   8   5          1.92          5.50         5.93 o                         
 -11   9   5        428.72        527.24        47.52 o                         
 -10   9   5        388.04        417.13        47.70 o                         
  -9   9   5        425.42        383.12        47.70 o                         
  -8   9   5        204.00        237.20        38.26 o                         
  -7   9   5          1.44         -8.58        10.31 o                         
  -6   9   5         20.85         14.29        10.25 o                         
  -5   9   5          0.01         24.99        19.31 o                         
  -4   9   5         34.81         21.28        15.00 o                         
  -3   9   5          8.86         17.57        12.25 o                         
  -2   9   5        751.95        761.43        54.41 o                         
  -1   9   5        289.61        279.66        34.14 o                         
   0   9   5        201.42        178.10        22.67 o                         
   1   9   5        154.80        132.04        26.09 o                         
   2   9   5          1.86         14.47        20.32 o                         
   3   9   5        114.90         98.69        25.23 o                         
   4   9   5         50.35         71.08        16.74 o                         
 -10  10   5         94.52         87.22        20.50 o                         
  -9  10   5          2.95         -4.96        12.67 o                         
  -8  10   5        206.57        187.23        31.86 o                         
  -7  10   5         79.99         67.07        15.43 o                         
  -6  10   5         14.90          6.28        15.36 o                         
  -5  10   5       1147.29       1155.40        90.38 o                         
  -4  10   5        931.85        902.01        62.20 o                         
  -3  10   5       1741.09       1569.00       107.12 o                         
  -2  10   5         48.51         51.21        15.61 o                         
  -1  10   5        479.65        460.30        33.98 o                         
   0  10   5        150.32        132.89        33.66 o                         
   1  10   5          2.83         -3.89        13.87 o                         
   2  10   5          5.50         27.92        16.02 o                         
  -9  11   5        326.29        341.21        37.54 o                         
  -8  11   5        900.53        927.97        45.76 o                         
  -7  11   5       1488.01       1424.58        89.67 o                         
  -6  11   5       1207.28       1212.33        59.50 o                         
  -5  11   5       1173.75       1250.68        61.39 o                         
  -4  11   5        880.44        894.82        77.71 o                         
  -3  11   5        730.12        707.72        68.33 o                         
  -2  11   5        982.12        934.36        54.57 o                         
  -1  11   5        164.76        161.84        23.08 o                         
   0  11   5         56.03         54.40        19.73 o                         
   1  11   5        157.98        164.03        27.86 o                         
  -7  12   5        182.86        166.06        18.76 o                         
  -6  12   5        685.25        767.65        64.77 o                         
  -5  12   5        707.42        731.51        62.59 o                         
  -4  12   5        500.19        499.62        36.23 o                         
  -3  12   5        611.74        610.70        39.75 o                         
  -2  12   5        193.94        170.02        20.14 o                         
  -1  12   5         93.00         90.15        20.15 o                         
  -2 -12   6        118.62        123.02        27.50 o                         
  -1 -12   6        211.58        196.07        37.84 o                         
   0 -12   6        444.52        518.10        59.24 o                         
   1 -12   6         10.31         12.91        15.72 o                         
   2 -12   6         49.34         59.69        14.83 o                         
   3 -12   6         47.21         44.42        17.46 o                         
   4 -12   6        653.10        646.20        56.85 o                         
   5 -12   6        380.21        363.63        38.38 o                         
  -4 -11   6        691.67        831.16        64.38 o                         
  -3 -11   6        447.61        514.99        58.76 o                         
  -2 -11   6        732.29        783.63        76.93 o                         
  -1 -11   6       1377.45       1579.94       114.06 o                         
   0 -11   6        994.39        894.03        78.82 o                         
   1 -11   6       1229.17       1180.99        58.83 o                         
   2 -11   6        468.61        456.07        59.75 o                         
   3 -11   6        712.44        687.99        64.80 o                         
   4 -11   6       1942.31       2090.87       107.36 o                         
   5 -11   6       1146.88       1166.10        77.05 o                         
   6 -11   6       1124.87       1129.83        49.29 o                         
  -5 -10   6       1521.84       1579.10        93.37 o                         
  -4 -10   6        663.95        652.12        67.97 o                         
  -3 -10   6        871.16       1125.87       295.10 o                         
  -2 -10   6        881.52        796.95        57.97 o                         
  -1 -10   6       1183.67       1176.74        92.51 o                         
   0 -10   6       1178.95       1198.95        71.56 o                         
   1 -10   6        283.15        298.09        35.97 o                         
   2 -10   6        617.58        658.50        52.34 o                         
   3 -10   6       1339.27       1370.66        98.99 o                         
   4 -10   6        460.84        516.19        60.79 o                         
   5 -10   6        297.33        260.39        42.20 o                         
   6 -10   6        502.89        550.86        56.97 o                         
   7 -10   6        559.61        562.59        34.22 o                         
  -6  -9   6       1048.57       1286.15       263.59 o                         
  -5  -9   6       1495.22       1580.30        60.76 o                         
  -4  -9   6       1627.71       1524.26        62.08 o                         
  -3  -9   6       1402.94       1421.45        52.87 o                         
  -2  -9   6        759.22        713.16        45.12 o                         
  -1  -9   6       1485.27       1334.22        75.83 o                         
   0  -9   6        278.47        290.01        36.16 o                         
   1  -9   6        486.00        374.84        32.26 o                         
   2  -9   6        252.64        266.84        23.07 o                         
   3  -9   6        656.60        605.29        74.18 o                         
   4  -9   6         38.45         54.34        25.70 o                         
   5  -9   6         47.68         69.28        27.26 o                         
   6  -9   6        848.42        947.31        80.46 o                         
   7  -9   6        577.91        594.02        58.82 o                         
   8  -9   6        391.13        430.28        41.25 o                         
  -7  -8   6        549.63        529.15        41.08 o                         
  -6  -8   6       1538.50       1574.23        77.30 o                         
  -5  -8   6        254.67        262.26        26.05 o                         
  -4  -8   6       1093.69        979.02        50.67 o                         
  -3  -8   6        760.96        668.72        36.21 o                         
  -2  -8   6       2385.79       2253.08        73.17 o                         
  -1  -8   6        881.33        981.85        63.10 o                         
   0  -8   6        491.91        455.60        42.15 o                         
   1  -8   6         56.82         60.46        13.93 o                         
   2  -8   6          5.31          3.10        10.21 o                         
   3  -8   6         21.51         21.54        10.36 o                         
   4  -8   6        416.39        341.74        38.14 o                         
   5  -8   6         22.91         23.20        11.24 o                         
   6  -8   6        461.35        419.32        41.06 o                         
   7  -8   6         33.04         42.06        13.16 o                         
   8  -8   6         49.29         44.14        11.15 o                         
  -8  -7   6        199.19        186.99        35.87 o                         
  -7  -7   6        326.03        262.45        38.80 o                         
  -6  -7   6          2.71          1.57        12.98 o                         
  -5  -7   6        377.34        341.41        30.70 o                         
  -4  -7   6         63.29         62.08        12.08 o                         
  -3  -7   6        461.04        477.73        27.36 o                         
  -2  -7   6          1.68         27.71         7.30 o                         
  -1  -7   6         15.56          2.85        13.69 o                         
   0  -7   6        873.20        682.36        63.90 o                         
   1  -7   6        611.47        572.27        39.20 o                         
   2  -7   6         44.54         24.60        13.09 o                         
   3  -7   6        160.18        171.60        22.05 o                         
   4  -7   6       1381.72       1286.20        77.92 o                         
   5  -7   6        179.08        148.35        25.96 o                         
   6  -7   6        153.46        170.32        21.99 o                         
   7  -7   6        910.28        915.83        46.11 o                         
   8  -7   6          0.56          2.46        10.70 o                         
   9  -7   6        156.30        183.46        26.24 o                         
  -9  -6   6        440.96        450.71        33.35 o                         
  -8  -6   6        450.26        467.25        32.95 o                         
  -7  -6   6        487.01        445.14        36.45 o                         
  -6  -6   6          3.67         18.86        15.13 o                         
  -5  -6   6       1996.06       1790.62        59.40 o                         
  -4  -6   6        960.49        967.02        37.23 o                         
  -3  -6   6       2376.39       2386.47       189.86 o                         
  -2  -6   6        196.86        223.90        36.18 o                         
  -1  -6   6       1941.14       2048.82       107.32 o                         
   0  -6   6       4023.77       4169.18       222.32 o                         
   1  -6   6        526.86        564.96        85.72 o                         
   2  -6   6        632.66        554.32        88.53 o                         
   3  -6   6         50.61         49.52        12.79 o                         
   4  -6   6        103.23         68.92        14.44 o                         
   5  -6   6        579.68        580.54        39.12 o                         
   6  -6   6        474.29        465.28        35.79 o                         
   7  -6   6        263.95        232.53        24.25 o                         
   8  -6   6         15.34         18.07        10.41 o                         
   9  -6   6         74.78         74.22        21.64 o                         
 -10  -5   6        516.50        575.43        51.17 o                         
  -9  -5   6        726.61        712.05        39.16 o                         
  -8  -5   6       1374.76       1376.83        57.75 o                         
  -7  -5   6       1459.06       1428.99        44.92 o                         
  -6  -5   6         73.35         65.63        11.35 o                         
  -5  -5   6        490.49        430.23        26.72 o                         
  -4  -5   6         19.06         53.20        35.69 o                         
  -3  -5   6        716.82        790.43        51.24 o                         
  -2  -5   6         22.18         31.49        11.46 o                         
  -1  -5   6       2740.29       2881.87       173.95 o                         
   0  -5   6       4768.77       5205.92       231.28 o                         
   1  -5   6         45.23         28.51        21.88 o                         
   2  -5   6       1505.28       1431.51       133.66 o                         
   3  -5   6        697.37        451.63        78.07 o                         
   4  -5   6       1276.75       1149.36        57.49 o                         
   5  -5   6        206.40        207.07        29.12 o                         
   6  -5   6        383.89        341.53        30.87 o                         
   7  -5   6        686.80        672.92        40.73 o                         
   8  -5   6        621.85        583.36        49.56 o                         
   9  -5   6        964.07       1047.35        48.40 o                         
 -10  -4   6       1330.40       1392.66        66.54 o                         
  -9  -4   6         64.52         64.11        12.63 o                         
  -8  -4   6        116.06        104.96        13.80 o                         
  -7  -4   6        178.92        157.46        15.18 o                         
  -6  -4   6       1763.26       1825.72        47.59 o                         
  -5  -4   6        631.48        574.11        98.51 o                         
  -4  -4   6         76.66         86.84        32.04 o                         
  -3  -4   6        446.01        529.10        38.42 o                         
  -2  -4   6       1255.91       1209.21        55.38 o                         
  -1  -4   6        141.00        117.93        23.08 o                         
   0  -4   6        387.90        285.74        52.43 o                         
   1  -4   6      14765.75      14614.25       386.53 o                         
   2  -4   6       7462.66       7107.52       280.18 o                         
   3  -4   6       5633.15       5255.65       249.75 o                         
   4  -4   6       3990.71       3830.00       215.80 o                         
   5  -4   6       1580.16       1441.03        74.26 o                         
   6  -4   6       1727.50       1790.37        84.77 o                         
   7  -4   6       1900.48       2048.88        88.41 o                         
   8  -4   6        932.52        935.08        54.54 o                         
   9  -4   6        761.88        898.17        66.00 o                         
 -11  -3   6       1124.53       1146.47        80.64 o                         
 -10  -3   6        164.09        179.20        25.92 o                         
  -9  -3   6        449.78        410.02        30.56 o                         
  -8  -3   6       1346.45       1344.57        47.59 o                         
  -7  -3   6        260.85        292.87        21.51 o                         
  -6  -3   6        448.42        387.30        73.53 o                         
  -5  -3   6        238.28        263.14        46.81 o                         
  -4  -3   6        334.70        309.69        30.19 o                         
  -3  -3   6       2591.11       2695.49       118.47 o                         
  -2  -3   6       6560.60       6576.14       148.86 o                         
  -1  -3   6      12637.17      12689.70       366.50 o                         
   0  -3   6       4292.29       3987.69       183.70 o                         
   1  -3   6       2056.15       1631.59       123.86 o                         
   2  -3   6       6856.47       6033.37       251.79 o                         
   3  -3   6       8780.45       7616.68       196.46 o                         
   4  -3   6       6103.51       5762.07       276.80 o                         
   5  -3   6       2605.29       2466.07        95.83 o                         
   6  -3   6       1158.28       1044.49        63.86 o                         
   7  -3   6       1671.24       1828.23        81.84 o                         
   8  -3   6        514.86        549.06        60.67 o                         
   9  -3   6        325.01        403.15        44.18 o                         
 -11  -2   6        799.56        844.14        50.73 o                         
 -10  -2   6       1446.16       1442.68        70.90 o                         
  -9  -2   6         74.65         50.21        19.55 o                         
  -8  -2   6        301.31        302.16        24.77 o                         
  -7  -2   6        913.71        924.98        49.90 o                         
  -6  -2   6       2149.56       2250.12       158.29 o                         
  -5  -2   6       1649.03       1878.11        87.14 o                         
  -4  -2   6        656.36        568.60        37.07 o                         
  -3  -2   6       6075.11       6535.41       221.46 o                         
  -2  -2   6       6916.24       7171.77       143.23 o                         
  -1  -2   6       5769.89       5639.97       204.92 o                         
   0  -2   6      11701.01      10809.95       297.16 o                         
   1  -2   6       4422.26       3975.50       193.02 o                         
   2  -2   6       7857.65       7729.40       274.02 o                         
   3  -2   6       4926.48       4595.64       227.76 o                         
   4  -2   6       1970.22       1561.23       127.93 o                         
   5  -2   6       1576.87       1589.44        75.20 o                         
   6  -2   6        932.54        925.48        58.80 o                         
   7  -2   6        234.22        210.54        41.90 o                         
   8  -2   6         39.96         32.34        10.34 o                         
   9  -2   6         11.32          9.68        11.48 o                         
 -12  -1   6        273.53        314.13        28.07 o                         
 -11  -1   6        205.79        233.15        27.66 o                         
 -10  -1   6        533.97        479.06        54.64 o                         
  -9  -1   6       1191.68       1161.19        83.69 o                         
  -8  -1   6        160.67        163.47        25.23 o                         
  -7  -1   6        794.11        876.71       100.85 o                         
  -6  -1   6        709.27        682.99        53.57 o                         
  -5  -1   6         27.36         20.43         7.96 o                         
  -4  -1   6       7425.76       8164.95       165.99 o                         
  -3  -1   6       1017.89        971.32        45.37 o                         
  -2  -1   6       8409.60       9031.24       178.88 o                         
  -1  -1   6        778.64        801.99        79.62 o                         
   0  -1   6       4031.69       4233.02       186.21 o                         
   1  -1   6        201.25        158.05        38.32 o                         
   2  -1   6       4536.21       4726.98       154.86 o                         
   3  -1   6       4501.74       4802.97       276.62 o                         
   4  -1   6        541.30        493.67        49.02 o                         
   5  -1   6          6.83         23.68        22.49 o                         
   6  -1   6         23.01         16.44        11.96 o                         
   7  -1   6        467.70        420.54        56.25 o                         
   8  -1   6          1.35        -10.70        10.70 o                         
   9  -1   6        168.45        157.35        18.59 o                         
 -12   0   6         51.39         43.56        12.90 o                         
 -11   0   6        608.46        616.25        59.42 o                         
 -10   0   6        555.44        598.20        60.08 o                         
  -9   0   6         20.18         19.43        13.51 o                         
  -8   0   6        391.85        437.72        33.72 o                         
  -7   0   6        327.05        336.67        59.36 o                         
  -6   0   6        233.50        230.48        29.34 o                         
  -5   0   6       1399.99       1598.63        66.70 o                         
  -4   0   6       9988.51      11710.33       413.70 o                         
  -3   0   6        240.72        235.88        27.11 o                         
  -2   0   6        476.17        519.85        31.79 o                         
  -1   0   6          1.30         19.28        12.08 o                         
   0   0   6          1.87         13.21        16.86 o                         
   1   0   6        835.78       1034.40        51.75 o                         
   2   0   6        138.11        132.48        23.10 o                         
   3   0   6       1606.74       1607.41       175.09 o                         
   4   0   6        418.84        378.62        46.51 o                         
   5   0   6        133.76        123.70        18.26 o                         
   6   0   6        240.89        228.47        43.10 o                         
   7   0   6          0.55         10.16        10.94 o                         
   8   0   6        248.95        241.65        26.41 o                         
   9   0   6          2.17         -5.13        15.15 o                         
 -12   1   6         13.58         17.16        11.78 o                         
 -11   1   6          0.33          1.93         7.26 o                         
 -10   1   6         36.06         38.96        18.02 o                         
  -9   1   6          0.99          3.62         6.83 o                         
  -8   1   6         77.54         81.55        15.47 o                         
  -7   1   6         68.16         94.33        32.52 o                         
  -6   1   6        778.49        890.43        44.29 o                         
  -5   1   6       2011.27       2180.15        65.93 o                         
  -4   1   6         15.36         80.27        45.22 o                         
  -3   1   6        285.46        286.32        28.38 o                         
  -2   1   6        764.66        917.81        86.41 o                         
  -1   1   6        624.19        694.21        73.23 o                         
   0   1   6        386.60        409.00        54.40 o                         
   1   1   6       1276.90       1814.10       191.83 o                         
   2   1   6       1190.07       1252.95        90.62 o                         
   3   1   6       1359.44       1294.15        78.84 o                         
   4   1   6         60.68         45.53        10.34 o                         
   5   1   6       1108.91       1114.09        63.22 o                         
   6   1   6        216.13        195.59        27.39 o                         
   7   1   6        131.24        130.63        20.38 o                         
   8   1   6        181.25        193.36        24.12 o                         
   9   1   6         12.17         29.17         9.56 o                         
 -12   2   6         39.48         55.71        18.11 o                         
 -11   2   6         18.90         11.99         8.04 o                         
 -10   2   6        388.80        404.19        35.10 o                         
  -9   2   6       3625.34       3556.93       138.63 o                         
  -8   2   6        230.25        236.03        32.67 o                         
  -7   2   6        698.49        715.49        81.00 o                         
  -6   2   6       2240.46       2114.06       125.36 o                         
  -5   2   6       4373.42       4427.43        80.92 o                         
  -4   2   6       6686.67       7233.06       115.46 o                         
  -3   2   6       2391.78       2522.90        91.84 o                         
  -2   2   6       6322.17       6249.08       125.43 o                         
  -1   2   6       6574.68       5591.49       197.57 o                         
   0   2   6       2374.71       2178.38       123.20 o                         
   1   2   6        230.45        182.86        44.36 o                         
   2   2   6       3517.89       3268.62       190.57 o                         
   3   2   6        386.14        240.85        57.98 o                         
   4   2   6       1269.43       1349.23        70.08 o                         
   5   2   6        916.55        957.10        58.47 o                         
   6   2   6        362.45        323.45        34.30 o                         
   7   2   6        217.14        241.66        22.50 o                         
   8   2   6        252.44        256.93        22.47 o                         
 -12   3   6        296.81        332.37        40.71 o                         
 -11   3   6        567.96        570.82        57.21 o                         
 -10   3   6       1617.73       1669.31       100.67 o                         
  -9   3   6       2278.91       2143.65       112.26 o                         
  -8   3   6       8590.92       8340.62       154.94 o                         
  -7   3   6       6404.38       6784.00       242.46 o                         
  -6   3   6       7445.61       7656.95       235.35 o                         
  -5   3   6       7346.08       7705.44       295.75 o                         
  -4   3   6       4410.07       4915.96        95.97 o                         
  -3   3   6       1318.38       1267.70        51.74 o                         
  -2   3   6       7748.99       7569.74       256.30 o                         
  -1   3   6       1555.16       1465.21        96.27 o                         
   0   3   6        547.17        478.68        44.60 o                         
   1   3   6        441.89        349.70        63.66 o                         
   2   3   6         67.54         62.53        31.98 o                         
   3   3   6        205.14        188.06        36.58 o                         
   4   3   6        213.72        225.34        29.93 o                         
   5   3   6        263.06        263.33        31.10 o                         
   6   3   6        444.84        475.53        39.49 o                         
   7   3   6        359.76        429.63        34.30 o                         
   8   3   6         82.28        138.91        18.23 o                         
 -12   4   6        979.02       1092.81        73.71 o                         
 -11   4   6       3417.38       3322.66       139.46 o                         
 -10   4   6       2016.96       2030.32       129.48 o                         
  -9   4   6       5301.90       5119.29       176.70 o                         
  -8   4   6       2947.59       2800.91       107.96 o                         
  -7   4   6       8505.39       8140.79       265.36 o                         
  -6   4   6       7045.56       7425.51       250.50 o                         
  -5   4   6       2809.14       2987.51       100.52 o                         
  -4   4   6       3647.99       3996.44       114.30 o                         
  -3   4   6       3952.13       4433.20       123.60 o                         
  -2   4   6       1763.44       2014.11        86.79 o                         
  -1   4   6         66.72         69.09        14.82 o                         
   0   4   6         34.39         26.12        22.30 o                         
   1   4   6        196.54        224.71        52.07 o                         
   2   4   6       1860.76       1483.24        96.26 o                         
   3   4   6        859.84        867.47        57.15 o                         
   4   4   6        292.56        277.43        46.21 o                         
   5   4   6        747.62        833.19        54.19 o                         
   6   4   6       1371.03       1417.66        66.57 o                         
   7   4   6        469.36        525.70        34.18 o                         
 -12   5   6        277.52        241.80        34.91 o                         
 -11   5   6        949.05        989.03        75.56 o                         
 -10   5   6        421.72        414.59        37.41 o                         
  -9   5   6        139.12        121.04        20.53 o                         
  -8   5   6        214.04        185.38        24.58 o                         
  -7   5   6       3941.50       3726.22       103.53 o                         
  -6   5   6       4261.73       4053.21       189.98 o                         
  -5   5   6        143.32        130.68        35.75 o                         
  -4   5   6        456.91        448.18        42.14 o                         
  -3   5   6        451.39        493.78        48.87 o                         
  -2   5   6       8768.47       9445.26       448.76 o                         
  -1   5   6         96.36        103.06        23.34 o                         
   0   5   6        100.13         96.24        33.06 o                         
   1   5   6       1675.78       1625.39        84.13 o                         
   2   5   6        735.11        627.41        63.87 o                         
   3   5   6        752.87        730.44        53.29 o                         
   4   5   6        438.24        471.96        34.14 o                         
   5   5   6        862.99        857.45        53.93 o                         
   6   5   6       1141.53       1305.57        51.98 o                         
   7   5   6        519.01        620.92        44.06 o                         
 -12   6   6        195.14        146.58        26.72 o                         
 -11   6   6         36.96         41.28        12.26 o                         
 -10   6   6         15.64         18.08         9.54 o                         
  -9   6   6        198.05        189.28        25.03 o                         
  -8   6   6       2225.50       2160.13        82.55 o                         
  -7   6   6        739.37        744.26        47.99 o                         
  -6   6   6       1216.55       1281.42        61.44 o                         
  -5   6   6       2130.26       2119.05        95.85 o                         
  -4   6   6        520.92        520.54        49.81 o                         
  -3   6   6       2944.84       3232.66       125.17 o                         
  -2   6   6       1830.96       2015.93       102.09 o                         
  -1   6   6       1628.86       1598.90        94.01 o                         
   0   6   6        913.92        869.37        55.66 o                         
   1   6   6        215.57        165.81        21.78 o                         
   2   6   6       1085.20       1019.60        65.12 o                         
   3   6   6         70.27         61.90        17.13 o                         
   4   6   6        199.74        219.03        40.77 o                         
   5   6   6        171.10        171.92        31.92 o                         
   6   6   6        172.73        198.14        19.49 o                         
 -12   7   6         13.29         27.56        11.72 o                         
 -11   7   6         51.89         35.17        12.11 o                         
 -10   7   6         48.98         55.09        13.84 o                         
  -9   7   6         11.77         12.46         9.64 o                         
  -8   7   6         78.23         97.84        20.44 o                         
  -7   7   6       1422.24       1488.32        69.35 o                         
  -6   7   6        753.97        867.03        52.63 o                         
  -5   7   6        412.65        395.02        35.55 o                         
  -4   7   6        410.23        432.74        54.82 o                         
  -3   7   6         72.38         67.01        21.70 o                         
  -2   7   6        310.96        297.28        31.64 o                         
  -1   7   6          1.18        -12.97        14.47 o                         
   0   7   6         48.58         40.45        11.76 o                         
   1   7   6          3.77          1.83        14.47 o                         
   2   7   6          0.16         -0.83        11.20 o                         
   3   7   6         54.76         53.74        23.01 o                         
   4   7   6         73.24         64.92        22.24 o                         
   5   7   6          0.05          0.22         6.59 o                         
 -11   8   6         15.79         21.71        10.15 o                         
 -10   8   6         41.82         46.39        11.80 o                         
  -9   8   6          2.88         -6.66        10.27 o                         
  -8   8   6         16.41         20.45        14.59 o                         
  -7   8   6        204.45        179.67        33.06 o                         
  -6   8   6        538.73        494.69        40.56 o                         
  -5   8   6        257.31        231.48        27.92 o                         
  -4   8   6        780.73        794.75        75.98 o                         
  -3   8   6          1.02         19.60        11.98 o                         
  -2   8   6        198.41        198.11        29.23 o                         
  -1   8   6        654.59        601.04        60.75 o                         
   0   8   6        130.01        118.63        19.23 o                         
   1   8   6         83.25         66.68        28.90 o                         
   2   8   6        195.28        181.75        41.46 o                         
   3   8   6        183.25        177.90        33.42 o                         
   4   8   6        133.70        160.15        19.06 o                         
 -10   9   6         88.43         71.49        20.56 o                         
  -9   9   6         15.27         18.47        12.85 o                         
  -8   9   6          5.74         10.16        10.34 o                         
  -7   9   6        713.39        714.78        48.02 o                         
  -6   9   6         11.27         10.12         8.70 o                         
  -5   9   6       1169.11       1122.88        90.86 o                         
  -4   9   6        915.32        912.29        57.09 o                         
  -3   9   6         98.40        117.57        18.03 o                         
  -2   9   6        404.47        391.60        40.44 o                         
  -1   9   6       1298.03       1191.61        56.02 o                         
   0   9   6       1549.91       1477.04        62.57 o                         
   1   9   6        274.13        273.37        44.06 o                         
   2   9   6        811.90        806.77        67.85 o                         
   3   9   6        562.58        548.79        33.40 o                         
 -10  10   6        550.66        595.81        48.48 o                         
  -9  10   6        494.06        474.28        47.52 o                         
  -8  10   6        361.37        392.03        45.31 o                         
  -7  10   6        409.26        404.87        34.66 o                         
  -6  10   6       1668.11       1546.46        79.92 o                         
  -5  10   6        307.00        309.63        32.55 o                         
  -4  10   6        151.71        167.68        24.77 o                         
  -3  10   6       2074.41       2102.82        85.78 o                         
  -2  10   6       1118.67       1012.90        49.08 o                         
  -1  10   6        844.46        760.11        42.06 o                         
   0  10   6        703.38        608.07        61.39 o                         
   1  10   6        574.07        524.55        52.55 o                         
   2  10   6        436.88        474.58        42.56 o                         
  -9  11   6        276.35        301.04        33.48 o                         
  -8  11   6        785.65        847.43        43.26 o                         
  -7  11   6        449.56        533.89        59.15 o                         
  -6  11   6        858.65        897.87        49.85 o                         
  -5  11   6       1074.04       1059.81        55.44 o                         
  -4  11   6        695.84        596.83        62.11 o                         
  -3  11   6        625.58        540.01        40.46 o                         
  -2  11   6        567.38        564.98        39.70 o                         
  -1  11   6       1262.96       1355.46        92.24 o                         
   0  11   6        143.76        189.68        29.11 o                         
  -6  12   6         69.00         64.62        17.40 o                         
  -5  12   6         89.15         76.63        13.26 o                         
  -4  12   6        529.56        443.27        30.96 o                         
  -3  12   6        273.89        263.60        33.21 o                         
  -1 -12   7        180.60        230.15        36.52 o                         
   0 -12   7        271.46        351.68        45.55 o                         
   1 -12   7        973.42       1346.63        82.97 o                         
   2 -12   7       1149.53       1113.11        93.88 o                         
   3 -12   7        375.62        378.46        41.96 o                         
   4 -12   7        454.59        491.02        44.30 o                         
  -4 -11   7         67.19         15.36        18.59 o                         
  -3 -11   7         66.23         93.49        27.50 o                         
  -2 -11   7        937.66       1052.64        86.86 o                         
  -1 -11   7        705.12        703.75        58.67 o                         
   0 -11   7        613.52        684.30        59.69 o                         
   1 -11   7        843.33        852.01        53.68 o                         
   2 -11   7       1116.85       1151.12       175.18 o                         
   3 -11   7       1084.10        943.90        73.35 o                         
   4 -11   7        426.83        399.38        43.76 o                         
   5 -11   7        250.75        265.12        33.95 o                         
  -5 -10   7        203.60        158.35        39.51 o                         
  -4 -10   7         60.11        242.72       238.10 o                         
  -3 -10   7       1121.79       1332.66       291.33 o                         
  -2 -10   7        892.86        900.42        62.02 o                         
  -1 -10   7       1148.27       1022.10        65.59 o                         
   0 -10   7       3554.77       3614.41       163.52 o                         
   1 -10   7        665.30        709.17        59.24 o                         
   2 -10   7       2525.92       2371.46       366.11 o                         
   3 -10   7        200.58        249.45        43.10 o                         
   4 -10   7         51.02         86.56        26.36 o                         
   5 -10   7        149.54        161.46        33.24 o                         
   6 -10   7        292.49        268.40        36.88 o                         
   7 -10   7          4.85         -2.45         6.93 o                         
  -6  -9   7         69.18         92.55       116.12 o                         
  -5  -9   7         34.36         30.39        17.49 o                         
  -4  -9   7       1454.01       1305.53        74.58 o                         
  -3  -9   7       1512.29       1406.65        79.07 o                         
  -2  -9   7        505.65        436.33        54.04 o                         
  -1  -9   7         27.61         14.97        13.30 o                         
   0  -9   7          9.05          6.19        10.38 o                         
   1  -9   7       1193.71       1027.46        52.98 o                         
   2  -9   7         11.40          9.12         9.77 o                         
   3  -9   7         89.35        108.94        21.11 o                         
   4  -9   7         22.93         22.50        13.46 o                         
   5  -9   7         45.50         33.24        18.47 o                         
   6  -9   7       1090.85       1160.06        84.11 o                         
   7  -9   7        912.55        981.26        66.47 o                         
  -8  -8   7         82.24        423.29        50.81 o                         
  -7  -8   7          5.22        -25.11        25.11 o                         
  -6  -8   7         66.23         54.88        14.71 o                         
  -5  -8   7         13.86        -13.88        44.74 o                         
  -4  -8   7         36.98         31.57        11.30 o                         
  -3  -8   7          2.56         14.41        10.11 o                         
  -2  -8   7        338.38        296.03        37.03 o                         
  -1  -8   7        112.59        112.21        21.78 o                         
   0  -8   7        110.94        105.89        17.47 o                         
   1  -8   7        361.91        309.34        37.15 o                         
   2  -8   7         21.19         15.65        15.12 o                         
   3  -8   7        981.99        915.38        50.94 o                         
   4  -8   7       1704.40       1659.94        82.66 o                         
   5  -8   7        251.02        237.49        25.38 o                         
   6  -8   7         67.35         97.18        19.75 o                         
   7  -8   7        766.71        823.41        44.74 o                         
   8  -8   7        197.07        234.09        27.92 o                         
  -8  -7   7         69.86         56.67        20.92 o                         
  -7  -7   7        432.84        533.06        87.46 o                         
  -6  -7   7       2116.45       2199.18       101.40 o                         
  -5  -7   7       1601.78       1547.39        57.24 o                         
  -4  -7   7        802.09        750.83        35.45 o                         
  -3  -7   7       1566.93       1395.98        47.48 o                         
  -2  -7   7        533.07        501.66        45.03 o                         
  -1  -7   7        353.53        303.00        27.51 o                         
   0  -7   7       1248.57       1167.46        53.93 o                         
   1  -7   7        813.12        752.93        43.16 o                         
   2  -7   7       1454.87       1287.58        58.54 o                         
   3  -7   7       2232.76       2055.55        74.58 o                         
   4  -7   7       1132.06       1036.05        53.40 o                         
   5  -7   7        955.33        904.51        85.36 o                         
   6  -7   7       1817.98       1760.27        65.04 o                         
   7  -7   7         27.36         30.33        10.22 o                         
   8  -7   7        984.76       1073.30        55.32 o                         
  -9  -6   7        626.71        672.75        48.90 o                         
  -8  -6   7        510.45        560.65        36.13 o                         
  -7  -6   7       1082.77       1111.14        71.49 o                         
  -6  -6   7        280.51        242.38        23.09 o                         
  -5  -6   7       1014.00        877.62        37.68 o                         
  -4  -6   7       5655.67       5190.85        98.36 o                         
  -3  -6   7       1168.31       1104.00        44.63 o                         
  -2  -6   7        812.95        762.89        97.62 o                         
  -1  -6   7       3255.59       3192.16       204.44 o                         
   0  -6   7        359.85        288.25        65.64 o                         
   1  -6   7       1025.92       1174.35       132.35 o                         
   2  -6   7       2274.43       2156.35        88.83 o                         
   3  -6   7       1144.73       1017.18        63.37 o                         
   4  -6   7       2396.00       2271.31        77.21 o                         
   5  -6   7       1475.21       1554.36        69.46 o                         
   6  -6   7        496.94        518.38        36.27 o                         
   7  -6   7       1112.74       1173.21        50.07 o                         
   8  -6   7        254.51        279.74        25.87 o                         
   9  -6   7        115.68        107.00        18.35 o                         
 -10  -5   7        933.84       1064.71        81.90 o                         
  -9  -5   7        805.95        827.30        42.36 o                         
  -8  -5   7       1710.48       1684.35        64.48 o                         
  -7  -5   7       3873.90       3845.55       122.13 o                         
  -6  -5   7       1629.87       1493.47        52.70 o                         
  -5  -5   7       2970.77       2702.03        82.32 o                         
  -4  -5   7        402.37        370.06        28.40 o                         
  -3  -5   7       4711.18       4590.36       155.23 o                         
  -2  -5   7        942.09        909.76        67.60 o                         
  -1  -5   7       1444.17       1281.11       121.35 o                         
   0  -5   7        901.60        842.04       103.06 o                         
   1  -5   7       3718.44       3926.66       225.72 o                         
   2  -5   7       1582.03       1329.53       134.08 o                         
   3  -5   7        333.20        336.80        31.62 o                         
   4  -5   7       1858.67       1832.69        74.32 o                         
   5  -5   7        892.04        833.04        75.35 o                         
   6  -5   7       3049.58       3318.05        91.23 o                         
   7  -5   7        989.00       1028.19        59.47 o                         
   8  -5   7        508.24        535.94        37.42 o                         
   9  -5   7        604.63        579.64        31.56 o                         
 -10  -4   7       1150.49       1158.17        60.27 o                         
  -9  -4   7        745.59        757.88        41.64 o                         
  -8  -4   7       4418.27       4290.95       102.05 o                         
  -7  -4   7       2098.76       2051.15        70.46 o                         
  -6  -4   7         37.47         42.07         9.83 o                         
  -5  -4   7        371.63        360.46        59.60 o                         
  -4  -4   7        600.48        665.18        60.28 o                         
  -3  -4   7        921.49        949.94        54.24 o                         
  -2  -4   7         28.60          7.11        13.51 o                         
  -1  -4   7         25.26          5.74        14.23 o                         
   0  -4   7        415.68        353.17        61.81 o                         
   1  -4   7        170.33        156.50        45.13 o                         
   2  -4   7       2395.94       2101.09       160.56 o                         
   3  -4   7       1743.91       1509.70       136.53 o                         
   4  -4   7       2429.29       2477.11       109.17 o                         
   5  -4   7        893.45        895.90        59.82 o                         
   6  -4   7       2523.55       2486.27       133.19 o                         
   7  -4   7       1444.01       1672.43        84.23 o                         
   8  -4   7        821.56        905.08        48.41 o                         
   9  -4   7        478.31        523.07        30.56 o                         
 -11  -3   7        841.96        879.60        96.96 o                         
 -10  -3   7        368.93        441.70        39.05 o                         
  -9  -3   7       1049.67       1074.38        49.58 o                         
  -8  -3   7        740.43        711.86        40.85 o                         
  -7  -3   7        334.54        342.93        33.46 o                         
  -6  -3   7       4535.37       4622.83       116.71 o                         
  -5  -3   7        293.18        250.59        48.66 o                         
  -4  -3   7         58.66         54.09        20.95 o                         
  -3  -3   7        934.83        998.42        91.34 o                         
  -2  -3   7       1247.95       1371.91       109.63 o                         
  -1  -3   7        689.16        666.83        78.61 o                         
   0  -3   7        170.14        219.03        48.30 o                         
   1  -3   7       5491.73       5085.88       232.90 o                         
   2  -3   7       1579.11       1502.83       130.20 o                         
   3  -3   7       3804.90       3744.08       143.07 o                         
   4  -3   7       1902.04       1877.03        70.37 o                         
   5  -3   7        900.07        984.43        61.33 o                         
   6  -3   7       3741.56       4042.00       123.12 o                         
   7  -3   7        296.07        284.75        31.92 o                         
   8  -3   7        281.27        279.16        40.05 o                         
   9  -3   7         57.09         52.55        14.41 o                         
 -11  -2   7         27.11         25.86        12.50 o                         
 -10  -2   7          4.03          5.47        10.24 o                         
  -9  -2   7         26.13         26.21         9.57 o                         
  -8  -2   7        224.52        167.08        32.16 o                         
  -7  -2   7         21.87         37.30        16.74 o                         
  -6  -2   7        697.85        790.52        63.57 o                         
  -5  -2   7        196.01        190.89        24.31 o                         
  -4  -2   7          8.91          6.06        21.76 o                         
  -3  -2   7         66.83         48.06        15.16 o                         
  -2  -2   7        377.51        430.46        59.00 o                         
  -1  -2   7        261.99        231.16        47.46 o                         
   0  -2   7        171.19        219.33        47.82 o                         
   1  -2   7          9.32         47.11        25.35 o                         
   2  -2   7       2254.51       2264.52       155.96 o                         
   3  -2   7         70.43         41.90        27.62 o                         
   4  -2   7         27.12         18.51        10.59 o                         
   5  -2   7        274.68        262.38        31.64 o                         
   6  -2   7        933.48       1037.59        61.93 o                         
   7  -2   7        242.09        298.17        47.40 o                         
   8  -2   7          0.47          2.55         6.25 o                         
   9  -2   7          0.35         -9.39         9.39 o                         
 -12  -1   7        119.25        113.34        26.00 o                         
 -11  -1   7        372.65        357.95        33.62 o                         
 -10  -1   7          0.82         -0.06        14.53 o                         
  -9  -1   7         79.86         76.35        16.80 o                         
  -8  -1   7         80.48         81.78        22.66 o                         
  -7  -1   7        469.31        471.95        50.75 o                         
  -6  -1   7          4.34        -15.27        15.27 o                         
  -5  -1   7        455.82        514.69        37.19 o                         
  -4  -1   7        451.54        463.15        42.94 o                         
  -3  -1   7       1392.22       1631.80        79.50 o                         
  -2  -1   7          3.33         23.16        11.67 o                         
  -1  -1   7         16.79         24.55        14.34 o                         
   0  -1   7          3.70        113.28        36.35 o                         
   1  -1   7        671.65        691.16        82.02 o                         
   2  -1   7          3.61        -13.46        13.46 o                         
   3  -1   7        253.35        392.86        67.97 o                         
   4  -1   7          7.99          1.32         8.17 o                         
   5  -1   7         38.37         18.14        10.29 o                         
   6  -1   7         34.59         16.38        15.42 o                         
   7  -1   7        350.17        365.25        49.14 o                         
   8  -1   7         44.28         71.72        20.32 o                         
 -12   0   7         33.82         41.31        17.34 o                         
 -11   0   7         14.31         15.66        10.04 o                         
 -10   0   7         68.45         66.00        22.66 o                         
  -9   0   7        103.43        107.96        26.48 o                         
  -8   0   7         18.79          6.28        10.10 o                         
  -7   0   7         20.57         39.33        22.30 o                         
  -6   0   7         12.05         22.12         8.95 o                         
  -5   0   7        679.65        632.92        39.51 o                         
  -4   0   7        859.88        985.15        59.72 o                         
  -3   0   7       3375.68       3383.57       106.44 o                         
  -2   0   7       5894.45       5867.12       220.28 o                         
  -1   0   7      10897.43      10922.34       296.32 o                         
   0   0   7       3270.13       3432.89       163.67 o                         
   1   0   7        315.91        290.94        47.05 o                         
   2   0   7       4057.61       4112.93       214.25 o                         
   3   0   7       2218.07       1965.87       155.12 o                         
   4   0   7        656.92        639.18        32.93 o                         
   5   0   7       1844.76       1716.12       111.61 o                         
   6   0   7       1433.17       1237.17        94.03 o                         
   7   0   7        285.12        375.77        48.54 o                         
   8   0   7        347.18        409.48        29.99 o                         
 -12   1   7        202.44        191.23        33.24 o                         
 -11   1   7         21.91         32.79        11.46 o                         
 -10   1   7        146.69        159.94        22.27 o                         
  -9   1   7         16.85         38.95        13.60 o                         
  -8   1   7         28.44         22.48         8.25 o                         
  -7   1   7       1565.49       1677.32       128.05 o                         
  -6   1   7       2847.44       2946.66        86.34 o                         
  -5   1   7        931.88        960.98        60.28 o                         
  -4   1   7       6512.30       7064.86       334.73 o                         
  -3   1   7       8503.50       8304.89       415.37 o                         
  -2   1   7       3287.42       3066.21       157.04 o                         
  -1   1   7       3166.88       2992.56       155.18 o                         
   0   1   7       7044.64       6929.08       237.74 o                         
   1   1   7       8185.65       8619.02       310.13 o                         
   2   1   7        734.79        715.43        92.78 o                         
   3   1   7       2122.32       1922.59       156.50 o                         
   4   1   7       1737.00       1754.59        64.65 o                         
   5   1   7       1169.58       1141.05        63.14 o                         
   6   1   7        117.98        132.53        32.34 o                         
   7   1   7        470.76        541.73        39.60 o                         
   8   1   7        582.75        658.89        35.15 o                         
 -12   2   7        436.91        499.03        47.82 o                         
 -11   2   7        301.55        315.76        30.08 o                         
 -10   2   7       1689.50       1712.30       142.42 o                         
  -9   2   7       4666.37       4512.21       116.34 o                         
  -8   2   7        578.34        578.81        33.86 o                         
  -7   2   7       4379.39       4286.76       199.72 o                         
  -6   2   7       2557.76       2634.86       103.83 o                         
  -5   2   7       5079.25       5422.06       204.83 o                         
  -4   2   7      10026.20      10984.94       255.02 o                         
  -3   2   7       7504.13       7407.47       469.38 o                         
  -2   2   7      11008.03       9927.92       287.29 o                         
  -1   2   7       6678.57       5949.68       221.78 o                         
   0   2   7       2656.76       2876.44       186.66 o                         
   1   2   7       2734.00       2707.54       177.84 o                         
   2   2   7       2851.06       2551.22       180.89 o                         
   3   2   7        447.77        495.96        45.43 o                         
   4   2   7         73.34         78.36        18.18 o                         
   5   2   7        751.98        697.32        49.28 o                         
   6   2   7        245.69        251.31        40.35 o                         
   7   2   7        278.91        320.24        22.35 o                         
   8   2   7        290.19        289.03        30.31 o                         
 -12   3   7        466.10        574.53        52.37 o                         
 -11   3   7       1071.47       1057.42        77.53 o                         
 -10   3   7       1999.95       1945.49       108.74 o                         
  -9   3   7         99.84        110.46        19.59 o                         
  -8   3   7       9704.69       9410.52       169.31 o                         
  -7   3   7       3787.96       3732.68       184.83 o                         
  -6   3   7       2895.66       3197.90       158.89 o                         
  -5   3   7       5022.64       5419.39       214.79 o                         
  -4   3   7       4071.50       4083.79       156.33 o                         
  -3   3   7       7146.64       6802.68       220.37 o                         
  -2   3   7       4987.19       4286.82       194.40 o                         
  -1   3   7       2274.01       1986.07       280.63 o                         
   0   3   7       5848.76       5716.24       256.15 o                         
   1   3   7       2745.53       2382.70       172.70 o                         
   2   3   7       1189.86       1145.95       125.12 o                         
   3   3   7        111.11         87.07        18.14 o                         
   4   3   7        442.08        426.29        40.01 o                         
   5   3   7         12.19         25.44        12.03 o                         
   6   3   7         93.56        129.24        28.45 o                         
   7   3   7        191.35        184.70        24.51 o                         
 -12   4   7        938.77       1007.38        69.70 o                         
 -11   4   7        591.34        540.58        56.19 o                         
 -10   4   7         32.61         36.88        15.60 o                         
  -9   4   7        524.44        486.79        40.38 o                         
  -8   4   7        247.42        226.04        26.81 o                         
  -7   4   7       2805.27       2854.39       137.62 o                         
  -6   4   7       3100.67       3153.69       115.25 o                         
  -5   4   7       1238.19       1211.71       103.66 o                         
  -4   4   7       2762.15       2874.95       105.65 o                         
  -3   4   7       3539.00       3826.47       126.04 o                         
  -2   4   7        550.19        497.19        48.58 o                         
  -1   4   7         95.32         95.81        22.53 o                         
   0   4   7       1150.57       1051.56       111.37 o                         
   1   4   7        950.98        743.14        69.32 o                         
   2   4   7        113.50        102.45        20.06 o                         
   3   4   7         62.47         51.50        11.99 o                         
   4   4   7          9.64         13.81         9.98 o                         
   5   4   7         31.25         44.50        13.90 o                         
   6   4   7        115.22        149.01        20.25 o                         
   7   4   7         40.12         55.20         9.52 o                         
 -12   5   7        570.86        553.55        51.77 o                         
 -11   5   7        258.10        236.78        37.60 o                         
 -10   5   7         33.94         17.29        10.02 o                         
  -9   5   7         11.86         15.43        10.61 o                         
  -8   5   7          3.12         11.39        12.16 o                         
  -7   5   7        443.84        391.65        35.02 o                         
  -6   5   7        664.70        638.16        38.39 o                         
  -5   5   7         81.49         79.45        31.14 o                         
  -4   5   7        114.00        112.97        23.82 o                         
  -3   5   7        376.62        353.87        41.72 o                         
  -2   5   7       1671.54       1761.52        96.24 o                         
  -1   5   7         51.54         57.98        25.70 o                         
   0   5   7         70.03         52.81        15.60 o                         
   1   5   7         33.36         26.28        12.49 o                         
   2   5   7        233.23        219.50        33.77 o                         
   3   5   7        220.26        213.47        28.55 o                         
   4   5   7         27.74         18.71         8.39 o                         
   5   5   7        125.54        142.32        21.15 o                         
   6   5   7         81.91         94.02        13.84 o                         
 -12   6   7          1.05         -3.11         9.44 o                         
 -11   6   7         35.43         27.32        16.20 o                         
 -10   6   7         67.09         77.82        16.71 o                         
  -9   6   7       1055.28       1029.65        58.15 o                         
  -8   6   7       3243.43       3125.29       101.26 o                         
  -7   6   7        193.51        191.79        25.59 o                         
  -6   6   7         45.19         60.40        12.31 o                         
  -5   6   7        315.69        341.16        27.38 o                         
  -4   6   7         66.44         99.00        20.51 o                         
  -3   6   7        748.00        811.34        45.72 o                         
  -2   6   7          9.16          0.51        12.82 o                         
  -1   6   7        180.89        172.42        20.28 o                         
   0   6   7        201.97        192.98        46.33 o                         
   1   6   7          6.40         22.58        10.28 o                         
   2   6   7        194.69        173.95        30.82 o                         
   3   6   7        164.52        205.84        27.62 o                         
   4   6   7          8.69         14.05        12.67 o                         
   5   6   7         47.70         37.30        14.53 o                         
 -12   7   7        665.86        799.89        56.91 o                         
 -11   7   7        915.66        910.18        69.88 o                         
 -10   7   7         28.51         18.99         9.31 o                         
  -9   7   7        468.95        448.91        38.78 o                         
  -8   7   7        623.26        592.57        44.94 o                         
  -7   7   7         43.85         27.33        22.42 o                         
  -6   7   7        351.76        323.16        27.75 o                         
  -5   7   7         38.18         43.48        13.93 o                         
  -4   7   7         78.72         79.02        17.69 o                         
  -3   7   7          7.07          9.07         8.93 o                         
  -2   7   7        102.75         98.42        20.40 o                         
  -1   7   7         24.55         17.48        11.66 o                         
   0   7   7          5.37         17.62        10.59 o                         
   1   7   7        134.65        129.33        24.46 o                         
   2   7   7        346.91        342.85        36.38 o                         
   3   7   7        202.62        240.67        39.75 o                         
   4   7   7        365.77        338.70        39.87 o                         
   5   7   7        166.66        189.50        16.84 o                         
 -11   8   7       1030.79       1190.43        74.60 o                         
 -10   8   7        724.07        759.08        37.19 o                         
  -9   8   7       1151.62       1068.23        58.25 o                         
  -8   8   7        599.79        604.05        45.26 o                         
  -7   8   7        460.73        493.87        41.39 o                         
  -6   8   7       1860.69       1838.38        79.22 o                         
  -5   8   7         50.05         25.53        17.22 o                         
  -4   8   7        732.47        717.40        51.79 o                         
  -3   8   7        201.96        216.39        28.89 o                         
  -2   8   7        711.96        641.17        35.67 o                         
  -1   8   7        261.40        238.01        26.48 o                         
   0   8   7        248.44        234.59        25.48 o                         
   1   8   7        610.72        497.63        43.90 o                         
   2   8   7        721.58        726.07        66.06 o                         
   3   8   7        670.27        698.27        56.97 o                         
   4   8   7         47.93         38.26        10.70 o                         
 -10   9   7        567.37        651.46        53.68 o                         
  -9   9   7        953.70       1006.19        73.11 o                         
  -8   9   7        481.61        535.67        55.83 o                         
  -7   9   7       1333.66       1280.50        63.89 o                         
  -6   9   7        281.41        284.96        32.44 o                         
  -5   9   7        409.59        466.47        40.97 o                         
  -4   9   7        208.29        199.54        22.70 o                         
  -3   9   7        850.15        714.57        43.98 o                         
  -2   9   7        623.54        562.20        38.59 o                         
  -1   9   7        780.65        656.64        40.70 o                         
   0   9   7        435.95        446.32        31.82 o                         
   1   9   7        612.12        590.73        58.28 o                         
   2   9   7        754.64        909.65        63.13 o                         
 -10  10   7       1217.01       1489.68        72.63 o                         
  -9  10   7        967.12       1132.32        71.26 o                         
  -8  10   7        883.23        990.95        70.84 o                         
  -7  10   7       1098.79       1093.54        56.33 o                         
  -6  10   7        802.92        816.01        54.16 o                         
  -5  10   7        861.37        855.10        52.72 o                         
  -4  10   7       1147.39       1109.74        60.09 o                         
  -3  10   7        301.80        261.70        24.79 o                         
  -2  10   7       1065.60       1019.37        47.03 o                         
  -1  10   7        185.49        220.52        28.83 o                         
   0  10   7        571.60        596.11        54.46 o                         
   1  10   7        583.10        615.12        48.66 o                         
  -8  11   7       1154.55       1245.36        70.84 o                         
  -7  11   7        388.51        412.63        56.61 o                         
  -6  11   7        319.87        333.76        29.61 o                         
  -5  11   7        235.25        234.46        22.05 o                         
  -4  11   7         93.75         94.06        17.49 o                         
  -3  11   7        146.66        140.97        19.42 o                         
  -2  11   7          9.32         11.01         8.20 o                         
  -1  11   7        347.42        359.69        36.94 o                         
  -5  12   7         37.65         40.53        14.05 o                         
  -3 -11   8         16.21         38.14        17.75 o                         
  -2 -11   8         14.96          9.56        15.00 o                         
  -1 -11   8          2.59          1.12        10.49 o                         
   0 -11   8         70.79         76.41        58.73 o                         
   1 -11   8         57.92         73.87        22.69 o                         
   2 -11   8        268.94        279.46        42.02 o                         
   3 -11   8        423.24        467.53        48.60 o                         
   4 -11   8        480.72        506.50        44.36 o                         
   5 -11   8        137.37        163.49        24.75 o                         
  -5 -10   8        161.66        157.99        29.53 o                         
  -4 -10   8         96.01         56.49        22.00 o                         
  -3 -10   8          2.23          0.30        17.28 o                         
  -2 -10   8         95.69         86.12        21.41 o                         
  -1 -10   8          1.40         10.11        12.31 o                         
   0 -10   8        454.60        424.78        41.73 o                         
   1 -10   8        209.80        204.82        29.22 o                         
   3 -10   8         35.23         41.01        19.73 o                         
   4 -10   8        307.85        305.29        43.34 o                         
   5 -10   8          8.21          6.46         9.15 o                         
   6 -10   8        110.95        111.85        20.38 o                         
  -6  -9   8        141.84        110.07        24.96 o                         
  -5  -9   8         69.36         57.93        23.73 o                         
  -4  -9   8        580.36        542.50        47.53 o                         
  -3  -9   8        410.42        319.19        29.94 o                         
  -2  -9   8          8.90         15.04        23.49 o                         
  -1  -9   8         22.11         20.88        18.35 o                         
   0  -9   8        150.57        146.03        20.92 o                         
   1  -9   8         49.78         57.89        14.59 o                         
   2  -9   8         10.93          6.54        12.44 o                         
   3  -9   8        151.27        140.28        26.10 o                         
   4  -9   8        631.35        662.79        48.53 o                         
   5  -9   8        122.03        150.52        33.06 o                         
   6  -9   8        372.06        389.93        45.49 o                         
   7  -9   8        705.79        765.58        49.68 o                         
  -8  -8   8        117.63        298.17        41.90 o                         
  -7  -8   8         11.68        -27.32        28.75 o                         
  -6  -8   8        198.40        219.34        35.12 o                         
  -5  -8   8        692.43        624.37        51.48 o                         
  -4  -8   8       1296.87       1225.12        59.14 o                         
  -3  -8   8        397.35        385.09        34.14 o                         
  -2  -8   8       2697.06       2444.07       139.79 o                         
  -1  -8   8       2479.86       2177.77        76.85 o                         
   0  -8   8       2708.17       2090.72        94.14 o                         
   1  -8   8       1315.43       1084.32        68.24 o                         
   2  -8   8        934.12        842.00        59.76 o                         
   3  -8   8       1839.75       1651.80        67.75 o                         
   4  -8   8       1268.69       1235.15        88.08 o                         
   5  -8   8       1143.87       1122.82        51.11 o                         
   6  -8   8        671.29        750.04        66.17 o                         
   7  -8   8       1428.15       1545.33        78.79 o                         
  -8  -7   8        204.83        164.81        32.70 o                         
  -7  -7   8        350.96        406.36        76.40 o                         
  -6  -7   8       1841.61       1847.70       135.79 o                         
  -5  -7   8       3535.17       3527.62       124.76 o                         
  -4  -7   8       2074.86       1948.59        65.96 o                         
  -3  -7   8       2441.76       2219.21        97.49 o                         
  -2  -7   8       2919.93       2716.51       153.21 o                         
  -1  -7   8       3640.14       3344.42        94.12 o                         
   0  -7   8       3861.54       3392.56       117.59 o                         
   1  -7   8       1367.28       1231.77        71.17 o                         
   2  -7   8       2132.43       1892.35        72.32 o                         
   3  -7   8       1426.15       1387.96        61.84 o                         
   4  -7   8       1233.94       1194.14        56.20 o                         
   5  -7   8        965.85        917.52        68.18 o                         
   6  -7   8        902.46       1016.13        45.58 o                         
   7  -7   8        116.92        112.12        17.37 o                         
  -9  -6   8        892.50       1038.73       142.06 o                         
  -8  -6   8        705.84        761.10        63.99 o                         
  -7  -6   8        696.38        713.23        44.82 o                         
  -6  -6   8        993.90        896.44        51.86 o                         
  -5  -6   8       1085.69        969.23        45.52 o                         
  -4  -6   8      10216.68       9374.48       182.23 o                         
  -3  -6   8        208.89        205.60        30.67 o                         
  -2  -6   8       2774.63       2419.11       135.70 o                         
  -1  -6   8       1794.87       1787.00        87.69 o                         
   0  -6   8        847.65        865.19        55.37 o                         
   1  -6   8        362.59        312.52        47.88 o                         
   2  -6   8        315.59        272.57        32.78 o                         
   3  -6   8        836.25        784.99        56.38 o                         
   4  -6   8        828.49        878.04        47.85 o                         
   5  -6   8        939.95       1100.86        51.54 o                         
   6  -6   8        831.74        882.61        44.22 o                         
   7  -6   8        280.41        282.87        22.20 o                         
   8  -6   8        657.48        744.06        50.51 o                         
 -10  -5   8        554.16        612.72        38.38 o                         
  -9  -5   8        669.16        718.06        50.73 o                         
  -8  -5   8       1076.82       1075.33        51.71 o                         
  -7  -5   8       1886.68       1842.13        61.00 o                         
  -6  -5   8        420.06        411.60        33.26 o                         
  -5  -5   8       2057.00       1842.47       102.25 o                         
  -4  -5   8        326.55        313.84        33.63 o                         
  -3  -5   8       4462.91       4268.89       219.92 o                         
  -2  -5   8       2944.88       2710.18       125.88 o                         
  -1  -5   8        358.10        353.23        70.60 o                         
   0  -5   8       1109.84       1040.50       119.50 o                         
   1  -5   8        246.20        195.59        52.43 o                         
   2  -5   8         16.79         35.81        13.57 o                         
   3  -5   8         21.51         25.24        13.11 o                         
   4  -5   8         15.80         20.54        10.76 o                         
   5  -5   8        413.50        547.59        46.63 o                         
   6  -5   8        559.63        607.52        37.62 o                         
   7  -5   8        475.64        482.18        37.49 o                         
   8  -5   8         82.10        110.59        22.42 o                         
 -10  -4   8        287.13        283.20        23.31 o                         
  -9  -4   8        309.14        301.44        27.16 o                         
  -8  -4   8        542.53        523.37        36.70 o                         
  -7  -4   8       1462.96       1359.57        59.02 o                         
  -6  -4   8       5230.93       4846.22       129.41 o                         
  -5  -4   8       1781.02       1831.25        77.47 o                         
  -4  -4   8        157.19        140.42        39.99 o                         
  -3  -4   8        335.36        337.45        62.53 o                         
  -2  -4   8        648.50        571.06        80.28 o                         
  -1  -4   8         50.25         18.17        18.05 o                         
   0  -4   8         98.34        111.73        36.52 o                         
   1  -4   8        330.53        316.05        66.47 o                         
   2  -4   8        790.03        756.08        99.95 o                         
   3  -4   8        798.99        850.70        54.60 o                         
   4  -4   8        285.28        313.49        55.74 o                         
   5  -4   8          3.21         11.30         9.60 o                         
   6  -4   8        219.40        277.67        33.03 o                         
   7  -4   8        221.79        197.76        25.03 o                         
   8  -4   8        140.43        146.46        25.41 o                         
 -11  -3   8         35.52         26.42        13.99 o                         
 -10  -3   8        361.80        343.00        26.72 o                         
  -9  -3   8        841.67        794.91        43.20 o                         
  -8  -3   8         86.29         75.05        15.27 o                         
  -7  -3   8          1.27         13.85         9.09 o                         
  -6  -3   8        156.70        173.89        24.15 o                         
  -5  -3   8        471.90        428.73        68.21 o                         
  -4  -3   8         35.99         41.11        16.70 o                         
  -3  -3   8         18.72          8.59        10.82 o                         
  -2  -3   8         15.89          1.97        10.70 o                         
  -1  -3   8       1159.67       1137.16       109.16 o                         
   0  -3   8       3864.79       3824.92       207.25 o                         
   1  -3   8         12.73         52.07        27.20 o                         
   2  -3   8       1024.06       1041.70       111.31 o                         
   3  -3   8        205.19        203.11        31.92 o                         
   4  -3   8        511.95        503.11        35.74 o                         
   5  -3   8        100.51         94.47        19.83 o                         
   6  -3   8        158.12        149.46        23.64 o                         
   7  -3   8         90.97         66.16        14.94 o                         
   8  -3   8         48.52         51.59        16.08 o                         
 -11  -2   8        538.39        561.66        40.26 o                         
 -10  -2   8       1104.80       1163.68        49.25 o                         
  -9  -2   8       1151.01       1124.62        51.09 o                         
  -8  -2   8       2311.06       2047.80        97.95 o                         
  -7  -2   8        627.56        635.88        45.17 o                         
  -6  -2   8        351.81        342.69        43.86 o                         
  -5  -2   8       1001.03        868.26        65.59 o                         
  -4  -2   8         69.11         73.89        30.07 o                         
  -3  -2   8        375.07        457.96        46.47 o                         
  -2  -2   8        838.29        842.17        63.05 o                         
  -1  -2   8        307.89        334.88        58.46 o                         
   0  -2   8       2164.14       2045.02       142.39 o                         
   1  -2   8        707.99        767.25        90.62 o                         
   2  -2   8        512.40        448.19        50.52 o                         
   3  -2   8         34.70         27.87         8.10 o                         
   4  -2   8        672.23        681.42        40.74 o                         
   5  -2   8        163.68        157.75        23.70 o                         
   6  -2   8        304.36        363.81        35.84 o                         
   7  -2   8         63.56         74.60        23.25 o                         
   8  -2   8        191.49        219.21        30.43 o                         
 -12  -1   8        759.56        882.15        65.88 o                         
 -11  -1   8       1284.42       1290.38        61.53 o                         
 -10  -1   8       1101.91       1158.81        61.88 o                         
  -9  -1   8       1522.42       1437.49        95.76 o                         
  -8  -1   8       1024.09       1064.71        81.66 o                         
  -7  -1   8       1612.92       1557.23        96.66 o                         
  -6  -1   8         82.31         72.65        23.34 o                         
  -5  -1   8        764.38        707.96        47.15 o                         
  -4  -1   8       1008.19       1042.35       101.56 o                         
  -3  -1   8         74.65         76.55        23.01 o                         
  -2  -1   8        803.25        906.00        63.04 o                         
  -1  -1   8       1214.17       1238.47        73.76 o                         
   0  -1   8       3728.60       3620.43       128.60 o                         
   1  -1   8       1050.00       1073.08        97.50 o                         
   2  -1   8       4042.13       3872.26       211.79 o                         
   3  -1   8       1994.34       1990.23        66.01 o                         
   4  -1   8       2589.59       2753.98        80.17 o                         
   5  -1   8       1307.02       1330.52        71.82 o                         
   6  -1   8       1188.65       1147.62        87.81 o                         
   7  -1   8        677.02        700.90        62.65 o                         
   8  -1   8        269.45        284.08        21.93 o                         
 -12   0   8        114.80        111.13        25.23 o                         
 -11   0   8        588.28        638.48        43.83 o                         
 -10   0   8        713.78        776.10        69.82 o                         
  -9   0   8        381.45        359.27        48.24 o                         
  -8   0   8        519.88        494.13        55.18 o                         
  -7   0   8        289.31        311.39        34.22 o                         
  -6   0   8       1363.09       1387.21        65.34 o                         
  -5   0   8         94.40         99.29        22.14 o                         
  -4   0   8         97.52         85.84        19.81 o                         
  -3   0   8       2231.64       2526.53       154.89 o                         
  -2   0   8       1128.12       1315.36       110.83 o                         
  -1   0   8       3130.82       3208.24       169.71 o                         
   0   0   8       4000.22       3869.69       186.27 o                         
   1   0   8       3029.94       3588.55       177.18 o                         
   2   0   8       3383.66       3466.49       204.62 o                         
   3   0   8       4087.07       4147.12        97.86 o                         
   4   0   8       3868.98       3947.03       104.08 o                         
   5   0   8        380.14        455.63        57.09 o                         
   6   0   8       1219.87       1217.68        88.17 o                         
   7   0   8       1194.03       1187.32        76.93 o                         
   8   0   8        975.36        974.72        37.93 o                         
 -12   1   8        946.04        990.47        70.54 o                         
 -11   1   8       1031.88       1044.49        53.51 o                         
 -10   1   8       1162.93       1163.18        59.52 o                         
  -9   1   8         64.30         78.53        16.69 o                         
  -8   1   8        826.09        808.34        49.73 o                         
  -7   1   8        925.15        820.19        53.49 o                         
  -6   1   8       3573.41       3932.67       107.82 o                         
  -5   1   8       3841.48       3704.61       153.69 o                         
  -4   1   8       3458.24       3445.61       176.50 o                         
  -3   1   8       2548.97       2319.10       147.89 o                         
  -2   1   8       9763.09       9866.65       301.40 o                         
  -1   1   8       6105.32       5830.12       230.09 o                         
   0   1   8       6733.15       6619.49       243.78 o                         
   1   1   8       5355.61       5580.07       260.69 o                         
   2   1   8       6365.08       6591.16       290.46 o                         
   3   1   8       1439.28       1506.82        57.13 o                         
   4   1   8       2390.50       2242.23        72.20 o                         
   5   1   8       1269.49       1135.85        88.05 o                         
   6   1   8        649.68        692.77        64.32 o                         
   7   1   8        375.74        428.71        31.47 o                         
 -12   2   8       1053.51       1167.95        51.69 o                         
 -11   2   8        164.17        146.34        29.17 o                         
 -10   2   8       1105.76       1104.31        58.61 o                         
  -9   2   8       1366.05       1268.93        63.56 o                         
  -8   2   8       1213.12       1253.43        62.48 o                         
  -7   2   8       1086.92       1139.11        84.32 o                         
  -6   2   8       1227.65       1251.02        76.33 o                         
  -5   2   8       4158.50       4348.40       186.45 o                         
  -4   2   8       4197.14       4401.19       235.56 o                         
  -3   2   8       2904.52       2653.20       164.03 o                         
  -2   2   8       5596.47       5079.36       222.49 o                         
  -1   2   8       3347.05       3077.51       172.52 o                         
   0   2   8       1499.58       1549.45       139.22 o                         
   1   2   8       1363.21       1358.58       133.60 o                         
   2   2   8        760.32        649.27        37.05 o                         
   3   2   8       2547.55       2482.30        93.11 o                         
   4   2   8         14.97         26.69         9.43 o                         
   5   2   8        200.88        178.33        24.56 o                         
   6   2   8          6.79          1.41         6.01 o                         
   7   2   8          6.53          6.32         7.00 o                         
 -12   3   8        590.80        643.33        54.94 o                         
 -11   3   8       1866.11       1887.14       103.60 o                         
 -10   3   8       1034.30       1057.36        80.88 o                         
  -9   3   8         80.18         86.74        24.21 o                         
  -8   3   8       3214.72       2922.38       137.31 o                         
  -7   3   8        170.86        182.54        24.10 o                         
  -6   3   8        340.37        419.05        60.56 o                         
  -5   3   8        368.44        414.38        67.79 o                         
  -4   3   8       1076.56        988.81       128.58 o                         
  -3   3   8        875.81        737.60        89.07 o                         
  -2   3   8         22.90         22.24        18.23 o                         
  -1   3   8       1079.59       1008.72       173.66 o                         
   0   3   8       1032.39       1110.26       120.03 o                         
   1   3   8        352.84        288.19        62.59 o                         
   2   3   8        359.52        340.56        34.88 o                         
   3   3   8        112.84        128.06        22.11 o                         
   4   3   8        514.35        509.59        41.58 o                         
   5   3   8          8.73         11.39         9.07 o                         
   6   3   8          1.25          7.52         5.58 o                         
   7   3   8          7.42          8.85         8.13 o                         
 -12   4   8         63.27         79.09        21.70 o                         
 -11   4   8        104.95         86.86        24.21 o                         
 -10   4   8        436.67        419.64        52.72 o                         
  -9   4   8         15.74         12.61        13.15 o                         
  -8   4   8         15.92         10.15        14.50 o                         
  -7   4   8       1165.23       1144.30        61.03 o                         
  -6   4   8        313.24        332.25        28.49 o                         
  -5   4   8       2016.65       1950.15       142.57 o                         
  -4   4   8       1337.98       1365.22        79.98 o                         
  -3   4   8          1.88         17.52        14.35 o                         
  -2   4   8         51.09         42.50        22.72 o                         
  -1   4   8        897.15        757.33        92.96 o                         
   0   4   8        203.96        210.60        32.02 o                         
   1   4   8        115.56        116.72        21.09 o                         
   2   4   8         61.64         92.72        14.95 o                         
   3   4   8         35.48         26.67         9.48 o                         
   4   4   8        231.96        280.84        30.29 o                         
   5   4   8          8.32         13.19        11.42 o                         
   6   4   8          0.39          1.36         5.50 o                         
 -12   5   8        165.37        175.39        29.83 o                         
 -11   5   8        160.30        169.47        31.62 o                         
 -10   5   8        329.66        345.40        48.30 o                         
  -9   5   8        652.09        645.04        58.43 o                         
  -8   5   8        162.16        149.15        22.94 o                         
  -7   5   8        345.21        343.62        34.43 o                         
  -6   5   8        247.18        279.15        30.37 o                         
  -5   5   8       4077.09       4045.01       221.74 o                         
  -4   5   8       1281.89       1355.70        63.14 o                         
  -3   5   8        521.32        499.57        52.62 o                         
  -2   5   8       1089.40       1095.60        62.56 o                         
  -1   5   8        385.17        355.27        36.24 o                         
   0   5   8        226.92        224.80        23.74 o                         
   1   5   8         27.73         16.08        14.29 o                         
   2   5   8        183.11        191.78        27.56 o                         
   3   5   8        104.54         91.47        20.26 o                         
   4   5   8         56.29         59.05        13.92 o                         
   5   5   8          3.48         -0.72         7.09 o                         
 -12   6   8        111.59        123.86        24.45 o                         
 -11   6   8         24.53         32.22        14.59 o                         
 -10   6   8        848.30        827.81        72.45 o                         
  -9   6   8        432.96        421.94        37.86 o                         
  -8   6   8       1618.52       1436.26       146.55 o                         
  -7   6   8       3296.78       3254.43       106.14 o                         
  -6   6   8       6379.86       6592.72       130.49 o                         
  -5   6   8       2784.16       2799.57        70.23 o                         
  -4   6   8       1239.43       1255.02        56.11 o                         
  -3   6   8       1794.35       1764.69        85.90 o                         
  -2   6   8        831.41        807.78        55.53 o                         
  -1   6   8        366.60        345.97        29.66 o                         
   0   6   8        747.18        754.82        54.84 o                         
   1   6   8        271.08        256.28        42.68 o                         
   2   6   8         70.09         56.10        15.11 o                         
   3   6   8         47.90         69.64        16.19 o                         
   4   6   8         66.90        100.85        22.24 o                         
   5   6   8         96.00        100.19        18.83 o                         
 -11   7   8       1679.83       1780.62        95.11 o                         
 -10   7   8       1180.58       1222.78        58.05 o                         
  -9   7   8       3267.84       3247.57        81.96 o                         
  -8   7   8        701.38        737.94        50.76 o                         
  -7   7   8       1574.49       1580.58        74.50 o                         
  -6   7   8       3129.26       3242.81        88.83 o                         
  -5   7   8       1690.81       1638.01        78.66 o                         
  -4   7   8       2609.33       2540.81        98.70 o                         
  -3   7   8        611.16        560.32        47.13 o                         
  -2   7   8       1168.92       1116.67        70.71 o                         
  -1   7   8         20.63          9.99        17.07 o                         
   0   7   8         39.07         49.55        13.31 o                         
   1   7   8        196.18        208.79        29.12 o                         
   2   7   8        161.34        150.16        22.24 o                         
   3   7   8         45.53         59.90        18.23 o                         
   4   7   8        114.64        134.62        20.86 o                         
 -11   8   8       1086.65       1228.80        72.51 o                         
 -10   8   8       1033.52       1105.02        53.28 o                         
  -9   8   8        547.13        587.63        48.12 o                         
  -8   8   8       2216.05       2195.45        68.12 o                         
  -7   8   8        972.10       1013.37        58.82 o                         
  -6   8   8        650.32        649.78        48.69 o                         
  -5   8   8        229.40        213.42        29.09 o                         
  -4   8   8       1431.55       1389.21        72.97 o                         
  -3   8   8       1017.27        916.97        48.05 o                         
  -2   8   8       1792.35       1776.41        58.42 o                         
  -1   8   8        127.50        126.60        19.19 o                         
   0   8   8        289.17        290.97        33.33 o                         
   1   8   8        176.44        188.02        25.17 o                         
   2   8   8        255.54        269.18        36.11 o                         
   3   8   8        277.74        286.40        31.02 o                         
 -10   9   8        339.55        389.22        39.99 o                         
  -9   9   8        162.62        180.29        30.91 o                         
  -8   9   8         71.55         59.96        21.16 o                         
  -7   9   8       1571.98       1539.50        69.82 o                         
  -6   9   8        616.10        619.68        45.77 o                         
  -5   9   8        377.18        366.30        36.63 o                         
  -4   9   8        599.89        561.69        36.89 o                         
  -3   9   8        349.33        343.40        24.79 o                         
  -2   9   8        191.37        160.56        20.29 o                         
  -1   9   8        439.32        461.25        32.21 o                         
   0   9   8        449.82        454.91        81.18 o                         
   1   9   8        281.37        279.16        34.91 o                         
   2   9   8        256.73        227.16        26.06 o                         
  -9  10   8        169.59        176.29        27.62 o                         
  -8  10   8        353.96        410.44        45.01 o                         
  -7  10   8        590.19        615.08        40.39 o                         
  -6  10   8        506.86        440.32        39.99 o                         
  -5  10   8        435.04        402.32        41.87 o                         
  -4  10   8         23.20         23.06        14.88 o                         
  -3  10   8        299.27        298.32        24.33 o                         
  -2  10   8       1227.43       1273.77        64.06 o                         
  -1  10   8         64.09         67.01        18.47 o                         
   0  10   8         55.16         52.43        14.41 o                         
  -8  11   8        457.05        502.56        41.13 o                         
  -7  11   8        460.67        476.85        30.83 o                         
  -6  11   8        630.22        662.39        37.68 o                         
  -5  11   8        482.66        471.12        31.82 o                         
  -4  11   8        125.61        106.17        24.99 o                         
  -3  11   8         44.97         45.73        16.62 o                         
  -3 -11   9         64.46         53.62        18.23 o                         
  -2 -11   9        157.08        213.95        34.85 o                         
  -1 -11   9        424.38        508.97        48.72 o                         
   0 -11   9        161.57        187.57        31.35 o                         
   1 -11   9        212.98        241.65        25.35 o                         
   2 -11   9         21.26          1.79        10.64 o                         
   3 -11   9         33.84         12.43         9.09 o                         
  -4 -10   9         26.81         26.66        16.38 o                         
  -3 -10   9        417.71        495.92        59.60 o                         
  -2 -10   9        691.63        731.43        92.90 o                         
  -1 -10   9       1150.10       1208.46       173.42 o                         
   0 -10   9        572.48        621.90       100.49 o                         
   1 -10   9        389.19        372.00        53.62 o                         
   2 -10   9        871.66        979.11        75.02 o                         
   3 -10   9        383.44        462.80        51.89 o                         
   4 -10   9        204.92        231.58        33.83 o                         
   5 -10   9        143.15        148.07        24.87 o                         
  -6  -9   9         74.22         98.47        29.35 o                         
  -5  -9   9        231.33        234.12        28.70 o                         
  -4  -9   9        582.69        687.72        50.55 o                         
  -3  -9   9        135.31        155.01        28.31 o                         
  -2  -9   9       2536.21       2180.34       204.92 o                         
  -1  -9   9       1752.00       1740.74        59.46 o                         
   0  -9   9        909.09        809.86        56.49 o                         
   1  -9   9        992.23       1003.72        63.06 o                         
   2  -9   9        316.35        297.68        34.89 o                         
   3  -9   9       2212.58       2332.42       102.37 o                         
   4  -9   9        606.50        677.05        64.44 o                         
   5  -9   9        385.18        397.76        45.31 o                         
   6  -9   9       1228.85       1245.24        66.59 o                         
  -7  -8   9          8.78        -20.15        23.19 o                         
  -6  -8   9        415.29        376.85        36.98 o                         
  -5  -8   9         42.97         19.39        30.61 o                         
  -4  -8   9         63.61         47.46        13.06 o                         
  -3  -8   9        960.33        818.13        64.74 o                         
  -2  -8   9       2427.12       2396.16       242.25 o                         
  -1  -8   9       1260.04       1211.47        58.32 o                         
   0  -8   9       2274.97       2000.71        91.64 o                         
   1  -8   9       1671.42       1638.16        82.87 o                         
   2  -8   9       3652.17       3356.83       115.86 o                         
   3  -8   9       1116.25       1164.67        54.61 o                         
   4  -8   9       1333.95       1406.06        69.73 o                         
   5  -8   9       1443.49       1463.98        66.32 o                         
   6  -8   9        688.17        702.16        55.95 o                         
  -8  -7   9          6.29        -17.28        23.01 o                         
  -7  -7   9          9.48        -11.04        11.04 o                         
  -6  -7   9        362.39        380.93        33.69 o                         
  -5  -7   9        343.90        323.62        30.84 o                         
  -4  -7   9        110.04         79.87        19.74 o                         
  -3  -7   9        904.06        762.35        58.67 o                         
  -2  -7   9        723.96        698.55        54.70 o                         
  -1  -7   9       1958.88       1870.44       111.43 o                         
   0  -7   9       3070.59       2748.66       111.46 o                         
   1  -7   9       2446.27       2299.46        96.90 o                         
   2  -7   9       2989.80       2928.76        89.06 o                         
   3  -7   9        900.32        944.57        50.22 o                         
   4  -7   9        425.81        428.37        32.89 o                         
   5  -7   9        369.97        420.82        30.05 o                         
   6  -7   9        227.93        237.32        31.59 o                         
   7  -7   9        333.05        358.07        33.24 o                         
  -9  -6   9        169.06        175.61        53.47 o                         
  -8  -6   9         11.90         -9.03        14.60 o                         
  -7  -6   9       1071.91       1073.89        54.70 o                         
  -6  -6   9        790.87        753.49        47.78 o                         
  -5  -6   9        329.20        327.43        27.11 o                         
  -4  -6   9       5340.67       5033.84       118.60 o                         
  -3  -6   9       1257.44       1187.74        69.16 o                         
  -2  -6   9       3420.25       3175.42       158.35 o                         
  -1  -6   9        225.09        206.70        28.19 o                         
   0  -6   9       1327.11       1271.19        98.99 o                         
   1  -6   9        735.01        717.28        53.38 o                         
   2  -6   9        720.13        689.45        52.17 o                         
   3  -6   9        125.50        118.75        23.49 o                         
   4  -6   9          2.61          0.23        10.43 o                         
   5  -6   9         36.71         33.64        12.83 o                         
   6  -6   9          2.47         14.96         8.01 o                         
   7  -6   9        428.65        460.16        30.47 o                         
 -10  -5   9          2.18          5.80        12.67 o                         
  -9  -5   9         10.63         14.03        15.39 o                         
  -8  -5   9         89.48         77.52        19.06 o                         
  -7  -5   9        422.48        411.33        35.00 o                         
  -6  -5   9          0.90         -7.88        14.17 o                         
  -5  -5   9         44.68         45.49        16.90 o                         
  -4  -5   9         13.87         34.06        16.37 o                         
  -3  -5   9        942.16       1021.13        62.50 o                         
  -2  -5   9        306.67        259.97        35.03 o                         
  -1  -5   9        264.66        249.63        42.92 o                         
   0  -5   9         31.36         37.48        22.95 o                         
   1  -5   9        304.84        314.58        34.50 o                         
   2  -5   9        169.57        187.58        27.60 o                         
   3  -5   9       2635.54       2719.15       155.21 o                         
   4  -5   9        128.97        111.86        17.08 o                         
   5  -5   9         25.19         27.55        17.22 o                         
   6  -5   9        335.18        345.05        25.93 o                         
   7  -5   9         10.25          2.86         6.77 o                         
 -10  -4   9         21.09         10.79        13.06 o                         
  -9  -4   9        151.30        160.29        24.99 o                         
  -8  -4   9          3.94         17.56        10.19 o                         
  -7  -4   9        579.26        584.01        39.51 o                         
  -6  -4   9       5706.76       5217.51       202.41 o                         
  -5  -4   9        199.54        185.91        39.69 o                         
  -4  -4   9          9.53         28.97        18.53 o                         
  -3  -4   9         50.74         20.41        43.82 o                         
  -2  -4   9        370.81        273.49        58.46 o                         
  -1  -4   9        854.17        863.56       105.93 o                         
   0  -4   9        188.60        124.88        40.41 o                         
   1  -4   9        510.12        435.31        38.64 o                         
   2  -4   9        139.82        147.61        23.83 o                         
   3  -4   9        852.29        863.25        55.39 o                         
   4  -4   9        910.60        941.23        59.41 o                         
   5  -4   9        703.62        747.65        51.46 o                         
   6  -4   9        321.62        327.36        34.10 o                         
   7  -4   9        291.68        296.71        26.65 o                         
   8  -4   9        130.42        142.33        20.56 o                         
 -11  -3   9        196.32        198.88        33.89 o                         
 -10  -3   9        946.53       1056.81        57.67 o                         
  -9  -3   9       2136.91       1948.78        67.50 o                         
  -8  -3   9       1674.13       1538.97        62.66 o                         
  -7  -3   9       1795.28       1703.16        77.88 o                         
  -6  -3   9       1386.14       1276.53        66.96 o                         
  -5  -3   9       3133.06       3171.57       106.74 o                         
  -4  -3   9       7947.29       7668.38       508.83 o                         
  -3  -3   9       1034.76       1221.69       119.32 o                         
  -2  -3   9       2012.92       2063.31       105.89 o                         
  -1  -3   9       4146.23       3790.07       206.12 o                         
   0  -3   9        532.00        472.31        73.71 o                         
   1  -3   9        463.60        471.83        73.59 o                         
   2  -3   9       1122.86       1075.93        47.65 o                         
   3  -3   9       2107.17       2247.54        82.02 o                         
   4  -3   9       1541.69       1647.62        62.95 o                         
   5  -3   9        435.73        396.99        37.48 o                         
   6  -3   9        621.14        647.81        46.39 o                         
   7  -3   9        438.80        501.73        33.46 o                         
   8  -3   9        327.17        327.05        30.85 o                         
 -11  -2   9        652.11        747.59        67.25 o                         
 -10  -2   9       1509.32       1473.33        57.76 o                         
  -9  -2   9        629.68        626.08        38.75 o                         
  -8  -2   9       4026.37       3711.17       133.25 o                         
  -7  -2   9       6652.72       6408.71       147.40 o                         
  -6  -2   9       2583.68       2544.05        76.76 o                         
  -5  -2   9       3092.44       2969.76       129.70 o                         
  -4  -2   9       2083.84       2039.94       154.29 o                         
  -3  -2   9       1150.15       1198.20       114.65 o                         
  -2  -2   9       1232.31       1204.54        77.91 o                         
  -1  -2   9        553.91        593.82        54.78 o                         
   0  -2   9       1336.58       1308.74        81.78 o                         
   1  -2   9        752.45        773.69        64.58 o                         
   2  -2   9       1190.90       1293.21        52.87 o                         
   3  -2   9        351.81        382.65        34.14 o                         
   4  -2   9       1138.43       1283.20        55.11 o                         
   5  -2   9        468.06        482.98        41.41 o                         
   6  -2   9        770.30        829.00        49.18 o                         
   7  -2   9        432.12        451.87        30.43 o                         
   8  -2   9        693.88        728.94        44.24 o                         
 -12  -1   9        926.37       1005.71        66.00 o                         
 -11  -1   9       1774.45       1663.21        98.34 o                         
 -10  -1   9        866.87        884.79        43.49 o                         
  -9  -1   9       1777.29       1817.25        78.01 o                         
  -8  -1   9       2331.07       2394.87       115.85 o                         
  -7  -1   9       1311.90       1291.35        54.85 o                         
  -6  -1   9       2779.49       2623.91       130.38 o                         
  -5  -1   9       3452.53       2984.47       231.19 o                         
  -4  -1   9       1343.21       1372.27       123.80 o                         
  -3  -1   9        174.65        144.78        40.23 o                         
  -2  -1   9        511.34        455.63        69.34 o                         
  -1  -1   9         50.80         23.61        18.17 o                         
   0  -1   9        269.83        231.94        48.30 o                         
   1  -1   9        831.68        808.38        88.35 o                         
   2  -1   9       1659.57       1811.71        62.27 o                         
   3  -1   9       1855.53       1967.15        67.05 o                         
   4  -1   9        704.69        742.43        41.67 o                         
   5  -1   9        401.08        420.89        37.63 o                         
   6  -1   9       2112.03       2173.24       111.85 o                         
   7  -1   9       1295.32       1281.68        53.80 o                         
 -12   0   9        863.19        927.70        64.44 o                         
 -11   0   9       1619.07       1610.85        95.65 o                         
 -10   0   9        296.03        307.96        32.19 o                         
  -9   0   9        945.46        998.89        95.50 o                         
  -8   0   9       2195.21       2077.48       117.82 o                         
  -7   0   9       1605.96       1619.70        66.56 o                         
  -6   0   9       1382.29       1473.19        71.83 o                         
  -5   0   9        210.31        228.61        35.68 o                         
  -4   0   9        441.77        462.39        70.72 o                         
  -3   0   9       6600.49       7243.70       274.44 o                         
  -2   0   9       1657.39       1870.34       137.49 o                         
  -1   0   9       1124.41       1192.22       110.11 o                         
   0   0   9         28.03         17.99        15.30 o                         
   1   0   9       1266.71       1270.23       126.73 o                         
   2   0   9       1185.63       1211.19        62.41 o                         
   3   0   9       1813.80       1869.94        64.76 o                         
   4   0   9       1250.24       1206.35        52.62 o                         
   5   0   9       1583.79       1475.45        96.90 o                         
   6   0   9       1488.88       1581.32        91.82 o                         
   7   0   9         48.16         82.10        13.34 o                         
 -12   1   9        303.77        364.41        40.59 o                         
 -11   1   9         41.69         59.00        20.80 o                         
 -10   1   9        214.84        228.41        37.36 o                         
  -9   1   9       1262.50       1244.94        88.83 o                         
  -8   1   9        347.45        267.87        42.56 o                         
  -7   1   9        797.40        802.17        71.85 o                         
  -6   1   9        708.98        752.39        50.43 o                         
  -5   1   9        207.68        192.35        39.10 o                         
  -4   1   9       1184.09       1357.63       121.71 o                         
  -3   1   9        490.14        482.71        72.27 o                         
  -2   1   9        124.93        149.27        41.25 o                         
  -1   1   9        692.08        677.83        83.03 o                         
   0   1   9        432.16        421.56        64.80 o                         
   1   1   9       1471.92       1261.86       127.27 o                         
   2   1   9       2225.18       2256.20       107.12 o                         
   3   1   9        113.21        154.34        46.21 o                         
   4   1   9        798.23        836.74        43.02 o                         
   5   1   9        246.64        268.88        41.73 o                         
   6   1   9        272.15        297.58        37.96 o                         
   7   1   9         66.58         71.21        11.29 o                         
 -12   2   9         46.32         71.69        13.25 o                         
 -11   2   9         13.24         13.37         7.69 o                         
 -10   2   9         31.71         47.40        18.23 o                         
  -9   2   9          2.36         -7.23        12.55 o                         
  -8   2   9        580.28        560.36        61.63 o                         
  -7   2   9         91.51         60.50        21.10 o                         
  -6   2   9          9.83          3.39        22.57 o                         
  -5   2   9          5.54         11.36        14.59 o                         
  -4   2   9        580.89        475.96        73.83 o                         
  -3   2   9        353.34        248.02        53.80 o                         
  -2   2   9          0.52         -6.04        13.99 o                         
  -1   2   9        140.32        148.25        41.73 o                         
   0   2   9         22.33         41.43        24.87 o                         
   1   2   9        202.36        197.39        35.87 o                         
   2   2   9         89.78         76.94        13.13 o                         
   3   2   9        396.95        399.09        35.60 o                         
   4   2   9         52.74         59.13        12.82 o                         
   5   2   9        166.07        181.25        32.88 o                         
   6   2   9         11.58         12.49         8.85 o                         
 -12   3   9         46.35         47.93        10.77 o                         
 -11   3   9         17.69         29.65        15.66 o                         
 -10   3   9         22.06         12.61        11.84 o                         
  -9   3   9        128.23         86.68        26.12 o                         
  -8   3   9         14.78         34.61        18.05 o                         
  -7   3   9       1455.98       1452.25       100.19 o                         
  -6   3   9       1369.94       1422.53        67.31 o                         
  -5   3   9        210.05        237.56        52.84 o                         
  -4   3   9         19.43          9.50        16.02 o                         
  -3   3   9       2007.22       1886.42       148.19 o                         
  -2   3   9       1781.45       1507.07       131.63 o                         
  -1   3   9       1124.73       1075.11       118.90 o                         
   0   3   9        639.67        702.99        67.19 o                         
   1   3   9        241.58        194.58        35.93 o                         
   2   3   9        624.52        621.33        37.21 o                         
   3   3   9       1328.30       1324.45        67.32 o                         
   4   3   9        151.88        170.40        23.52 o                         
   5   3   9         87.51        101.86        24.87 o                         
   6   3   9         98.79         80.56         9.16 o                         
 -12   4   9        274.59        274.38        35.51 o                         
 -11   4   9         14.04          4.84        14.94 o                         
 -10   4   9        218.92        215.92        37.66 o                         
  -9   4   9         41.07         31.02        18.05 o                         
  -8   4   9       2778.30       2532.87       133.07 o                         
  -7   4   9        896.24        891.06        54.74 o                         
  -6   4   9         49.90         43.15        13.15 o                         
  -5   4   9       1977.69       1942.59        81.53 o                         
  -4   4   9       2728.65       2678.90        82.09 o                         
  -3   4   9       1941.93       1920.85        71.23 o                         
  -2   4   9       2986.89       2997.07       103.84 o                         
  -1   4   9       3255.87       3182.29       107.14 o                         
   0   4   9       1356.33       1376.93        94.93 o                         
   1   4   9        619.95        626.93        37.64 o                         
   2   4   9       1403.11       1415.05        99.62 o                         
   3   4   9        383.33        349.20        34.43 o                         
   4   4   9        180.57        166.64        21.40 o                         
   5   4   9        238.52        223.29        21.86 o                         
 -12   5   9         92.37        112.92        23.61 o                         
 -11   5   9        264.58        249.34        38.02 o                         
 -10   5   9       3071.21       2926.33       136.59 o                         
  -9   5   9        294.88        264.40        44.12 o                         
  -8   5   9        982.08       1027.15        59.32 o                         
  -7   5   9       2412.37       2289.69        89.41 o                         
  -6   5   9       2462.22       2481.94        94.01 o                         
  -5   5   9        312.15        313.77        27.92 o                         
  -4   5   9        757.63        668.34        41.11 o                         
  -3   5   9       6532.11       6175.94       153.91 o                         
  -2   5   9       5180.10       4845.91       136.59 o                         
  -1   5   9       1567.25       1547.52        76.64 o                         
   0   5   9       2406.05       2479.98        92.21 o                         
   1   5   9       1421.96       1420.67        72.25 o                         
   2   5   9        279.98        299.55        32.42 o                         
   3   5   9        142.27        176.65        23.16 o                         
   4   5   9        393.18        417.30        30.22 o                         
   5   5   9        121.01        124.58        18.59 o                         
 -12   6   9       1105.75       1241.54        70.90 o                         
 -11   6   9        822.01        854.47        67.25 o                         
 -10   6   9        851.01        767.73        68.86 o                         
  -9   6   9        867.03        890.88        53.53 o                         
  -8   6   9       4456.15       4307.28       121.02 o                         
  -7   6   9        380.36        373.82        37.44 o                         
  -6   6   9        721.62        667.37        41.17 o                         
  -5   6   9       2856.62       2847.23        85.46 o                         
  -4   6   9       2274.88       2179.32       154.62 o                         
  -3   6   9       2798.15       2605.60       102.06 o                         
  -2   6   9        531.05        498.29        45.01 o                         
  -1   6   9       2886.30       2964.45       122.75 o                         
   0   6   9       1085.69       1093.70        90.03 o                         
   1   6   9        772.78        901.49        56.96 o                         
   2   6   9        319.08        309.41        30.79 o                         
   3   6   9         50.42         58.88        12.27 o                         
   4   6   9        204.99        172.94        23.97 o                         
 -11   7   9        938.59        963.51        67.31 o                         
 -10   7   9        995.92        984.18        51.31 o                         
  -9   7   9        611.10        581.41        42.51 o                         
  -8   7   9       2238.23       2117.98        84.44 o                         
  -7   7   9       2960.35       2813.03        99.77 o                         
  -6   7   9        568.32        560.29        37.82 o                         
  -5   7   9       1517.85       1504.42        76.38 o                         
  -4   7   9       1926.77       1805.15        84.68 o                         
  -3   7   9       1596.38       1466.77        77.15 o                         
  -2   7   9        838.59        839.34        58.25 o                         
  -1   7   9         46.59         56.81        11.92 o                         
   0   7   9        653.64        577.82        85.15 o                         
   1   7   9        634.67        610.64        49.26 o                         
   2   7   9        119.26        161.16        20.31 o                         
   3   7   9        110.90         93.79        18.53 o                         
 -10   8   9         48.35         43.52        17.10 o                         
  -9   8   9         15.05         19.71         9.36 o                         
  -8   8   9         91.63         68.86        15.25 o                         
  -7   8   9         20.63         12.55        11.43 o                         
  -6   8   9        208.08        207.94        31.62 o                         
  -5   8   9         46.92         52.81        17.01 o                         
  -4   8   9         39.30         38.25        14.59 o                         
  -3   8   9        365.20        377.36        38.51 o                         
  -2   8   9          9.91          8.38         6.11 o                         
  -1   8   9        109.38        109.93        21.68 o                         
   0   8   9        149.12        153.75        22.40 o                         
   1   8   9         36.47         28.27         9.14 o                         
   2   8   9         34.45         49.68        13.75 o                         
 -10   9   9         84.87        117.46        20.98 o                         
  -9   9   9         80.15         87.87        21.64 o                         
  -8   9   9        218.89        192.37        33.30 o                         
  -7   9   9         39.43         23.49         8.90 o                         
  -6   9   9         23.31         12.99         9.44 o                         
  -5   9   9         20.31          5.09        12.06 o                         
  -4   9   9        142.92        133.93        18.00 o                         
  -3   9   9        563.82        586.40        35.60 o                         
  -2   9   9        148.58        161.12        18.82 o                         
  -1   9   9          1.09         -4.46         7.57 o                         
   0   9   9         31.39         34.50        10.00 o                         
  -9  10   9        247.27        291.72        32.04 o                         
  -8  10   9        172.53        162.84        26.60 o                         
  -7  10   9          3.33         -1.19        13.27 o                         
  -6  10   9        243.96        220.19        24.38 o                         
  -5  10   9        155.33        171.61        22.33 o                         
  -4  10   9          2.08         -0.27         4.94 o                         
  -3  10   9         13.71         10.54         8.63 o                         
  -2  10   9          5.63         17.94         7.45 o                         
  -6  11   9         53.64         60.44        15.78 o                         
  -1 -11  10        675.76        786.45        39.85 o                         
   0 -11  10        409.77        479.78        46.27 o                         
   1 -11  10        615.55        582.60        49.08 o                         
   2 -11  10        898.53        942.70        56.79 o                         
  -4 -10  10        120.16        139.34        28.75 o                         
  -3 -10  10        485.65        652.90        62.05 o                         
  -2 -10  10        167.54        174.27        23.89 o                         
  -1 -10  10        307.06        368.91        48.03 o                         
   0 -10  10        330.14        400.58        33.97 o                         
   1 -10  10        653.60        647.10        63.54 o                         
   2 -10  10       1156.64       1176.79        73.41 o                         
   3 -10  10        470.95        504.36        33.35 o                         
   4 -10  10        735.94        804.62        51.89 o                         
  -5  -9  10        197.50        273.07        28.39 o                         
  -4  -9  10         61.45         84.95        27.20 o                         
  -3  -9  10        152.17        137.80        23.01 o                         
  -2  -9  10         27.45         20.06        10.94 o                         
  -1  -9  10         92.25         89.70        13.57 o                         
   0  -9  10        743.98        842.32        43.57 o                         
   1  -9  10       1816.90       1792.10       100.76 o                         
   2  -9  10        258.19        314.76        33.92 o                         
   3  -9  10       1245.04       1344.32        61.97 o                         
   4  -9  10        789.69        919.21        67.37 o                         
   5  -9  10        873.79        994.17        60.26 o                         
  -7  -8  10          3.33        -18.47        20.74 o                         
  -6  -8  10        162.82        169.62        24.29 o                         
  -5  -8  10         65.94         70.22        15.64 o                         
  -4  -8  10         40.77         35.10        11.26 o                         
  -3  -8  10        108.01        114.08        22.38 o                         
  -2  -8  10         10.31         12.55         8.85 o                         
  -1  -8  10        121.95        103.46        17.36 o                         
   0  -8  10         84.15         64.24        13.25 o                         
   1  -8  10        116.62        139.20        25.58 o                         
   2  -8  10        566.59        608.13        48.24 o                         
   3  -8  10        234.90        238.79        23.95 o                         
   4  -8  10        539.20        550.42        32.73 o                         
   5  -8  10        806.41        898.30        47.40 o                         
   6  -8  10        495.96        466.51        37.66 o                         
  -8  -7  10        212.01        267.15        39.33 o                         
  -7  -7  10        116.08         74.23        35.51 o                         
  -6  -7  10         35.05         38.04        16.25 o                         
  -5  -7  10         35.09         49.96        14.43 o                         
  -4  -7  10         64.83         59.65        14.43 o                         
  -3  -7  10        175.61        166.89        24.60 o                         
  -2  -7  10        143.05        125.54        20.02 o                         
  -1  -7  10        395.98        386.78        32.60 o                         
   0  -7  10        282.09        303.97        36.97 o                         
   1  -7  10        671.61        655.78        51.86 o                         
   2  -7  10        146.78        155.79        22.40 o                         
   3  -7  10        506.99        578.35        37.52 o                         
   4  -7  10        297.97        324.46        32.97 o                         
   5  -7  10         78.07         72.18        11.63 o                         
   6  -7  10         57.38         51.09        10.57 o                         
  -9  -6  10         45.55          2.75        16.32 o                         
  -8  -6  10         76.32         94.23        20.97 o                         
  -7  -6  10          8.70         12.27         9.78 o                         
  -6  -6  10        184.62        172.47        23.20 o                         
  -5  -6  10         41.64         35.75        13.61 o                         
  -4  -6  10          4.78         -6.49         8.24 o                         
  -3  -6  10        299.12        307.26        50.33 o                         
  -2  -6  10        369.14        338.29        53.32 o                         
  -1  -6  10          3.01          3.42        10.38 o                         
   0  -6  10        288.71        340.74        51.47 o                         
   1  -6  10         27.25         25.39        11.66 o                         
   2  -6  10          7.81          8.02        10.59 o                         
   3  -6  10         33.84         47.67        10.87 o                         
   4  -6  10          8.35         10.33        10.87 o                         
   5  -6  10         12.00         17.71        10.38 o                         
   6  -6  10        479.11        487.17        32.05 o                         
  -9  -5  10         33.18         41.21        17.81 o                         
  -8  -5  10        185.36        166.05        20.39 o                         
  -7  -5  10        218.50        215.05        25.49 o                         
  -6  -5  10        897.29        819.71        61.00 o                         
  -5  -5  10        120.46        124.21        25.88 o                         
  -4  -5  10        146.04        108.51        23.20 o                         
  -3  -5  10       2044.77       2076.34       127.51 o                         
  -2  -5  10        328.36        315.51        49.56 o                         
  -1  -5  10       1536.41       1444.42       102.10 o                         
   0  -5  10       1309.07       1270.35        95.05 o                         
   1  -5  10        318.33        315.09        34.81 o                         
   2  -5  10       1856.63       1762.09        98.48 o                         
   3  -5  10       1145.01       1114.06        62.63 o                         
   4  -5  10        567.17        627.80        36.97 o                         
   5  -5  10        681.34        675.79        44.76 o                         
   6  -5  10        835.83        864.87        44.36 o                         
   7  -5  10        354.23        352.68        22.70 o                         
 -10  -4  10         63.52         45.89        24.33 o                         
  -9  -4  10         32.81         43.95        15.86 o                         
  -8  -4  10        259.24        254.77        32.57 o                         
  -7  -4  10       1002.59        942.58        77.32 o                         
  -6  -4  10       2522.58       2265.54       134.98 o                         
  -5  -4  10       5005.50       4844.28       457.51 o                         
  -4  -4  10      18773.50      17678.17       498.25 o                         
  -3  -4  10       1565.11       1441.14        71.91 o                         
  -2  -4  10       5497.37       5127.25       188.42 o                         
  -1  -4  10       3804.84       3762.21       158.23 o                         
   0  -4  10       2820.26       2708.39        96.14 o                         
   1  -4  10       2215.55       2337.19        89.63 o                         
   2  -4  10       2231.25       2246.69        88.29 o                         
   3  -4  10       2595.80       2585.28       115.46 o                         
   4  -4  10       1213.07       1266.67       105.78 o                         
   5  -4  10        481.62        487.99        38.87 o                         
   6  -4  10        323.98        336.78        29.16 o                         
   7  -4  10        522.98        567.76        29.32 o                         
 -11  -3  10         31.89         39.75        14.83 o                         
 -10  -3  10        280.18        299.70        30.46 o                         
  -9  -3  10       1865.08       1624.95        97.14 o                         
  -8  -3  10        335.71        309.17        50.39 o                         
  -7  -3  10        842.64        784.89        77.29 o                         
  -6  -3  10       4448.03       4362.64       303.35 o                         
  -5  -3  10       4022.39       4030.63       178.56 o                         
  -4  -3  10       4469.02       4370.05       171.00 o                         
  -3  -3  10       2596.90       2497.32       103.78 o                         
  -2  -3  10       8641.21       7984.86       340.77 o                         
  -1  -3  10       1750.77       1649.31        70.08 o                         
   0  -3  10        816.46        767.45        49.54 o                         
   1  -3  10       1235.13       1261.82        64.12 o                         
   2  -3  10         79.00         81.50        14.22 o                         
   3  -3  10        963.94       1082.92        49.63 o                         
   4  -3  10         76.54         57.58        14.91 o                         
   5  -3  10       1029.47       1069.51        57.00 o                         
   6  -3  10        329.03        386.35        30.69 o                         
   7  -3  10        269.13        248.62        28.99 o                         
 -11  -2  10        493.03        477.93        49.86 o                         
 -10  -2  10        808.24        767.36        49.53 o                         
  -9  -2  10        658.57        765.46        73.89 o                         
  -8  -2  10       3368.70       3133.04       149.21 o                         
  -7  -2  10        974.56        988.22        61.84 o                         
  -6  -2  10       1021.98       1015.95        61.72 o                         
  -5  -2  10       4592.10       4440.03       150.70 o                         
  -4  -2  10       2765.44       2766.92       185.55 o                         
  -3  -2  10       2763.52       2686.38       178.08 o                         
  -2  -2  10       3287.83       3261.22       132.28 o                         
  -1  -2  10       1731.34       1659.98        94.65 o                         
   0  -2  10       1928.22       1890.75       100.85 o                         
   1  -2  10        259.83        232.53        31.17 o                         
   2  -2  10        358.33        356.54        28.51 o                         
   3  -2  10         75.82         76.76        14.28 o                         
   4  -2  10        191.01        194.24        21.39 o                         
   5  -2  10        674.08        669.31        44.52 o                         
   6  -2  10        286.45        304.62        27.05 o                         
   7  -2  10        238.71        225.84        27.92 o                         
 -11  -1  10        287.24        323.94        41.43 o                         
 -10  -1  10        410.14        424.51        36.75 o                         
  -9  -1  10       1158.15       1197.00        89.13 o                         
  -8  -1  10        891.72        862.25        57.26 o                         
  -7  -1  10        744.08        702.10        51.06 o                         
  -6  -1  10        404.73        365.37        36.08 o                         
  -5  -1  10        763.25        730.74        57.03 o                         
  -4  -1  10       2465.12       2450.61       171.68 o                         
  -3  -1  10        985.07        998.24       107.84 o                         
  -2  -1  10        816.25        841.32        98.69 o                         
  -1  -1  10         33.51         69.10        28.10 o                         
   0  -1  10        336.83        362.33        37.95 o                         
   1  -1  10        454.65        560.48        60.67 o                         
   2  -1  10          7.33          4.42         6.92 o                         
   3  -1  10        160.27        149.12        19.36 o                         
   4  -1  10         52.34         52.32        11.75 o                         
   5  -1  10        304.27        320.12        30.57 o                         
   6  -1  10         54.46         50.99        17.69 o                         
   7  -1  10         20.36         25.59        10.16 o                         
 -12   0  10        318.92        323.58        35.21 o                         
 -11   0  10         23.97         30.67        16.80 o                         
 -10   0  10          9.48         27.86        17.10 o                         
  -9   0  10        506.61        542.32        44.38 o                         
  -8   0  10         82.89         38.98        18.59 o                         
  -7   0  10        864.80        930.19        55.35 o                         
  -6   0  10        396.74        365.01        50.45 o                         
  -5   0  10          7.58         10.46        17.04 o                         
  -4   0  10        172.75        123.56        38.44 o                         
  -3   0  10        854.12        781.42        94.93 o                         
  -2   0  10         62.39         96.42        33.42 o                         
  -1   0  10         28.41         80.94        30.91 o                         
   0   0  10        934.24        937.49        60.63 o                         
   1   0  10        385.48        389.69        51.41 o                         
   2   0  10         95.91         84.53        17.22 o                         
   3   0  10         13.90         15.61         8.25 o                         
   4   0  10         23.15         39.99        11.36 o                         
   5   0  10        234.58        231.76        37.72 o                         
   6   0  10         19.60         18.95        10.94 o                         
 -12   1  10        515.01        545.18        45.25 o                         
 -11   1  10        244.77        242.76        35.99 o                         
 -10   1  10        556.28        572.13        34.87 o                         
  -9   1  10        562.59        551.90        42.00 o                         
  -8   1  10        741.84        678.78        69.28 o                         
  -7   1  10        121.18        123.20        31.14 o                         
  -6   1  10        212.85        172.10        35.51 o                         
  -5   1  10        113.08         60.08        31.08 o                         
  -4   1  10        198.89        250.95        55.71 o                         
  -3   1  10        664.30        712.50        93.85 o                         
  -2   1  10        138.42        110.47        37.12 o                         
  -1   1  10         27.96         31.56        19.25 o                         
   0   1  10       2050.81       2139.23       117.05 o                         
   1   1  10         76.79         64.08        24.51 o                         
   2   1  10          4.15          1.14         9.25 o                         
   3   1  10        141.53        155.37        18.99 o                         
   4   1  10        148.47        136.30        29.66 o                         
   5   1  10         20.89         16.56        12.61 o                         
   6   1  10          1.50          8.19         7.59 o                         
 -12   2  10        267.54        266.13        30.07 o                         
 -11   2  10       2075.58       2032.18        59.71 o                         
 -10   2  10       1650.84       1604.10        67.53 o                         
  -9   2  10        607.75        612.07        64.92 o                         
  -8   2  10        113.46        143.83        32.70 o                         
  -7   2  10        414.78        389.64        53.14 o                         
  -6   2  10        970.88        963.93        84.77 o                         
  -5   2  10         35.13         50.26        14.50 o                         
  -4   2  10         35.78         42.98        24.09 o                         
  -3   2  10       1012.61        872.58       102.22 o                         
  -2   2  10        614.19        576.54        49.64 o                         
  -1   2  10        605.29        611.71        63.13 o                         
   0   2  10        349.52        329.44        46.21 o                         
   1   2  10        596.71        513.44        57.69 o                         
   2   2  10       1600.21       1706.08        74.20 o                         
   3   2  10        161.00        147.40        15.83 o                         
   4   2  10        336.74        368.65        46.45 o                         
   5   2  10        286.40        328.36        38.32 o                         
   6   2  10        296.70        355.42        22.87 o                         
 -12   3  10        776.17        808.86        57.09 o                         
 -11   3  10       1532.80       1556.81        91.46 o                         
 -10   3  10        756.61        697.49        66.71 o                         
  -9   3  10        757.37        702.34        70.42 o                         
  -8   3  10       2011.87       2007.42       121.41 o                         
  -7   3  10        213.22        246.41        45.61 o                         
  -6   3  10        608.85        604.35        46.76 o                         
  -5   3  10        432.34        363.19        36.46 o                         
  -4   3  10        521.64        503.14        42.78 o                         
  -3   3  10        154.47        156.38        33.18 o                         
  -2   3  10        434.93        423.89        54.88 o                         
  -1   3  10       1614.58       1610.55       105.69 o                         
   0   3  10       1551.60       1498.28        99.71 o                         
   1   3  10       1287.53       1338.10        66.43 o                         
   2   3  10       1718.50       1931.62        63.26 o                         
   3   3  10       1137.73       1136.04        47.80 o                         
   4   3  10       1356.97       1351.41        82.49 o                         
   5   3  10        230.46        235.42        43.37 o                         
 -12   4  10        739.99        844.00        43.46 o                         
 -11   4  10        446.01        424.49        48.90 o                         
 -10   4  10        617.28        597.72        61.87 o                         
  -9   4  10        455.34        470.52        59.00 o                         
  -8   4  10         67.46         41.43        21.16 o                         
  -7   4  10       2047.72       1899.52        82.52 o                         
  -6   4  10         71.69         47.70        14.39 o                         
  -5   4  10        146.85        153.48        20.48 o                         
  -4   4  10        846.52        786.89        44.71 o                         
  -3   4  10        858.33        881.15        58.45 o                         
  -2   4  10        950.29        946.17        84.05 o                         
  -1   4  10       1939.04       1838.00       113.46 o                         
   0   4  10       2871.21       2877.55       137.25 o                         
   1   4  10       1909.71       1981.19        79.75 o                         
   2   4  10       1203.30       1332.36        51.67 o                         
   3   4  10       1606.58       1604.66        65.03 o                         
   4   4  10        772.12        849.63        59.84 o                         
   5   4  10        771.88        724.87        44.48 o                         
 -12   5  10        495.70        505.90        44.89 o                         
 -11   5  10       1353.35       1306.87        83.21 o                         
 -10   5  10       1330.66       1340.53        91.52 o                         
  -9   5  10       1197.07       1236.69        93.43 o                         
  -8   5  10       2868.70       2710.66        96.81 o                         
  -7   5  10        194.17        152.45        24.81 o                         
  -6   5  10       1098.82       1099.74        52.71 o                         
  -5   5  10       5883.23       5769.91       129.55 o                         
  -4   5  10       2416.86       2381.27        97.64 o                         
  -3   5  10        855.55        881.10        59.74 o                         
  -2   5  10       1788.82       1827.25        85.55 o                         
  -1   5  10       2006.50       1996.24       117.76 o                         
   0   5  10       1399.22       1567.88        71.08 o                         
   1   5  10       1048.30       1260.55        63.70 o                         
   2   5  10        787.25        813.95        62.32 o                         
   3   5  10        484.95        487.25        32.80 o                         
   4   5  10        267.73        253.46        19.62 o                         
 -11   6  10        425.91        459.40        47.82 o                         
 -10   6  10       1325.47       1347.10        88.95 o                         
  -9   6  10       2162.73       2078.46        80.09 o                         
  -8   6  10       1990.73       1921.36        80.94 o                         
  -7   6  10       1723.89       1685.23        78.34 o                         
  -6   6  10       1560.86       1484.23        61.38 o                         
  -5   6  10        163.67        143.98        25.36 o                         
  -4   6  10        234.14        193.55        29.13 o                         
  -3   6  10        550.80        515.73        46.24 o                         
  -2   6  10         17.50         13.40        11.86 o                         
  -1   6  10        859.26        934.04        78.79 o                         
   0   6  10        523.13        594.97        66.23 o                         
   1   6  10        419.43        423.04        35.10 o                         
   2   6  10         36.18         36.82         9.78 o                         
   3   6  10         12.97         23.51         8.85 o                         
 -11   7  10        413.53        484.68        45.43 o                         
 -10   7  10         66.69         62.89        26.15 o                         
  -9   7  10         23.78          9.38        11.87 o                         
  -8   7  10        355.88        343.16        33.61 o                         
  -7   7  10        201.53        158.98        35.54 o                         
  -6   7  10         23.63         25.11        14.34 o                         
  -5   7  10          2.03          2.66        10.86 o                         
  -4   7  10          0.48          4.22        11.30 o                         
  -3   7  10          9.40         31.12        15.96 o                         
  -2   7  10        191.83        185.33        26.73 o                         
  -1   7  10         14.89         13.15        10.22 o                         
   0   7  10          0.63         -3.09         7.12 o                         
   1   7  10         43.06         39.27        10.65 o                         
   2   7  10          0.39          4.49         6.49 o                         
 -10   8  10         48.08         55.78        11.54 o                         
  -9   8  10         28.57         35.81        10.91 o                         
  -8   8  10        258.98        226.62        36.76 o                         
  -7   8  10        124.69        140.88        21.55 o                         
  -6   8  10        776.42        707.69        48.39 o                         
  -5   8  10        414.41        396.61        37.80 o                         
  -4   8  10          8.96          0.71        11.98 o                         
  -3   8  10        131.66        132.78        18.81 o                         
  -2   8  10        440.37        456.98        37.72 o                         
  -1   8  10         56.62         60.14        22.18 o                         
   0   8  10         72.73         47.77        11.04 o                         
   1   8  10          0.51          4.01         4.84 o                         
  -9   9  10        636.31        654.87        51.05 o                         
  -8   9  10        602.04        600.05        52.66 o                         
  -7   9  10        846.55        809.80        45.32 o                         
  -6   9  10        702.67        680.03        43.24 o                         
  -5   9  10       1562.40       1659.93        55.63 o                         
  -4   9  10        210.82        212.12        20.55 o                         
  -3   9  10        366.54        402.36        31.65 o                         
  -2   9  10         56.54         45.01        16.98 o                         
  -1   9  10         20.58          8.97        10.16 o                         
  -8  10  10        243.06        239.17        28.63 o                         
  -7  10  10        727.16        748.60        53.32 o                         
  -6  10  10       1046.03       1111.04        65.82 o                         
  -5  10  10        300.72        311.80        34.49 o                         
  -4  10  10        637.72        652.60        48.54 o                         
  -3  10  10        138.74        166.78        24.57 o                         
  -3 -10  11         88.46        119.32        24.51 o                         
  -2 -10  11         51.28         75.12        14.26 o                         
  -1 -10  11         37.85         21.46         9.15 o                         
   0 -10  11         25.31         13.69         9.98 o                         
   1 -10  11          8.65         11.84        12.25 o                         
   2 -10  11         69.60         47.94        14.94 o                         
  -5  -9  11        130.16        110.53        24.27 o                         
  -4  -9  11          8.63         24.63        16.02 o                         
  -3  -9  11         13.98         12.07         9.21 o                         
  -2  -9  11         89.36        117.88        27.59 o                         
  -1  -9  11        198.90        205.80        18.48 o                         
   0  -9  11        616.96        574.56        42.56 o                         
   1  -9  11        189.22        215.22        26.48 o                         
   2  -9  11         91.98        125.16        19.58 o                         
   3  -9  11          4.53          9.39        10.64 o                         
   4  -9  11          5.91         15.66        10.52 o                         
  -6  -8  11        226.99        258.31        26.94 o                         
  -5  -8  11        274.34        327.26        31.78 o                         
  -4  -8  11        104.07        112.45        20.81 o                         
  -3  -8  11         36.19         37.47        14.01 o                         
  -2  -8  11         86.22        112.51        16.56 o                         
  -1  -8  11        165.98        169.02        20.52 o                         
   0  -8  11        226.70        192.16        27.39 o                         
   1  -8  11         60.93         46.73        15.72 o                         
   2  -8  11        106.01        124.00        21.83 o                         
   3  -8  11         17.07         12.80        21.61 o                         
   4  -8  11         34.92         17.22        10.97 o                         
   5  -8  11         12.34         10.88         7.83 o                         
  -8  -7  11          6.09        -17.93        17.93 o                         
  -7  -7  11        212.35        210.87        44.86 o                         
  -6  -7  11         18.53         29.39        13.42 o                         
  -5  -7  11        175.95        191.66        28.10 o                         
  -4  -7  11         61.47         76.65        14.76 o                         
  -3  -7  11        367.68        390.55        32.17 o                         
  -2  -7  11        347.42        369.92        31.34 o                         
  -1  -7  11        127.48        159.03        20.72 o                         
   0  -7  11         47.58         57.65        16.07 o                         
   1  -7  11        266.54        240.32        30.49 o                         
   2  -7  11        329.55        238.30        34.28 o                         
   3  -7  11        141.42        155.86        18.46 o                         
   4  -7  11         82.41         70.18        14.10 o                         
   5  -7  11        151.17        131.84        16.88 o                         
  -9  -6  11         22.28          2.99        13.75 o                         
  -8  -6  11        259.37        256.28        27.06 o                         
  -7  -6  11         80.45        104.96        17.34 o                         
  -6  -6  11         18.51         26.63        12.46 o                         
  -5  -6  11       1800.65       1955.98       113.64 o                         
  -4  -6  11        851.22        963.72        60.72 o                         
  -3  -6  11        397.65        375.95        55.18 o                         
  -2  -6  11       4231.58       4599.81       207.04 o                         
  -1  -6  11       1013.36       1067.05        61.06 o                         
   0  -6  11       1202.86       1160.48        91.52 o                         
   1  -6  11        463.53        515.90        43.78 o                         
   2  -6  11        954.81        933.60        57.13 o                         
   3  -6  11       1046.66       1088.02        47.91 o                         
   4  -6  11        372.49        399.57        33.36 o                         
   5  -6  11        496.28        517.47        34.03 o                         
   6  -6  11        513.33        505.72        41.13 o                         
  -9  -5  11        219.48        224.27        25.51 o                         
  -8  -5  11        104.51         99.70        15.82 o                         
  -7  -5  11         38.75         38.59        15.15 o                         
  -6  -5  11       1150.30       1145.23        68.53 o                         
  -5  -5  11        502.15        500.79        37.03 o                         
  -4  -5  11         30.31         28.72        12.23 o                         
  -3  -5  11       5406.49       5481.37       202.47 o                         
  -2  -5  11        445.89        396.03        55.89 o                         
  -1  -5  11       5424.98       5135.74       190.87 o                         
   0  -5  11       2395.34       2441.78       152.61 o                         
   1  -5  11       1921.47       1883.83        82.32 o                         
   2  -5  11       2844.17       2768.76        97.22 o                         
   3  -5  11       1775.37       1819.74        75.70 o                         
   4  -5  11        960.65        996.79        52.53 o                         
   5  -5  11        601.85        663.19        39.07 o                         
   6  -5  11        827.53        936.49        57.09 o                         
 -10  -4  11        206.48        228.14        23.56 o                         
  -9  -4  11        269.70        258.62        29.19 o                         
  -8  -4  11         44.33         54.00        16.56 o                         
  -7  -4  11         49.67         43.85        15.52 o                         
  -6  -4  11       1728.17       1855.32       111.61 o                         
  -5  -4  11        186.40        171.11        27.68 o                         
  -4  -4  11         45.12         21.03         9.92 o                         
  -3  -4  11        810.95        758.83        74.72 o                         
  -2  -4  11       7569.64       7121.81       222.49 o                         
  -1  -4  11       4160.75       4159.62       167.80 o                         
   0  -4  11       2410.96       2292.99        89.15 o                         
   1  -4  11       3901.84       3870.09       114.89 o                         
   2  -4  11       3096.82       3143.94       101.38 o                         
   3  -4  11        985.80       1045.10        85.48 o                         
   4  -4  11       1133.19       1058.52        55.20 o                         
   5  -4  11        760.74        760.89        42.77 o                         
   6  -4  11        215.13        187.30        17.83 o                         
 -10  -3  11        314.25        323.71        29.95 o                         
  -9  -3  11        104.63        103.38        19.60 o                         
  -8  -3  11        134.26        126.13        30.97 o                         
  -7  -3  11        425.35        486.42        43.27 o                         
  -6  -3  11         78.11         66.73        17.69 o                         
  -5  -3  11       1639.55       1541.33        76.61 o                         
  -4  -3  11       3432.89       3206.50       107.51 o                         
  -3  -3  11       2786.37       2576.57       132.71 o                         
  -2  -3  11       1469.00       1337.00        93.73 o                         
  -1  -3  11       1350.80       1393.13        67.65 o                         
   0  -3  11       2010.89       2048.12        81.82 o                         
   1  -3  11       1148.45       1166.58        49.81 o                         
   2  -3  11        300.73        298.54        32.02 o                         
   3  -3  11        685.01        717.96        43.11 o                         
   4  -3  11        135.46        158.39        25.64 o                         
   5  -3  11        193.51        203.49        23.05 o                         
   6  -3  11         67.01         65.18        11.12 o                         
 -11  -2  11        115.93        153.21        26.60 o                         
 -10  -2  11        411.10        366.50        33.83 o                         
  -9  -2  11        505.30        413.01        51.23 o                         
  -8  -2  11        196.40        239.64        33.66 o                         
  -7  -2  11        938.96        832.09        81.57 o                         
  -6  -2  11         61.49         60.29        16.25 o                         
  -5  -2  11         43.68         30.53         9.47 o                         
  -4  -2  11        828.77        718.71        71.32 o                         
  -3  -2  11        162.49        185.73        36.23 o                         
  -2  -2  11        236.96        200.31        26.26 o                         
  -1  -2  11        608.70        595.99        43.43 o                         
   0  -2  11        747.45        703.25        47.06 o                         
   1  -2  11        232.14        227.98        28.10 o                         
   2  -2  11          5.48         11.36         7.90 o                         
   3  -2  11        325.30        348.66        27.74 o                         
   4  -2  11          4.69         -5.75         9.63 o                         
   5  -2  11          3.35         -0.04         7.80 o                         
   6  -2  11         27.15         22.11         7.01 o                         
 -11  -1  11         78.02         75.83        13.27 o                         
 -10  -1  11          4.54          1.75         7.60 o                         
  -9  -1  11         11.56         40.80        13.97 o                         
  -8  -1  11        427.29        415.45        39.50 o                         
  -7  -1  11         38.00         31.83        12.43 o                         
  -6  -1  11        149.76        194.28        39.10 o                         
  -5  -1  11         43.55         47.22        22.36 o                         
  -4  -1  11        567.65        567.89        63.72 o                         
  -3  -1  11        147.55        123.62        29.53 o                         
  -2  -1  11         55.09         66.18        14.98 o                         
  -1  -1  11        291.47        247.67        27.72 o                         
   0  -1  11        451.16        458.20        55.18 o                         
   1  -1  11         13.19         23.00        10.14 o                         
   2  -1  11         62.34         55.59        11.93 o                         
   3  -1  11        185.56        175.76        19.90 o                         
   4  -1  11         35.97         27.07        11.90 o                         
   5  -1  11         54.11         58.94        16.20 o                         
   6  -1  11         55.53         47.58        12.67 o                         
 -11   0  11        258.98        243.96        33.71 o                         
 -10   0  11       1541.57       1523.45        92.36 o                         
  -9   0  11        792.89        853.26        54.16 o                         
  -8   0  11       1231.25       1203.86        86.38 o                         
  -7   0  11       1048.52       1034.97        61.72 o                         
  -6   0  11       2554.89       2363.58        92.92 o                         
  -5   0  11        959.20        872.76        56.67 o                         
  -4   0  11       1516.17       1407.42        96.36 o                         
  -3   0  11       1135.60       1128.33        59.96 o                         
  -2   0  11        798.03        749.13        48.24 o                         
  -1   0  11       2990.94       2665.87       132.83 o                         
   0   0  11        649.83        598.08        63.13 o                         
   1   0  11        568.59        591.03        63.13 o                         
   2   0  11         31.47         29.69         9.54 o                         
   3   0  11        672.10        676.07        37.51 o                         
   4   0  11        166.76        167.47        22.38 o                         
   5   0  11         58.84         71.97        19.31 o                         
   6   0  11        224.35        205.82        16.87 o                         
 -11   1  11        824.48        810.65        59.18 o                         
 -10   1  11       1938.42       2050.48        62.80 o                         
  -9   1  11        609.09        598.14        53.05 o                         
  -8   1  11       4139.59       4034.62       170.67 o                         
  -7   1  11       4762.64       4412.30       182.44 o                         
  -6   1  11       2359.05       2123.86       127.57 o                         
  -5   1  11       2526.77       2358.63       155.12 o                         
  -4   1  11        990.96        982.26        57.44 o                         
  -3   1  11        312.08        307.41        32.04 o                         
  -2   1  11       1840.86       1762.68       109.16 o                         
  -1   1  11        388.53        408.11        53.08 o                         
   0   1  11        683.24        674.42        67.49 o                         
   1   1  11        336.18        276.05        30.87 o                         
   2   1  11        381.61        362.39        29.92 o                         
   3   1  11        460.23        454.42        30.28 o                         
   4   1  11        363.48        328.81        28.57 o                         
   5   1  11        271.29        313.42        35.51 o                         
 -11   2  11       1865.71       1808.68        67.73 o                         
 -10   2  11       1704.35       1743.53        73.78 o                         
  -9   2  11       4548.97       4281.92       171.74 o                         
  -8   2  11       2514.02       2080.47       125.06 o                         
  -7   2  11       1531.64       1408.80       105.33 o                         
  -6   2  11       2486.98       2175.51       131.75 o                         
  -5   2  11       1362.59       1277.33        68.83 o                         
  -4   2  11        764.57        690.43        48.56 o                         
  -3   2  11        277.82        301.02        42.17 o                         
  -2   2  11        226.78        211.68        39.93 o                         
  -1   2  11        576.08        583.38        64.68 o                         
   0   2  11         98.22        138.81        33.12 o                         
   1   2  11       1029.61       1006.27        57.35 o                         
   2   2  11        675.84        679.77        63.72 o                         
   3   2  11       1220.72       1283.69        48.19 o                         
   4   2  11         78.28         67.97        20.56 o                         
   5   2  11        849.38        873.48        53.20 o                         
 -11   3  11       1423.72       1497.23        61.96 o                         
 -10   3  11         50.18         38.08        18.83 o                         
  -9   3  11       1132.77       1063.46        86.98 o                         
  -8   3  11       3124.28       2904.15       149.09 o                         
  -7   3  11       1356.18       1190.90        98.40 o                         
  -6   3  11        920.45        838.78        56.35 o                         
  -5   3  11        778.06        701.28        52.49 o                         
  -4   3  11        595.48        573.00        58.04 o                         
  -3   3  11        115.47         96.30        28.87 o                         
  -2   3  11        101.69        124.10        32.04 o                         
  -1   3  11        287.36        268.29        44.42 o                         
   0   3  11         98.64         95.29        26.72 o                         
   1   3  11        327.87        340.25        33.12 o                         
   2   3  11        670.20        651.17        43.10 o                         
   3   3  11        513.67        561.74        54.46 o                         
   4   3  11       1150.23       1228.38        69.16 o                         
 -11   4  11        480.72        486.77        49.91 o                         
 -10   4  11        794.65        787.16        69.22 o                         
  -9   4  11        760.46        726.13        71.91 o                         
  -8   4  11         41.24         41.55        23.67 o                         
  -7   4  11       2416.84       2269.89       131.63 o                         
  -6   4  11       3738.13       3419.63       114.42 o                         
  -5   4  11       1571.10       1462.04        75.55 o                         
  -4   4  11        741.42        819.62        80.22 o                         
  -3   4  11        405.58        427.24        58.28 o                         
  -2   4  11        379.09        390.71        55.41 o                         
  -1   4  11        344.94        363.27        50.75 o                         
   0   4  11        224.88        233.96        28.37 o                         
   1   4  11        706.06        736.85        37.78 o                         
   2   4  11        552.59        633.47        59.00 o                         
   3   4  11        751.62        767.37        57.81 o                         
   4   4  11         39.67         63.37        14.94 o                         
 -11   5  11          4.40         12.37        13.51 o                         
 -10   5  11         49.57         50.81        18.65 o                         
  -9   5  11        991.93        935.89        80.64 o                         
  -8   5  11         31.75         32.41        13.71 o                         
  -7   5  11       1006.94        941.27        58.97 o                         
  -6   5  11         11.17         17.61        12.66 o                         
  -5   5  11        257.84        251.13        45.49 o                         
  -4   5  11        504.98        499.93        64.14 o                         
  -3   5  11       1087.05       1198.91        95.76 o                         
  -2   5  11        737.05        785.91        76.40 o                         
  -1   5  11         79.67         69.82        22.54 o                         
   0   5  11         39.08         30.28         9.82 o                         
   1   5  11         80.10         76.16        20.62 o                         
   2   5  11          6.66         -6.16        13.27 o                         
   3   5  11         27.62         37.00        12.02 o                         
 -11   6  11        108.34         77.59        19.07 o                         
 -10   6  11         20.31         10.28        12.67 o                         
  -9   6  11        123.45         93.20        17.34 o                         
  -8   6  11        662.37        592.00        44.07 o                         
  -7   6  11         37.15         18.05         9.64 o                         
  -6   6  11          7.82         38.14        23.43 o                         
  -5   6  11        959.83        942.46        60.54 o                         
  -4   6  11        219.50        187.52        41.55 o                         
  -3   6  11        101.52        120.81        32.46 o                         
  -2   6  11        157.53        132.41        31.26 o                         
  -1   6  11         18.84         18.89        11.06 o                         
   0   6  11          0.98         12.02        11.12 o                         
   1   6  11        114.53        118.90        23.01 o                         
   2   6  11         97.62        111.79        20.68 o                         
 -10   7  11          2.22         -2.21         8.91 o                         
  -9   7  11         70.14         72.60        13.75 o                         
  -8   7  11        204.28        178.38        33.18 o                         
  -7   7  11        152.21        138.69        31.02 o                         
  -6   7  11        493.51        487.13        58.70 o                         
  -5   7  11        915.68        882.73        56.63 o                         
  -4   7  11        286.99        192.37        37.30 o                         
  -3   7  11        879.20        848.02        73.89 o                         
  -2   7  11       1375.28       1536.47       126.25 o                         
  -1   7  11        378.49        438.77        51.17 o                         
   0   7  11        466.91        531.55        50.45 o                         
   1   7  11        203.65        215.99        23.64 o                         
  -9   8  11         18.64         19.67        12.25 o                         
  -8   8  11        186.50        167.68        29.11 o                         
  -7   8  11        152.57        170.31        32.22 o                         
  -6   8  11        517.90        530.95        56.91 o                         
  -5   8  11        472.76        509.97        54.94 o                         
  -4   8  11        879.71        936.32        52.51 o                         
  -3   8  11       1030.22       1092.53       113.22 o                         
  -2   8  11        382.91        434.32        31.55 o                         
  -1   8  11        623.27        679.68        55.29 o                         
   0   8  11        225.92        299.91        31.74 o                         
  -8   9  11        283.52        270.02        32.58 o                         
  -7   9  11       1319.00       1340.29        75.26 o                         
  -6   9  11        416.76        437.22        44.48 o                         
  -5   9  11        916.18        979.45        50.87 o                         
  -4   9  11        490.68        576.96        35.38 o                         
  -3   9  11        833.65       1002.12        65.64 o                         
  -2   9  11        306.83        401.59        38.74 o                         
  -1 -10  12          6.65          2.21         7.89 o                         
   0 -10  12         15.60         13.93         8.37 o                         
  -4  -9  12        382.75        521.33        47.76 o                         
  -3  -9  12          7.84         11.02         7.50 o                         
  -2  -9  12        497.77        531.75        28.53 o                         
  -1  -9  12        408.93        459.41        27.53 o                         
   0  -9  12        258.05        319.83        23.35 o                         
   1  -9  12        116.45        119.03        16.89 o                         
   2  -9  12        852.19        917.27        55.80 o                         
   3  -9  12       1210.61       1193.95        58.82 o                         
  -6  -8  12        500.50        682.85        55.00 o                         
  -5  -8  12        214.17        267.15        38.26 o                         
  -4  -8  12        455.07        518.74        37.10 o                         
  -3  -8  12        868.60        979.05        43.09 o                         
  -2  -8  12        653.21        679.80        36.33 o                         
  -1  -8  12        450.33        469.64        42.68 o                         
   0  -8  12        175.42        216.53        26.73 o                         
   1  -8  12        823.82        889.13        49.93 o                         
   2  -8  12        817.84        830.76        45.03 o                         
   3  -8  12         33.49         52.28        12.76 o                         
   4  -8  12        596.99        610.87        43.04 o                         
  -7  -7  12       2167.52       2694.16       169.20 o                         
  -6  -7  12        837.05       1028.48        53.91 o                         
  -5  -7  12        905.97       1113.93        57.72 o                         
  -4  -7  12        161.82        218.99        21.80 o                         
  -3  -7  12        484.58        495.02        33.52 o                         
  -2  -7  12       1215.13       1358.78        54.66 o                         
  -1  -7  12        212.81        248.88        30.61 o                         
   0  -7  12        464.35        532.73        43.37 o                         
   1  -7  12        928.29        932.45        54.37 o                         
   2  -7  12        591.48        665.52        35.26 o                         
   3  -7  12        924.25        995.18        48.25 o                         
   4  -7  12        330.53        306.40        19.24 o                         
  -8  -6  12        436.12        518.65        34.55 o                         
  -7  -6  12        273.02        345.55        33.18 o                         
  -6  -6  12        232.79        267.39        30.50 o                         
  -5  -6  12         79.08        107.92        16.91 o                         
  -4  -6  12         36.45         25.95        13.24 o                         
  -3  -6  12        826.02        847.41        76.22 o                         
  -2  -6  12        479.43        530.49        42.45 o                         
  -1  -6  12        309.05        306.24        47.46 o                         
   0  -6  12       1094.16       1196.40        88.83 o                         
   1  -6  12       1053.48       1088.38        59.44 o                         
   2  -6  12       1729.72       1842.16        60.04 o                         
   3  -6  12       1038.53       1105.16        42.93 o                         
   4  -6  12        733.66        639.69        35.80 o                         
   5  -6  12        915.67        933.56        55.29 o                         
  -9  -5  12        542.77        726.67        58.64 o                         
  -8  -5  12        923.16       1079.28        45.99 o                         
  -7  -5  12        539.94        579.30        37.12 o                         
  -6  -5  12        177.30        191.65        39.81 o                         
  -5  -5  12        260.40        281.62        32.62 o                         
  -4  -5  12         40.87         74.46        32.97 o                         
  -3  -5  12       2111.40       2053.09       121.29 o                         
  -2  -5  12        151.08        140.30        31.86 o                         
  -1  -5  12        634.19        599.10        64.14 o                         
   0  -5  12        609.78        663.83        49.08 o                         
   1  -5  12       1860.26       1948.07        79.67 o                         
   2  -5  12        537.30        508.53        39.32 o                         
   3  -5  12        772.15        877.93        38.92 o                         
   4  -5  12       1063.55       1052.04        72.39 o                         
   5  -5  12        690.37        681.83        50.09 o                         
  -9  -4  12         13.70         18.34         7.36 o                         
  -8  -4  12         50.65         52.24        15.05 o                         
  -7  -4  12        191.96        188.61        28.21 o                         
  -6  -4  12         13.45         18.07        13.01 o                         
  -5  -4  12         81.67         92.79        26.66 o                         
  -4  -4  12         71.65         60.08        19.13 o                         
  -3  -4  12        521.67        501.12        59.96 o                         
  -2  -4  12       2107.22       2097.26       119.08 o                         
  -1  -4  12        636.75        566.52        63.01 o                         
   0  -4  12        282.81        261.18        30.02 o                         
   1  -4  12        626.33        635.76        45.35 o                         
   2  -4  12        798.68        770.12        48.03 o                         
   3  -4  12        552.06        531.85        57.69 o                         
   4  -4  12        289.64        288.31        40.23 o                         
   5  -4  12         35.50         37.00        13.93 o                         
 -10  -3  12          7.59         14.35        11.00 o                         
  -9  -3  12         56.81         98.15        19.03 o                         
  -8  -3  12        103.06         59.42        21.76 o                         
  -7  -3  12         39.18         49.00        14.72 o                         
  -6  -3  12         52.29         63.16        16.41 o                         
  -5  -3  12          2.10         12.23        10.14 o                         
  -4  -3  12         79.32         63.54        21.70 o                         
  -3  -3  12          0.04        -12.49        21.58 o                         
  -2  -3  12         37.51         50.15        19.79 o                         
  -1  -3  12        117.86         96.09        19.09 o                         
   0  -3  12         45.40         48.22        14.40 o                         
   1  -3  12        320.92        305.79        25.17 o                         
   2  -3  12          8.09         -9.24         9.24 o                         
   3  -3  12        156.57        134.65        19.76 o                         
   4  -3  12        302.30        279.97        26.27 o                         
   5  -3  12          5.67         -5.93         5.93 o                         
 -10  -2  12         21.31         21.34        10.43 o                         
  -9  -2  12         18.00          4.48        10.22 o                         
  -8  -2  12         35.37         18.53        15.30 o                         
  -7  -2  12        107.51        121.59        21.65 o                         
  -6  -2  12        372.82        395.91        38.70 o                         
  -5  -2  12        285.04        247.54        41.67 o                         
  -4  -2  12         30.22         19.13        15.72 o                         
  -3  -2  12        746.46        687.39        67.91 o                         
  -2  -2  12        267.40        221.39        27.37 o                         
  -1  -2  12        460.95        475.12        39.43 o                         
   0  -2  12        323.64        271.52        29.25 o                         
   1  -2  12        352.28        364.96        36.73 o                         
   2  -2  12       1050.49       1076.76        46.32 o                         
   3  -2  12        111.13         97.14        14.10 o                         
   4  -2  12        151.89        128.74        17.94 o                         
   5  -2  12        110.67        102.86        13.60 o                         
 -11  -1  12          5.57          6.73         6.35 o                         
 -10  -1  12         17.97         19.32         9.55 o                         
  -9  -1  12         14.70          6.19         8.23 o                         
  -8  -1  12         43.67         32.81        12.10 o                         
  -7  -1  12       1959.46       1689.28       110.83 o                         
  -6  -1  12       1394.68       1259.59        95.47 o                         
  -5  -1  12       2176.38       1880.45       115.01 o                         
  -4  -1  12       1839.66       1793.89       110.11 o                         
  -3  -1  12        708.92        626.75        70.30 o                         
  -2  -1  12       5733.76       5647.60       232.33 o                         
  -1  -1  12       1990.34       1867.81        75.65 o                         
   0  -1  12        851.01        760.98        70.96 o                         
   1  -1  12       1238.13       1210.52        50.42 o                         
   2  -1  12       1246.46       1284.07        50.83 o                         
   3  -1  12       1511.71       1593.38        54.04 o                         
   4  -1  12        128.29        110.01        17.29 o                         
   5  -1  12        551.60        508.64        27.98 o                         
 -11   0  12        236.25        211.42        20.10 o                         
 -10   0  12        570.00        611.94        39.44 o                         
  -9   0  12        463.22        494.37        57.63 o                         
  -8   0  12       2210.94       1921.10       116.27 o                         
  -7   0  12       3182.20       2891.82       190.84 o                         
  -6   0  12       2266.58       2011.00       119.92 o                         
  -5   0  12       5283.86       4830.21       184.42 o                         
  -4   0  12       5050.02       5004.61       311.95 o                         
  -3   0  12       4806.27       4724.81       123.90 o                         
  -2   0  12       3294.68       3152.40       119.59 o                         
  -1   0  12       2166.28       2236.79       121.83 o                         
   0   0  12        590.68        577.04        62.41 o                         
   1   0  12       1348.04       1271.48        59.50 o                         
   2   0  12       1085.59       1051.25        45.90 o                         
   3   0  12        766.43        800.95        37.88 o                         
   4   0  12        219.46        229.24        27.95 o                         
   5   0  12        360.84        421.08        36.17 o                         
 -11   1  12        537.26        470.93        42.86 o                         
 -10   1  12        695.97        767.55        66.77 o                         
  -9   1  12       1888.14       1859.67        77.48 o                         
  -8   1  12       2445.37       2323.51        90.73 o                         
  -7   1  12       1021.97        982.80        90.41 o                         
  -6   1  12       3917.64       3526.09       115.48 o                         
  -5   1  12       4470.48       4068.81       170.19 o                         
  -4   1  12       1951.00       1802.44        78.30 o                         
  -3   1  12       2114.64       1983.97        80.86 o                         
  -2   1  12       2435.20       2243.00       123.98 o                         
  -1   1  12        235.15        240.07        40.59 o                         
   0   1  12        975.10       1012.47        81.84 o                         
   1   1  12        556.77        583.59        42.92 o
[truncated: 56,134 more chars]
